# Supplementary material for: Effect of NK cell receptor genetic variation on allogeneic stem cell transplantation outcome and in vitro NK cell cytotoxicity
Source: Sci Rep. 2024 Nov 6;14:26988. doi: 10.1038/s41598-024-78619-5 (PMC11541542; doi:10.1038/s41598-024-78619-5)
Supplement: Supplementary file 1 — Supplementary Material 1 [file 41598_2024_78619_MOESM1_ESM.xlsx]

## Sheet: README
TABLE	CONTENTS	NOTES
Supplementary Table S1	Supplementary Table S1 NK receptor variants and whether they were imputed (true/false) in the present study
Supplementary Table S2	Supplementary Table S2 HSCT genetic associations to aGVHD (grade 1-4 vs. grade 0) in the discovery cohort	covariate-adjusted, non multiple-corrected p-values
Supplementary Table S3	Supplementary Table S3 HSCT genetic associations to aGVHD (grade 3-4 vs. grade 0) in the discovery cohort	covariate-adjusted, non multiple-corrected p-values
Supplementary Table S4	Supplementary Table S4 HSCT genetic associations to cGVHD ((limited, extensive, and grade unknown) vs. grade 0) in the discovery cohort	covariate-adjusted, non multiple-corrected p-values
Supplementary Table S5	Supplementary Table S5 HSCT genetic associations to cGVHD (extensive vs. grade 0) in the discovery cohort	covariate-adjusted, non multiple-corrected p-values
Supplementary Table S6	Supplementary Table S6 HSCT genetic associations to cGVHD ((extensive and grade unknown) vs. grade 0) in the discovery cohort	covariate-adjusted, non multiple-corrected p-values
Supplementary Table S7	Supplementary Table S7 HSCT genetic associations to relapse in the discovery cohort	covariate-adjusted, non multiple-corrected p-values
Supplementary Table S8	Supplementary Table S8 HSCT genetic associations to aGVHD (grade 1-4 vs. grade 0) in the replication cohort	covariate-adjusted, non multiple-corrected p-values
Supplementary Table S9	Supplementary Table S9 HSCT genetic associations to aGVHD (grade 3-4 vs. grade 0) in the replication cohort	covariate-adjusted, non multiple-corrected p-values
Supplementary Table S10	Supplementary Table S10 HSCT genetic associations to cGVHD ((limited, extensive, and grade unknown) vs. grade 0) in the replication cohort	covariate-adjusted, non multiple-corrected p-values
Supplementary Table S11	Supplementary Table S11 HSCT genetic associations to cGVHD (extensive vs. grade 0) in the replication cohort	covariate-adjusted, non multiple-corrected p-values
Supplementary Table S12	Supplementary Table S12 HSCT genetic associations to cGVHD ((extensive and grade unknown) vs. grade 0) in the replication cohort	covariate-adjusted, non multiple-corrected p-values
Supplementary Table S13	Supplementary Table S13 HSCT genetic associations to relapse in the replication cohort	covariate-adjusted, non multiple-corrected p-values
Supplementary Table S14	Supplementary Table S14 Covariate results for the HSCT association in the discovery cohort
Supplementary Table S15	Supplementary Table S15 Multiple testing p-values for the HSCT association in the discovery cohort
Supplementary Table S16	Supplementary Table S16 Lasso models for aGVHD (grade 1-4 vs. grade 0) in the discovery cohort
Supplementary Table S17	Supplementary Table S17 Lasso models for aGVHD (grade 3-4 vs. grade 0) in the discovery cohort
Supplementary Table S18	Supplementary Table S18 Lasso models for to cGVHD ((limited, extensive, and grade unknown) vs. grade 0) in the discovery cohort
Supplementary Table S19	Supplementary Table S19 Lasso models for cGVHD (extensive vs. grade 0) in the discovery cohort
Supplementary Table S20	Supplementary Table S20 Lasso models for cGVHD ((extensive and grade unknown) vs. grade 0) in the discovery cohort
Supplementary Table S21	Supplementary Table S21 Lasso models for relapse in the discovery cohort
Supplementary Table S22	Supplementary Table S22 Lasso models for aGVHD (grade 1-4 vs. grade 0) in the replication cohort
Supplementary Table S23	Supplementary Table S23 Lasso models for aGVHD (grade 3-4 vs. grade 0) in the replication cohort
Supplementary Table S24	Supplementary Table S24 Lasso models for to cGVHD ((limited, extensive, and grade unknown) vs. grade 0) in the replication cohort
Supplementary Table S25	Supplementary Table S25 Lasso models for cGVHD (extensive vs. grade 0) in the replication cohort
Supplementary Table S26	Supplementary Table S26 Lasso models for cGVHD ((extensive and grade unknown) vs. grade 0) in the replication cohort
Supplementary Table S27	Supplementary Table S27 Lasso models for relapse in the replication cohort
Supplementary Table S28	Supplementary Table S28 In vitro NK cell cytotoxicity results for the selected NK receptor variants	covariate-adjusted, non multiple-corrected p-values
Supplementary Figure S1	Supplementary Figure S1 In vitro data
Supplementary Figure S2	Supplementary Figure S2 Univariate Relapse-free survival in the replication cohort for rs140677956	non multiple-corrected p-values
Supplementary Figure S3	Supplementary Figure S2 Univariate Relapse-free survival in the replication cohort for rs3911730	non multiple-corrected p-values
Supplementary Figure S4	Supplementary Figure S2 Univariate Relapse-free survival in the replication cohort for rs4656312	non multiple-corrected p-values
Supplementary Table S29	Supplementary Table S29 Multivariate Relapse-free survival in the discovery cohort for rs140677956	covariate-adjusted, non multiple-corrected p-values
Supplementary Table S30	Supplementary Table S30 Multivariate Relapse-free survival in the discovery cohort for rs3911730	covariate-adjusted, non multiple-corrected p-values
Supplementary Table S31	Supplementary Table S31 Multivariate Relapse-free survival in the discovery cohort for rs4656312	covariate-adjusted, non multiple-corrected p-values
Supplementary Table S32	Supplementary Table S29 Multivariate Relapse-free survival in the replication cohort for rs140677956	covariate-adjusted, non multiple-corrected p-values
Supplementary Table S33	Supplementary Table S30 Multivariate Relapse-free survival in the replication cohort for rs3911730	covariate-adjusted, non multiple-corrected p-values
Supplementary Table S34	Supplementary Table S31 Multivariate Relapse-free survival in the replication cohort for rs4656312	covariate-adjusted, non multiple-corrected p-values
Supplementary Table S35	Minor allele frequency in the HSCT data for selected polymorphisms
Supplementary Table S36	Genotype counts in the HSCT data for selected polymorphisms
Supplementary Table S37	Minor allele frequency in the blood donor data for selected polymorphisms
Supplementary Table S38	Genotype counts in the blood donor data for selected polymorphisms

## Sheet: Supplementary Table S1
Gene	Rsid	Chr	Position in hg38	Finland	UK	Spain	Poland
CD94 (KLRD1)	rs2302489	12	10,307,944	TRUE	TRUE	TRUE	TRUE
NKG2A (KLRC1)	rs7301582	12	10,449,091	TRUE	TRUE	TRUE	TRUE
NKG2A (KLRC1)	rs2734414	12	10,446,203	TRUE	TRUE	TRUE	TRUE
NKG2D (KLRK1)	rs1049174	12	10,372,766	TRUE	TRUE	TRUE	TRUE
NKG2D(KLRK1)	rs1154831	12	10,406,893	TRUE	TRUE	TRUE	TRUE
NKG2D (KLRK1)	rs2255336	12	10,379,727	TRUE	TRUE	TRUE	TRUE
NCR1	rs1433097	19	54,907,100	TRUE	TRUE	TRUE	TRUE
NCR3	rs1052248	6	31,588,804	TRUE	TRUE	TRUE	TRUE
NCR3	rs11575840	6	31,589,863	TRUE	TRUE	TRUE	TRUE
NCR3	rs3179003	6	31,589,151	TRUE	TRUE	TRUE	TRUE
NCR2	rs9471577	6	41,336,257	TRUE	TRUE	TRUE	TRUE
ILT4	rs380573	19	54,281,738	TRUE	TRUE	TRUE	TRUE
ILT2	rs7246537	19	54,617,369	TRUE	TRUE	TRUE	TRUE
ILT2	rs8101605	19	54,637,036	TRUE	TRUE	TRUE	TRUE
ADGRG1	rs11863709	16	57,620,664	TRUE	TRUE	TRUE	TRUE
ADGRG1	rs11859370	16	57,619,621	TRUE	TRUE	TRUE	TRUE
ADGRG1	rs1376041	16	57,655,971	TRUE	TRUE	TRUE	TRUE
ADGRG1	rs2004823	16	57,652,391	TRUE	TRUE	TRUE	TRUE
ADGRG1	rs200646658	16	57,644,658	FALSE	TRUE	TRUE	TRUE
ADGRG1	rs138026745	16	57,648,788	TRUE	TRUE	TRUE	TRUE
ADGRG1	rs8058865	16	57,646,677	TRUE	TRUE	TRUE	TRUE
ADGRG1	rs1965226	16	57,648,065	TRUE	TRUE	TRUE	TRUE
ADGRG1	rs2305307	16	57,653,402	TRUE	FALSE	FALSE	FALSE
ADGRG1	rs935746	16	57,647,942	TRUE	TRUE	TRUE	TRUE
ADGRG1	rs8054093	16	57,653,802	TRUE	TRUE	TRUE	TRUE
ADGRG1	rs733464	16	57,648,363	TRUE	TRUE	TRUE	TRUE
ADGRG1	rs7202126	16	57,655,116	TRUE	TRUE	TRUE	TRUE
ADGRG1	rs733463	16	57,648,432	TRUE	TRUE	TRUE	TRUE
ADGRG1	rs8059267	16	57,646,948	TRUE	TRUE	TRUE	TRUE
ADGRG1	rs4471674	16	57,644,152	TRUE	TRUE	TRUE	TRUE
ADGRG1	rs733462	16	57,648,593	TRUE	TRUE	TRUE	TRUE
ADGRG1	rs1868681	16	57,655,024	TRUE	TRUE	TRUE	TRUE
ADGRG1	rs935744	16	57,644,779	FALSE	TRUE	TRUE	TRUE
ADGRG1	rs8058015	16	57,654,737	TRUE	TRUE	TRUE	TRUE
ADGRG1	rs3785325	16	57,643,602	TRUE	TRUE	TRUE	TRUE
ADGRG1	rs935742	16	57,642,532	TRUE	TRUE	TRUE	TRUE
ADGRG1	rs3760061	16	57,639,548	TRUE	TRUE	TRUE	TRUE
ADGRG1	rs55995425	16	57,631,111	TRUE	TRUE	TRUE	TRUE
ADGRG1	rs56064937	16	57,631,112	TRUE	TRUE	TRUE	TRUE
ADGRG1	rs935740	16	57,642,509	TRUE	TRUE	TRUE	TRUE
ADGRG1	rs1975629	16	57,639,830	TRUE	TRUE	TRUE	TRUE
ADGRG1	rs1868680	16	57,638,938	TRUE	TRUE	TRUE	TRUE
ADGRG1	rs1975630	16	57,639,850	TRUE	TRUE	TRUE	TRUE
ADGRG1	rs7184374	16	57,641,841	TRUE	TRUE	TRUE	TRUE
ADGRG1	rs3848270	16	57,637,682	TRUE	TRUE	TRUE	TRUE
ADGRG1	rs56244286			FALSE	FALSE	FALSE	FALSE
ADGRG1	rs1868678	16	57,635,529	TRUE	TRUE	TRUE	TRUE
ADGRG1	rs9938102	16	57,636,402	TRUE	TRUE	TRUE	TRUE
ADGRG1	rs3916059	16	57,637,994	TRUE	TRUE	TRUE	TRUE
ADGRG1	rs13339601	16	57,631,549	TRUE	TRUE	TRUE	TRUE
ADGRG1	rs935747	16	57,652,847	TRUE	TRUE	TRUE	TRUE
ADGRG1	rs6499906	16	57,638,445	TRUE	TRUE	TRUE	TRUE
ADGRG1	rs1466132	16	57,636,030	TRUE	TRUE	TRUE	TRUE
ADGRG1	rs10852555	16	57,663,656	TRUE	TRUE	TRUE	TRUE
ADGRG1	rs11645880	16	57,633,665	TRUE	TRUE	TRUE	TRUE
ADGRG1	rs11646192	16	57,633,656	TRUE	TRUE	TRUE	TRUE
ADGRG1	rs1982395	16	57,634,844	TRUE	TRUE	TRUE	TRUE
ADGRG1	rs1868677	16	57,635,143	TRUE	TRUE	TRUE	TRUE
ADGRG1	rs11645008	16	57,633,298	TRUE	TRUE	TRUE	TRUE
ADGRG1	rs9932029	16	57,652,078	TRUE	TRUE	TRUE	TRUE
ADGRG1	rs12103178	16	57,634,816	TRUE	TRUE	TRUE	TRUE
ADGRG1	rs1043540	16	57,664,589	TRUE	TRUE	TRUE	TRUE
ADGRG1	rs3180467	16	57,665,019	TRUE	TRUE	TRUE	TRUE
ADGRG1	rs1801257	16	57,655,473	TRUE	TRUE	TRUE	TRUE
CD2	rs810048	1	116,767,674	TRUE	TRUE	TRUE	TRUE
CD2	rs151029932	1	116,755,609	TRUE	TRUE	TRUE	TRUE
CD2	rs864622018	1	116,768,701	FALSE	FALSE	FALSE	FALSE
CD2	rs699738			FALSE	FALSE	FALSE	FALSE
CD2	rs797998			FALSE	FALSE	FALSE	FALSE
CD2	rs798034			FALSE	FALSE	FALSE	FALSE
CD2	rs798035	1	116,767,385	TRUE	TRUE	TRUE	TRUE
CD2	rs798036	1	116,766,208	TRUE	TRUE	TRUE	TRUE
CD2	rs798037			FALSE	FALSE	FALSE	FALSE
CD2	rs2236323	1	116,755,162	TRUE	TRUE	TRUE	TRUE
CD2	rs2236322			FALSE	FALSE	FALSE	FALSE
CD2	rs35591188	1	116,768,672	FALSE	TRUE	TRUE	TRUE
CD2	rs35880225	1	116,768,742	FALSE	TRUE	TRUE	TRUE
CD2	rs699738	1	116,768,525	TRUE	TRUE	TRUE	TRUE
CD2	rs10919563	1	198,731,313	TRUE	TRUE	TRUE	TRUE
CD2	rs540386	11	36,503,743	TRUE	TRUE	TRUE	TRUE
CD2	rs1980422	2	203,745,673	TRUE	TRUE	TRUE	TRUE
CD2	rs394581	6	159,061,489	TRUE	TRUE	TRUE	TRUE
CD2	rs548234	6	106,120,159	TRUE	TRUE	TRUE	TRUE
CD2	rs33922842	11	5,226,762	FALSE	TRUE	TRUE	TRUE
CD2	rs33978134	16	176.967	FALSE	FALSE	FALSE	FALSE
CD2	rs35166721	11	5,234,176	FALSE	FALSE	FALSE	FALSE
CD2	rs41475844	11	5,249,553	FALSE	FALSE	FALSE	FALSE
CD2	rs41341344	16	173.001	FALSE	FALSE	FALSE	FALSE
CD2	rs36084266	11	5,234,175	FALSE	FALSE	FALSE	FALSE
CD226	rs763361	18	69,864,406	TRUE	TRUE	TRUE	TRUE
CD226	rs727088	18	69,863,203	TRUE	TRUE	TRUE	TRUE
CD226	rs34794968	18	69,863,790	TRUE	TRUE	TRUE	TRUE
CD226	rs78993384	18	70,135,946	TRUE	TRUE	TRUE	TRUE
CD226	rs140672050	18	70,104,107	TRUE	TRUE	TRUE	TRUE
CD226	rs184947003	18	69,998,227	FALSE	TRUE	TRUE	TRUE
CD226	rs59583017	18	70,052,348	TRUE	TRUE	TRUE	TRUE
CD226	rs73964484	18	70,055,781	TRUE	TRUE	TRUE	TRUE
CD226	rs1790963	18	69,851,968	TRUE	TRUE	TRUE	TRUE
CD226	rs1790576	18	69,851,607	TRUE	TRUE	TRUE	TRUE
CD226	rs115152182	18	69,999,147	TRUE	TRUE	TRUE	TRUE
CD226	rs1790575	18	69,851,843	TRUE	TRUE	TRUE	TRUE
CD226	rs1790604	18	69,850,795	TRUE	TRUE	TRUE	TRUE
CD226	rs115813938	18	70,007,575	TRUE	TRUE	TRUE	TRUE
CD226	rs114537126	18	70,007,630	TRUE	TRUE	TRUE	TRUE
CD226	rs141639866	18	69,958,501	TRUE	TRUE	TRUE	TRUE
CD226	rs144199698	18	69,963,624	TRUE	TRUE	TRUE	TRUE
CD226	rs146822730	18	69,964,022	TRUE	TRUE	TRUE	TRUE
CD226	rs148828224	18	69,965,863	TRUE	TRUE	TRUE	TRUE
CD226	rs147191773	18	69,965,908	TRUE	TRUE	TRUE	TRUE
CD226	rs148247380	18	69,965,973	TRUE	TRUE	TRUE	TRUE
CD226	rs141302655	18	69,966,004	TRUE	TRUE	TRUE	TRUE
CD226	rs139612652	18	69,966,593	TRUE	TRUE	TRUE	TRUE
CD226	rs79599667	18	69,966,969	TRUE	TRUE	TRUE	TRUE
CD226	rs146928235	18	69,967,895	TRUE	TRUE	TRUE	TRUE
CD226	rs115314622	18	69,968,837	TRUE	TRUE	TRUE	TRUE
CD226	rs115329316	18	69,970,281	TRUE	TRUE	TRUE	TRUE
CD226	rs116832837	18	69,978,792	TRUE	TRUE	TRUE	TRUE
CD226	rs115363067	18	69,979,529	TRUE	TRUE	TRUE	TRUE
CD226	rs117845444	18	70,121,179	TRUE	TRUE	TRUE	TRUE
CD226	rs139965360	18	70,124,118	TRUE	TRUE	TRUE	TRUE
CD226	rs144607248	18	70,136,634	TRUE	TRUE	TRUE	TRUE
CD226	rs145962633	18	70,141,266	TRUE	TRUE	TRUE	TRUE
CD226	rs142955884	18	70,143,332	TRUE	TRUE	TRUE	TRUE
CD226	rs79830283	18	70,146,924	TRUE	TRUE	TRUE	TRUE
CD226	rs116995137	18	70,148,121	TRUE	TRUE	TRUE	TRUE
CD226	rs4891780	18	69,857,147	TRUE	TRUE	TRUE	TRUE
CD226	rs75203923	18	69,849,345	TRUE	TRUE	TRUE	TRUE
CD226	rs140901267	18	69,946,693	FALSE	TRUE	TRUE	TRUE
CD226	rs117439187	18	69,948,268	TRUE	TRUE	TRUE	TRUE
CD226	rs150970872	18	69,952,361	TRUE	TRUE	TRUE	TRUE
CD226	rs9965747	18	69,953,651	TRUE	TRUE	TRUE	TRUE
CD226	rs141179003	18	69,961,681	TRUE	TRUE	TRUE	TRUE
CD226	rs117995843	18	69,963,295	TRUE	TRUE	TRUE	TRUE
CD226	rs182439119	18	69,964,016	TRUE	TRUE	TRUE	TRUE
CD226	rs144387390	18	69,964,147	TRUE	TRUE	TRUE	TRUE
CD226	rs138359578	18	69,965,852	TRUE	TRUE	TRUE	TRUE
CD226	rs111461620	18	69,965,907	TRUE	TRUE	TRUE	TRUE
CD226	rs150801562	18	69,966,141	TRUE	TRUE	TRUE	TRUE
CD226	rs145300559	18	69,967,598	TRUE	TRUE	TRUE	TRUE
CD226	rs148773066	18	69,967,608	TRUE	TRUE	TRUE	TRUE
CD226	rs151163119	18	69,973,065	TRUE	TRUE	TRUE	TRUE
CD226	rs149661977	18	69,975,058	TRUE	TRUE	TRUE	TRUE
CD226	rs116936067	18	69,976,537	TRUE	TRUE	TRUE	TRUE
CD226	rs118022458	18	69,982,607	TRUE	TRUE	TRUE	TRUE
CD226	rs117947477	18	69,983,299	TRUE	TRUE	TRUE	TRUE
CD226	rs117101582	18	69,988,542	TRUE	TRUE	TRUE	TRUE
CD226	rs143986331	18	69,988,877	TRUE	TRUE	TRUE	TRUE
CD226	rs117827263	18	69,992,525	TRUE	TRUE	TRUE	TRUE
CD226	rs138120733	18	69,997,742	TRUE	TRUE	TRUE	TRUE
CD226	rs146073383	18	69,998,496	TRUE	TRUE	TRUE	TRUE
CD226	rs141916730	18	70,007,030	TRUE	TRUE	TRUE	TRUE
CD226	rs117371775	18	70,008,302	TRUE	TRUE	TRUE	TRUE
CD226	rs145636856	18	70,010,333	TRUE	TRUE	TRUE	TRUE
CD226	rs191619672	18	70,010,701	TRUE	TRUE	TRUE	TRUE
CD226	rs149738830	18	70,015,744	TRUE	TRUE	TRUE	TRUE
CD226	rs149443560	18	70,019,354	TRUE	TRUE	TRUE	TRUE
CD226	rs2365358	18	69,849,254	TRUE	TRUE	TRUE	TRUE
CD226	rs9950174	18	69,846,569	TRUE	TRUE	TRUE	TRUE
CD226	rs144418167	18	70,019,497	TRUE	TRUE	TRUE	TRUE
CD226	rs145372705	18	70,022,333	TRUE	TRUE	TRUE	TRUE
CD226	rs142660748	18	70,025,689	TRUE	TRUE	TRUE	TRUE
CD226	rs142318554	18	70,029,807	TRUE	TRUE	TRUE	TRUE
CD226	rs144894631	18	70,034,164	TRUE	TRUE	TRUE	TRUE
CD226	rs141058074	18	70,040,457	TRUE	TRUE	TRUE	TRUE
CD226	rs117951750	18	70,040,513	TRUE	TRUE	TRUE	TRUE
CD226	rs117190313	18	70,041,907	TRUE	TRUE	TRUE	TRUE
CD226	rs147342558	18	70,042,948	TRUE	TRUE	TRUE	TRUE
CD226	rs34717557	18	70,054,256	TRUE	TRUE	TRUE	TRUE
CD226	rs146185450	18	70,054,689	TRUE	TRUE	TRUE	TRUE
CD226	rs144026183	18	70,055,517	TRUE	TRUE	TRUE	TRUE
CD226	rs142819491	18	70,061,857	TRUE	TRUE	TRUE	TRUE
CD226	rs116453200	18	70,062,459	TRUE	TRUE	TRUE	TRUE
CD226	rs143034076	18	70,064,475	TRUE	TRUE	TRUE	TRUE
CD226	rs117676236	18	70,067,762	TRUE	TRUE	TRUE	TRUE
CD226	rs117016973	18	70,067,777	TRUE	FALSE	FALSE	FALSE
CD226	rs146964977	18	70,068,543	TRUE	TRUE	TRUE	TRUE
CD226	rs113627580	18	70,070,148	TRUE	TRUE	TRUE	TRUE
CD226	rs146323576	18	70,070,245	TRUE	TRUE	TRUE	TRUE
CD226	rs113719321	18	70,070,934	TRUE	TRUE	TRUE	TRUE
CD226	rs117731482	18	70,072,132	TRUE	TRUE	TRUE	TRUE
CD226	rs142067786	18	70,073,581	TRUE	TRUE	TRUE	TRUE
CD226	rs145697704	18	70,090,965	TRUE	TRUE	TRUE	TRUE
CD226	rs192769326	18	70,095,342	TRUE	TRUE	TRUE	TRUE
CD226	rs117535379	18	70,095,424	TRUE	TRUE	TRUE	TRUE
CD226	rs144636820	18	70,098,796	TRUE	TRUE	TRUE	TRUE
CD226	rs143450203	18	70,100,192	TRUE	TRUE	TRUE	TRUE
CD226	rs138740837	18	70,102,477	TRUE	TRUE	TRUE	TRUE
CD226	rs188367232	18	70,103,106	TRUE	TRUE	TRUE	TRUE
CD226	rs192957593	18	70,105,198	FALSE	TRUE	TRUE	TRUE
CD226	rs117326534	18	70,107,137	TRUE	TRUE	TRUE	TRUE
CD226	rs143351789	18	70,111,282	TRUE	TRUE	TRUE	TRUE
CD226	rs138215533	18	70,115,417	TRUE	TRUE	TRUE	TRUE
CD226	rs117620794	18	70,118,506	TRUE	TRUE	TRUE	TRUE
CD226	rs117041862	18	70,119,854	TRUE	TRUE	TRUE	TRUE
CD226	rs948788	18	69,849,174	TRUE	TRUE	TRUE	TRUE
CD226	rs1790962	18	69,852,208	TRUE	TRUE	TRUE	TRUE
CD226	rs58051919	18	70,009,379	TRUE	TRUE	TRUE	TRUE
CD226	rs116286019			FALSE	FALSE	FALSE	FALSE
CD226	rs138114853			FALSE	FALSE	FALSE	FALSE
CD226	rs139904918	18	70,087,026	TRUE	TRUE	TRUE	TRUE
CD226	rs114626500	18	69,963,384	TRUE	TRUE	TRUE	TRUE
CD226	rs1790961	18	69,858,050	TRUE	TRUE	TRUE	TRUE
CD226	rs73970812	18	70,016,479	TRUE	TRUE	TRUE	TRUE
CD226	rs73964480	18	70,048,818	TRUE	TRUE	TRUE	TRUE
CD226	rs73964481	18	70,049,378	TRUE	TRUE	TRUE	TRUE
CD226	rs73964493	18	70,069,288	TRUE	TRUE	TRUE	TRUE
CD226	rs114855252	18	69,980,811	TRUE	TRUE	TRUE	TRUE
CD226	rs116485554	18	69,981,959	TRUE	TRUE	TRUE	TRUE
CD226	rs115256550	18	69,991,421	TRUE	TRUE	TRUE	TRUE
CD226	rs1790931	18	69,864,659	TRUE	TRUE	TRUE	TRUE
CD226	rs1788105	18	69,865,056	TRUE	TRUE	TRUE	TRUE
CD226	rs1790947	18	69,860,524	TRUE	TRUE	TRUE	TRUE
CD226	rs1790946	18	69,861,194	TRUE	TRUE	TRUE	TRUE
CD226	rs1610554	18	69,857,120	TRUE	TRUE	TRUE	TRUE
CD226	rs1788103	18	69,871,588	TRUE	TRUE	TRUE	TRUE
CD226	rs1788098	18	69,875,562	TRUE	TRUE	TRUE	TRUE
CD226	rs1788232	18	69,860,373	TRUE	TRUE	TRUE	TRUE
CD226	rs7244202	18	69,860,465	TRUE	TRUE	TRUE	TRUE
CD226	rs1790588	18	69,867,948	TRUE	TRUE	TRUE	TRUE
CD226	rs1615504	18	69,859,408	TRUE	TRUE	TRUE	TRUE
CD226	rs7239671	18	69,856,024	TRUE	TRUE	TRUE	TRUE
CD226	rs8086022	18	70,032,106	TRUE	TRUE	TRUE	TRUE
CD226	rs13381239	18	69,859,489	TRUE	TRUE	TRUE	TRUE
CD226	rs8099412	18	69,869,381	TRUE	TRUE	TRUE	TRUE
CD226	rs1865761	18	69,872,156	TRUE	TRUE	TRUE	TRUE
CD226	rs1788100	18	69,873,487	FALSE	TRUE	TRUE	TRUE
CD226	rs12969657	18	69,869,260	TRUE	TRUE	TRUE	TRUE
CD226	rs17207042	18	69,870,115	TRUE	TRUE	TRUE	TRUE
CD226	rs1788229	18	69,866,725	TRUE	TRUE	TRUE	TRUE
CD226	rs3018275	18	69,858,621	TRUE	TRUE	TRUE	TRUE
CD226	rs1790932	18	69,866,164	TRUE	TRUE	TRUE	TRUE
CD226	rs1808094	18	69,858,790	FALSE	TRUE	TRUE	TRUE
CD226	rs34875178	18	69,855,585	TRUE	TRUE	TRUE	TRUE
CD226	rs117959413	18	69,935,749	TRUE	TRUE	TRUE	TRUE
CD226	rs117472635	18	69,938,150	TRUE	TRUE	TRUE	TRUE
CD226	rs17082031	18	70,058,062	TRUE	TRUE	TRUE	TRUE
CD226	rs73466708	18	69,951,213	TRUE	TRUE	TRUE	TRUE
CD226	rs192416563	18	69,944,697	TRUE	TRUE	TRUE	TRUE
CD226	rs139009629	18	69,944,934	TRUE	TRUE	TRUE	TRUE
CD226	rs112836568	18	69,941,606	TRUE	TRUE	TRUE	TRUE
CD226	rs57219683	18	69,940,529	TRUE	TRUE	TRUE	TRUE
CD226	rs73464783	18	69,940,931	TRUE	TRUE	TRUE	TRUE
CD226	rs13381326	18	69,941,911	TRUE	TRUE	TRUE	TRUE
CD226	rs1788097	18	69,876,452	TRUE	TRUE	TRUE	TRUE
CD226	rs4891384	18	69,957,318	TRUE	TRUE	TRUE	TRUE
CD226	rs56796157	18	69,960,275	FALSE	TRUE	TRUE	TRUE
CD226	rs7237171	18	69,968,712	TRUE	TRUE	TRUE	TRUE
CD226	rs7235590	18	69,952,102	TRUE	TRUE	TRUE	TRUE
CD226	rs7230358	18	70,039,473	TRUE	TRUE	TRUE	TRUE
CD226	rs117301703	18	70,075,035	TRUE	TRUE	TRUE	TRUE
CD226	rs8094684	18	69,937,799	TRUE	TRUE	TRUE	TRUE
CD226	rs4891794	18	69,944,307	TRUE	TRUE	TRUE	TRUE
CD226	rs3934439	18	69,936,744	TRUE	TRUE	TRUE	TRUE
CD226	rs4891388	18	70,037,713	TRUE	TRUE	TRUE	TRUE
CD226	rs4891389	18	70,037,895	TRUE	TRUE	TRUE	TRUE
CD226	rs4891390	18	70,038,364	TRUE	TRUE	TRUE	TRUE
CD226	rs4891391	18	70,039,646	TRUE	TRUE	TRUE	TRUE
CD226	rs7234554	18	70,040,572	TRUE	TRUE	TRUE	TRUE
CD226	rs930292	18	70,041,882	TRUE	TRUE	TRUE	TRUE
CD226	rs11151559	18	70,038,184	TRUE	TRUE	TRUE	TRUE
CD226	rs11663969	18	70,040,254	TRUE	TRUE	TRUE	TRUE
CD226	rs1369290	18	70,024,284	TRUE	TRUE	TRUE	TRUE
CD226	rs1545071	18	70,028,269	TRUE	TRUE	TRUE	TRUE
CD226	rs1583438	18	70,032,944	TRUE	TRUE	TRUE	TRUE
CD226	rs2365742	18	70,033,762	TRUE	TRUE	TRUE	TRUE
CD226	rs2117557	18	69,976,777	TRUE	TRUE	TRUE	TRUE
CD226	rs4891795	18	69,979,091	TRUE	TRUE	TRUE	TRUE
CD226	rs8085960	18	69,979,799	TRUE	TRUE	TRUE	TRUE
CD226	rs12968104	18	69,983,545	TRUE	TRUE	TRUE	TRUE
CD226	rs1004623	18	69,996,914	TRUE	TRUE	TRUE	TRUE
CD226	rs11151554	18	70,005,515	TRUE	TRUE	TRUE	TRUE
CD226	rs12964790	18	70,007,876	TRUE	TRUE	TRUE	TRUE
CD226	rs4891801	18	70,020,023	TRUE	TRUE	TRUE	TRUE
CD226	rs12970649	18	69,938,571	TRUE	TRUE	TRUE	TRUE
CD226	rs56322307	18	69,938,851	TRUE	TRUE	TRUE	TRUE
CD226	rs1960819	18	70,035,350	TRUE	TRUE	TRUE	TRUE
CD226	rs10871660	18	70,022,965	TRUE	TRUE	TRUE	TRUE
CD226	rs11151555	18	70,023,367	TRUE	TRUE	TRUE	TRUE
CD226	rs12608043	18	70,034,653	TRUE	TRUE	TRUE	TRUE
CD226	rs4891802	18	70,020,108	TRUE	TRUE	TRUE	TRUE
CD226	rs7241191	18	69,856,217	TRUE	TRUE	TRUE	TRUE
CD226	rs113405121	18	70,007,109	TRUE	TRUE	TRUE	TRUE
CD226	rs7237856	18	69,968,414	TRUE	TRUE	TRUE	TRUE
CD226	rs892767	18	70,031,857	TRUE	TRUE	TRUE	TRUE
CD226	rs2164241	18	70,036,518	TRUE	TRUE	TRUE	TRUE
CD226	rs8085823	18	69,979,703	TRUE	TRUE	TRUE	TRUE
CD226	rs12608079	18	69,983,814	TRUE	TRUE	TRUE	TRUE
CD226	rs11151553	18	69,999,671	TRUE	TRUE	TRUE	TRUE
CD226	rs12955117	18	69,961,194	TRUE	TRUE	TRUE	TRUE
CD226	rs73464791	18	69,945,146	TRUE	TRUE	TRUE	TRUE
CD226	rs12608042	18	70,034,650	TRUE	TRUE	TRUE	TRUE
CD226	rs11660872	18	70,019,399	TRUE	TRUE	TRUE	TRUE
CD226	rs3934438	18	69,937,576	TRUE	TRUE	TRUE	TRUE
CD226	rs4891800	18	70,016,462	TRUE	TRUE	TRUE	TRUE
CD226	rs7244421	18	70,017,771	TRUE	TRUE	TRUE	TRUE
CD226	rs12957935	18	70,018,466	TRUE	TRUE	TRUE	TRUE
CD226	rs1120728	18	70,034,974	TRUE	TRUE	TRUE	TRUE
CD226	rs4891781	18	69,857,410	TRUE	TRUE	TRUE	TRUE
CD226	rs763362	18	69,864,561	TRUE	TRUE	TRUE	TRUE
CD226	rs1788244	18	69,877,481	TRUE	TRUE	TRUE	TRUE
CD226	rs4891376	18	69,865,310	TRUE	TRUE	TRUE	TRUE
CD226	rs11661553	18	69,877,401	TRUE	TRUE	TRUE	TRUE
CD226	rs17081853	18	69,930,160	TRUE	TRUE	TRUE	TRUE
CD226	rs12455361	18	69,871,624	TRUE	TRUE	TRUE	TRUE
CD226	rs1469858	18	69,861,981	TRUE	TRUE	TRUE	TRUE
CD226	rs4094864	18	69,878,262	TRUE	TRUE	TRUE	TRUE
CD226	rs10048373	18	69,933,147	TRUE	TRUE	TRUE	TRUE
CD226	rs143094774	18	69,923,770	TRUE	TRUE	TRUE	TRUE
CD226	rs11151544	18	69,878,854	TRUE	TRUE	TRUE	TRUE
CD226	rs1610555	18	69,875,911	TRUE	TRUE	TRUE	TRUE
CD226	rs12956324	18	69,870,034	TRUE	TRUE	TRUE	TRUE
CD226	rs56207855	18	69,931,174	TRUE	TRUE	TRUE	TRUE
CD226	rs1124980	18	69,881,391	TRUE	TRUE	TRUE	TRUE
CD226	rs137862452	18	69,934,582	TRUE	TRUE	TRUE	TRUE
CD226	rs2469434	18	69,876,810	TRUE	TRUE	TRUE	TRUE
CD226	rs12604328	18	69,857,737	TRUE	TRUE	TRUE	TRUE
CD226	rs147645717	18	69,921,369	TRUE	TRUE	TRUE	TRUE
CD226	rs188850825	18	69,923,680	TRUE	TRUE	TRUE	TRUE
CD226	rs140600278	18	69,925,582	TRUE	TRUE	TRUE	TRUE
CD226	rs116973425	18	69,926,011	TRUE	TRUE	TRUE	TRUE
CD226	rs118157416	18	69,928,025	TRUE	TRUE	TRUE	TRUE
CD226	rs10048309	18	69,934,729	TRUE	TRUE	TRUE	TRUE
CD226	rs118158725	18	69,915,318	TRUE	TRUE	TRUE	TRUE
CD226	rs149417871	18	69,918,465	TRUE	TRUE	TRUE	TRUE
CD226	rs140301447	18	69,920,240	TRUE	TRUE	TRUE	TRUE
CD226	rs73464737	18	69,904,194	TRUE	TRUE	TRUE	TRUE
CD226	rs12962929	18	69,933,274	TRUE	TRUE	TRUE	TRUE
CD226	rs12455284	18	69,933,434	TRUE	TRUE	TRUE	TRUE
CD226	rs11665349	18	69,934,745	TRUE	TRUE	TRUE	TRUE
CD226	rs4891380	18	69,928,148	TRUE	TRUE	TRUE	TRUE
CD226	rs4891381	18	69,928,213	TRUE	TRUE	TRUE	TRUE
CD226	rs11661227	18	69,928,692	TRUE	TRUE	TRUE	TRUE
CD226	rs12964730	18	69,928,694	TRUE	TRUE	TRUE	TRUE
CD226	rs12953332	18	69,929,859	TRUE	TRUE	TRUE	TRUE
CD226	rs4275943	18	69,930,613	TRUE	TRUE	TRUE	TRUE
CD226	rs11663959	18	69,931,301	TRUE	TRUE	TRUE	TRUE
CD226	rs144884810	18	69,908,133	TRUE	TRUE	TRUE	TRUE
CD226	rs76062807	18	69,904,611	TRUE	TRUE	TRUE	TRUE
CD226	rs11659873	18	69,932,053	TRUE	TRUE	TRUE	TRUE
CD226	rs11876150	18	70,055,524	TRUE	TRUE	TRUE	TRUE
CD226	rs34594414	18	69,860,915	TRUE	TRUE	TRUE	TRUE
CD226	rs3916235	18	69,911,695	TRUE	TRUE	TRUE	TRUE
CD226	rs8099717	18	70,054,515	TRUE	TRUE	TRUE	TRUE
CD226	rs3931957	18	69,916,195	TRUE	TRUE	TRUE	TRUE
CD226	rs8084957	18	70,049,896	TRUE	TRUE	TRUE	TRUE
CD226	rs8089288	18	70,049,967	TRUE	TRUE	TRUE	TRUE
CD226	rs12968717	18	69,913,175	TRUE	TRUE	TRUE	TRUE
CD226	rs4891787	18	69,913,773	TRUE	TRUE	TRUE	TRUE
CD226	rs8084516	18	69,905,163	TRUE	TRUE	TRUE	TRUE
CD226	rs11151546	18	69,918,981	TRUE	TRUE	TRUE	TRUE
CD226	rs7237727	18	69,882,358	TRUE	TRUE	TRUE	TRUE
CD226	rs72957902	18	69,992,403	TRUE	TRUE	TRUE	TRUE
CD226	rs62090796	18	69,879,595	TRUE	TRUE	TRUE	TRUE
CD226	rs7237611	18	69,882,370	TRUE	TRUE	TRUE	TRUE
CD226	rs1790966	18	69,879,606	TRUE	TRUE	TRUE	TRUE
CD226	rs12968602	18	70,057,566	TRUE	TRUE	TRUE	TRUE
CD226	rs56249713	18	69,866,096	TRUE	TRUE	TRUE	TRUE
CD226	rs1790974	18	69,844,409	TRUE	TRUE	TRUE	TRUE
CD226	rs1563962	18	70,079,063	TRUE	TRUE	TRUE	TRUE
CD226	rs10782039	18	70,124,241	TRUE	FALSE	FALSE	FALSE
CD226	rs11151568	18	70,124,510	TRUE	TRUE	TRUE	TRUE
CD226	rs7240737	18	70,090,616	TRUE	TRUE	TRUE	TRUE
CD226	rs4891394	18	70,092,313	TRUE	TRUE	TRUE	TRUE
CD226	rs1435087	18	70,097,513	TRUE	TRUE	TRUE	TRUE
CD226	rs12962614	18	70,107,782	TRUE	TRUE	TRUE	TRUE
CD226	rs1982602	18	70,146,121	TRUE	TRUE	TRUE	TRUE
CD226	rs1947694	18	70,134,133	TRUE	TRUE	TRUE	TRUE
CD226	rs1461427	18	70,136,280	TRUE	TRUE	TRUE	TRUE
CD226	rs12953952	18	70,070,691	TRUE	TRUE	TRUE	TRUE
CD226	rs1350829	18	70,147,138	TRUE	TRUE	TRUE	TRUE
CD226	rs11151571	18	70,147,681	TRUE	TRUE	TRUE	TRUE
CD226	rs12965750	18	70,148,240	TRUE	TRUE	TRUE	TRUE
CD226	rs150348159	18	70,100,013	TRUE	TRUE	TRUE	TRUE
CD226	rs930294	18	70,044,869	TRUE	TRUE	TRUE	TRUE
CD226	rs11664201	18	70,068,738	TRUE	TRUE	TRUE	TRUE
CD226	rs11151560	18	70,044,197	TRUE	TRUE	TRUE	TRUE
CD226	rs930293	18	70,044,649	TRUE	TRUE	TRUE	TRUE
CD226	rs12962601	18	70,047,581	TRUE	TRUE	TRUE	TRUE
CD226	rs12607032	18	70,150,830	TRUE	TRUE	TRUE	TRUE
CD226	rs1823778	18	69,934,400	TRUE	TRUE	TRUE	TRUE
CD226	rs118090440	18	70,201,674	FALSE	TRUE	TRUE	TRUE
CD226	rs149769355	18	70,202,204	TRUE	TRUE	TRUE	TRUE
CD226	rs141755135	18	70,201,329	TRUE	TRUE	TRUE	TRUE
CD226	rs142491170	18	70,203,645	TRUE	TRUE	TRUE	TRUE
CD226	rs117388867	18	70,203,988	TRUE	TRUE	TRUE	TRUE
CD226	rs17081948	18	69,999,912	TRUE	TRUE	TRUE	TRUE
CD226	rs149036705	18	70,204,780	TRUE	TRUE	TRUE	TRUE
CD226	rs1007822	18	69,887,985	TRUE	TRUE	TRUE	TRUE
CD226	rs12964890	18	69,889,449	TRUE	TRUE	TRUE	TRUE
CD226	rs11151545	18	69,891,174	TRUE	TRUE	TRUE	TRUE
CD226	rs67643815	18	69,894,272	TRUE	TRUE	TRUE	TRUE
CD226	rs66504140	18	69,894,282	FALSE	TRUE	TRUE	TRUE
CD226	rs192566299	18	70,201,399	TRUE	TRUE	TRUE	TRUE
CD226	rs12969613	18	69,892,196	TRUE	TRUE	TRUE	TRUE
CD226	rs1788114	18	69,896,736	TRUE	TRUE	TRUE	TRUE
CD226	rs1790945	18	69,893,844	TRUE	TRUE	TRUE	TRUE
CD226	rs169509	18	70,201,565	FALSE	FALSE	FALSE	FALSE
CD226	rs150593248	18	70,206,271	TRUE	TRUE	TRUE	TRUE
CD226	rs1009847	18	69,883,916	TRUE	TRUE	TRUE	TRUE
CD226	rs12968499	18	69,895,421	TRUE	TRUE	TRUE	TRUE
CD226	rs60404539	18	70,050,995	TRUE	TRUE	TRUE	TRUE
CD226	rs17802023	18	69,890,040	TRUE	TRUE	TRUE	TRUE
CD226	rs17208112	18	69,890,193	TRUE	TRUE	TRUE	TRUE
CD226	rs142371779	18	70,067,402	TRUE	TRUE	TRUE	TRUE
CD226	rs79962348	18	70,063,319	TRUE	TRUE	TRUE	TRUE
CD226	rs17082051	18	70,066,246	TRUE	TRUE	TRUE	TRUE
CD226	rs76475139	18	70,067,138	TRUE	TRUE	TRUE	TRUE
CD226	rs7229842	18	70,067,590	TRUE	TRUE	TRUE	TRUE
CD226	rs73964489	18	70,060,112	TRUE	TRUE	TRUE	TRUE
CD226	rs4891393	18	70,062,649	FALSE	TRUE	TRUE	TRUE
CD226	rs1788238	18	69,887,936	TRUE	TRUE	TRUE	TRUE
CD226	rs11151564	18	70,078,582	FALSE	TRUE	TRUE	TRUE
CD226	rs10871664	18	70,083,117	TRUE	TRUE	TRUE	TRUE
CD226	rs1821579	18	70,043,158	TRUE	TRUE	TRUE	TRUE
CD226	rs8093117	18	70,103,951	TRUE	TRUE	TRUE	TRUE
CD226	rs11876398	18	70,059,739	TRUE	TRUE	TRUE	TRUE
CD226	rs11151566	18	70,115,631	TRUE	TRUE	TRUE	TRUE
CD226	rs1461428	18	70,118,075	TRUE	TRUE	TRUE	TRUE
CD226	rs11664319	18	70,065,122	TRUE	TRUE	TRUE	TRUE
CD226	rs11151561	18	70,065,998	TRUE	TRUE	TRUE	TRUE
CD226	rs1369292	18	70,073,881	TRUE	TRUE	TRUE	TRUE
CD226	rs12959347	18	70,103,009	FALSE	TRUE	TRUE	TRUE
CD226	rs10871665	18	70,140,957	TRUE	TRUE	TRUE	TRUE
CD226	rs11151570	18	70,140,975	FALSE	TRUE	TRUE	TRUE
CD226	rs7231297	18	70,143,056	TRUE	TRUE	TRUE	TRUE
CD226	rs11662011	18	70,145,537	TRUE	TRUE	TRUE	TRUE
CD226	rs11662947	18	70,146,624	TRUE	TRUE	TRUE	TRUE
CD226	rs2126193	18	70,132,280	TRUE	TRUE	TRUE	TRUE
CD226	rs11151572	18	70,147,880	TRUE	TRUE	TRUE	TRUE
CD226	rs1381197	18	70,126,218	TRUE	TRUE	TRUE	TRUE
CD226	rs12965140	18	70,074,254	TRUE	TRUE	TRUE	TRUE
CD226	rs1788234	18	69,899,351	TRUE	TRUE	TRUE	TRUE
CD226	rs12966927	18	70,078,129	TRUE	TRUE	TRUE	TRUE
CD226	rs35297854	18	70,077,828	TRUE	TRUE	TRUE	TRUE
CD226	rs12959869	18	70,073,365	TRUE	TRUE	TRUE	TRUE
CD226	rs17805624	18	70,046,093	TRUE	TRUE	TRUE	TRUE
CD226	rs17842596	18	69,898,343	TRUE	TRUE	TRUE	TRUE
CD226	rs17807127	18	70,121,363	TRUE	TRUE	TRUE	TRUE
CD226	rs62090790	18	69,867,472	TRUE	TRUE	TRUE	TRUE
CD226	rs62090789	18	69,865,653	TRUE	TRUE	TRUE	TRUE
CD226	rs12956411	18	70,067,285	FALSE	TRUE	TRUE	TRUE
CD226	rs74780047	18	69,860,346	TRUE	TRUE	TRUE	TRUE
CD226	rs62090785	18	69,861,594	FALSE	TRUE	TRUE	TRUE
CD226	rs139474611	18	69,865,233	TRUE	TRUE	TRUE	TRUE
CD226	rs34607223	18	69,900,343	TRUE	TRUE	TRUE	TRUE
CD226	rs79758786	18	69,834,615	TRUE	TRUE	TRUE	TRUE
CD226	rs77139620	18	69,825,349	TRUE	TRUE	TRUE	TRUE
CD226	rs12326995	18	70,201,777	TRUE	TRUE	TRUE	TRUE
CD226	rs3911730	18	70,204,107	TRUE	TRUE	TRUE	TRUE
CD226	rs12957699	18	69,902,311	TRUE	TRUE	TRUE	TRUE
CD226	rs11875246	18	69,822,739	TRUE	TRUE	TRUE	TRUE
CD226	rs8087187	18	70,203,271	TRUE	TRUE	TRUE	TRUE
CD226	rs75231552	18	69,732,120	TRUE	TRUE	TRUE	TRUE
CD244	rs11578770	1	160,875,846	TRUE	TRUE	TRUE	TRUE
CD244	rs115868021	1	160,841,584	TRUE	TRUE	TRUE	TRUE
CD244	rs36084323	2	241,859,444	TRUE	TRUE	TRUE	TRUE
CD244	rs3766377	1	160,830,769	TRUE	TRUE	TRUE	TRUE
CD244	rs485618	1	160,830,690	TRUE	TRUE	TRUE	TRUE
CD244	rs4656942	1	160,861,258	TRUE	TRUE	TRUE	TRUE
CD244	rs10908807	1	160,866,924	TRUE	TRUE	TRUE	TRUE
CD244	rs955371	1	160,865,793	TRUE	TRUE	TRUE	TRUE
CD244	rs11265501	1	160,867,138	TRUE	TRUE	TRUE	TRUE
CD244	rs955370	1	160,865,561	TRUE	TRUE	TRUE	TRUE
CD244	rs12038645	1	160,865,091	TRUE	TRUE	TRUE	TRUE
CD244	rs1412849	1	160,865,797	TRUE	TRUE	TRUE	TRUE
CD244	rs11265500	1	160,862,422	TRUE	TRUE	TRUE	TRUE
CD244	rs12040750	1	160,864,015	TRUE	TRUE	TRUE	TRUE
CD244	rs4656943	1	160,863,736	TRUE	TRUE	TRUE	TRUE
CD244	rs12038419	1	160,864,217	TRUE	TRUE	TRUE	TRUE
CD244	rs7419088	1	160,859,192	TRUE	TRUE	TRUE	TRUE
CD244	rs11265498	1	160,858,495	TRUE	TRUE	TRUE	TRUE
CD244	rs11265499	1	160,862,069	TRUE	TRUE	TRUE	TRUE
CD244	rs12036607	1	160,862,856	TRUE	TRUE	TRUE	TRUE
CD244	rs12037395	1	160,862,987	TRUE	TRUE	TRUE	TRUE
CD244	rs12036670	1	160,863,071	TRUE	TRUE	TRUE	TRUE
CD244	rs7410867	1	160,863,009	TRUE	TRUE	TRUE	TRUE
CD244	rs1855188	1	160,859,915	TRUE	TRUE	TRUE	TRUE
CD244	rs1576964	1	160,859,891	TRUE	TRUE	TRUE	TRUE
CD244	rs12046021	1	160,862,076	TRUE	TRUE	TRUE	TRUE
CD244	rs12046019	1	160,862,066	TRUE	TRUE	TRUE	TRUE
CD244	rs1855189	1	160,860,099	TRUE	TRUE	TRUE	TRUE
CD244	rs4656941	1	160,860,527	TRUE	TRUE	TRUE	TRUE
CD244	rs4656940	1	160,860,478	TRUE	TRUE	TRUE	TRUE
CD244	rs12037885	1	160,861,126	TRUE	TRUE	TRUE	TRUE
CD244	rs12040060	1	160,857,982	TRUE	TRUE	TRUE	TRUE
CD244	rs12035537	1	160,861,863	FALSE	TRUE	TRUE	TRUE
CD244	rs6698454	1	160,861,564	TRUE	TRUE	TRUE	TRUE
CD244	rs59712018	1	160,861,833	TRUE	TRUE	TRUE	TRUE
CD244	rs61803285	1	160,861,504	TRUE	TRUE	TRUE	TRUE
CD244	rs12035295	1	160,860,872	TRUE	TRUE	TRUE	TRUE
CD244	rs7419110	1	160,859,261	TRUE	TRUE	TRUE	TRUE
CD244	rs7419145	1	160,859,508	TRUE	TRUE	TRUE	TRUE
CD244	rs58418513	1	160,861,184	TRUE	TRUE	TRUE	TRUE
CD244	rs72710762	1	160,857,801	TRUE	TRUE	TRUE	TRUE
CD244	rs12037740	1	160,858,156	TRUE	TRUE	TRUE	TRUE
CD244	rs12047127	1	160,857,557	TRUE	TRUE	TRUE	TRUE
CD244	rs12039959	1	160,857,589	TRUE	TRUE	TRUE	TRUE
CD244	rs12040152	1	160,858,306	TRUE	TRUE	TRUE	TRUE
CD244	rs12039896	1	160,857,437	TRUE	TRUE	TRUE	TRUE
CD244	rs12048113	1	160,858,554	TRUE	TRUE	TRUE	TRUE
CD244	rs12038600	1	160,858,812	TRUE	TRUE	TRUE	TRUE
CD244	rs7412693	1	160,859,177	TRUE	TRUE	TRUE	TRUE
CD244	rs7412696	1	160,859,186	TRUE	TRUE	TRUE	TRUE
CD244	rs61803263	1	160,856,324	TRUE	TRUE	TRUE	TRUE
CD244	rs57483437	1	160,856,125	TRUE	TRUE	TRUE	TRUE
CD244	rs3766378	1	160,837,619	TRUE	TRUE	TRUE	TRUE
CD244	rs6699166	1	160,873,833	FALSE	TRUE	TRUE	TRUE
CD244	rs959047	1	160,874,906	TRUE	TRUE	TRUE	TRUE
CD244	rs6700146	1	160,874,729	TRUE	TRUE	TRUE	TRUE
CD244	rs6676174	1	160,874,335	TRUE	TRUE	TRUE	TRUE
CD244	rs2184069	1	160,873,349	TRUE	TRUE	TRUE	TRUE
CD244	rs6699162	1	160,873,827	FALSE	TRUE	TRUE	TRUE
CD244	rs4017458	1	160,867,832	TRUE	TRUE	TRUE	TRUE
CD244	rs952804	1	160,874,955	TRUE	TRUE	TRUE	TRUE
CD244	rs869167	1	160,869,539	TRUE	TRUE	TRUE	TRUE
CD244	rs869168	1	160,869,677	TRUE	TRUE	TRUE	TRUE
CD244	rs4017460	1	160,872,016	TRUE	TRUE	TRUE	TRUE
CD244	rs2151293	1	160,872,701	TRUE	TRUE	TRUE	TRUE
CD244	rs7414728	1	160,871,308	TRUE	TRUE	TRUE	TRUE
CD244	rs4656950	1	160,872,346	TRUE	TRUE	TRUE	TRUE
CD244	rs12566557	1	160,870,900	TRUE	TRUE	TRUE	TRUE
CD244	rs2184067	1	160,872,493	TRUE	TRUE	TRUE	TRUE
CD244	rs4017448	1	160,872,306	TRUE	TRUE	TRUE	TRUE
CD244	rs11265504	1	160,870,329	TRUE	TRUE	TRUE	TRUE
CD244	rs4017459	1	160,869,163	TRUE	TRUE	TRUE	TRUE
CD244	rs4656949	1	160,871,730	TRUE	TRUE	TRUE	TRUE
CD244	rs4656944	1	160,868,115	TRUE	TRUE	TRUE	TRUE
CD244	rs4656945	1	160,868,317	TRUE	TRUE	TRUE	TRUE
CD244	rs2184068	1	160,873,290	TRUE	TRUE	TRUE	TRUE
CD244	rs4656948	1	160,870,936	TRUE	TRUE	TRUE	TRUE
CD244	rs4656951	1	160,875,922	TRUE	TRUE	TRUE	TRUE
CD244	rs11578752	1	160,875,699	TRUE	TRUE	TRUE	TRUE
CD244	rs12041508	1	160,868,022	TRUE	TRUE	TRUE	TRUE
CD244	rs914793	1	160,869,094	TRUE	TRUE	TRUE	TRUE
CD244	rs6685693	1	160,873,655	TRUE	TRUE	TRUE	TRUE
CD244	rs4656953	1	160,876,052	TRUE	TRUE	TRUE	TRUE
CD244 FCGR3A	rs7414826	1	160,903,089	TRUE	TRUE	TRUE	TRUE
CD244 FCGR3A	rs6658416	1	160,894,964	TRUE	TRUE	TRUE	TRUE
CD244 FCGR3A	rs6427553	1	160,886,023	TRUE	TRUE	TRUE	TRUE
CD244 FCGR3A	rs7411035	1	160,886,286	TRUE	TRUE	TRUE	TRUE
CD244 FCGR3A	rs4656958	1	160,887,174	TRUE	TRUE	TRUE	TRUE
CD244 FCGR3A	rs3818724	1	160,884,597	TRUE	TRUE	TRUE	TRUE
CD244	rs2274910	1	160,882,256	TRUE	TRUE	TRUE	TRUE
CD244 FCGR3A	rs2297559	1	160,884,736	TRUE	TRUE	TRUE	TRUE
CD244 FCGR3A	rs2039415	1	160,884,655	TRUE	TRUE	TRUE	TRUE
CD244 FCGR3A	rs2225591	1	160,905,966	TRUE	TRUE	TRUE	TRUE
CD244	rs2274909	1	160,882,232	TRUE	TRUE	TRUE	TRUE
CD244	rs12409609	1	160,876,206	TRUE	TRUE	TRUE	TRUE
CD244 FCGR3A	rs1930596	1	160,906,262	TRUE	TRUE	TRUE	TRUE
CD244	rs11265514	1	160,903,611	TRUE	TRUE	TRUE	TRUE
CD244 FCGR3A	rs12120343	1	160,900,047	TRUE	TRUE	TRUE	TRUE
CD244	rs6427552	1	160,882,377	TRUE	TRUE	TRUE	TRUE
CD244	rs17387157	1	160,877,274	TRUE	TRUE	TRUE	TRUE
CD244	rs4656955	1	160,877,620	TRUE	TRUE	TRUE	TRUE
CD244	rs1333062	1	160,876,494	TRUE	TRUE	TRUE	TRUE
CD244 FCGR3A	rs6671490	1	160,882,910	TRUE	TRUE	TRUE	TRUE
CD244 FCGR3A	rs11265516	1	160,906,334	TRUE	TRUE	TRUE	TRUE
CD244	rs3766359	1	160,879,270	TRUE	TRUE	TRUE	TRUE
CD244	rs3766357	1	160,879,203	FALSE	TRUE	TRUE	TRUE
CD244	rs6427550	1	160,878,103	TRUE	TRUE	TRUE	TRUE
CD244	rs480104	1	160,831,256	TRUE	TRUE	TRUE	TRUE
CD244	rs3766356	1	160,879,147	TRUE	TRUE	TRUE	TRUE
CD244	rs7524351	1	160,878,108	TRUE	TRUE	TRUE	TRUE
CD244 FCGR3A	rs1855187	1	160,890,112	TRUE	TRUE	TRUE	TRUE
CD244 FCGR3A	rs4656960	1	160,892,733	TRUE	TRUE	TRUE	TRUE
CD244 FCGR3A	rs11265510	1	160,889,769	TRUE	TRUE	TRUE	TRUE
CD244 FCGR3A	rs7551697	1	160,891,819	TRUE	TRUE	TRUE	TRUE
CD244 FCGR3A	rs6703704	1	160,893,792	TRUE	TRUE	TRUE	TRUE
CD244 FCGR3A	rs6427554	1	160,892,671	TRUE	TRUE	TRUE	TRUE
CD244 FCGR3A	rs4656959	1	160,889,171	TRUE	TRUE	TRUE	TRUE
CD244 FCGR3A	rs6691868	1	160,894,644	TRUE	TRUE	TRUE	TRUE
CD244	rs7532133	1	160,881,744	TRUE	TRUE	TRUE	TRUE
CD244	rs2274905	1	160,879,577	TRUE	TRUE	TRUE	TRUE
CD244 FCGR3A	rs6704490	1	160,894,792	TRUE	TRUE	TRUE	TRUE
CD244	rs4656956	1	160,877,827	TRUE	TRUE	TRUE	TRUE
CD244 FCGR3A	rs4656961	1	160,892,811	TRUE	TRUE	TRUE	TRUE
CD244 FCGR3A	rs10797087	1	160,907,462	TRUE	TRUE	TRUE	TRUE
CD244 FCGR3A	rs6700408	1	160,893,168	TRUE	TRUE	TRUE	TRUE
CD244	rs3820094	1	160,879,292	TRUE	TRUE	TRUE	TRUE
CD244	rs2274908	1	160,882,104	TRUE	TRUE	TRUE	TRUE
CD244	rs10908808	1	160,881,829	TRUE	TRUE	TRUE	TRUE
CD244	rs2274907	1	160,882,036	TRUE	TRUE	TRUE	TRUE
CD244	rs6427551	1	160,881,774	TRUE	TRUE	TRUE	TRUE
CD244 FCGR3A	rs10908809	1	160,888,791	FALSE	TRUE	TRUE	TRUE
CD244 FCGR3A	rs6694415	1	160,888,287	TRUE	TRUE	TRUE	TRUE
CD244	rs7530965	1	160,927,350	TRUE	TRUE	TRUE	TRUE
CD244	rs10908810	1	160,907,133	TRUE	TRUE	TRUE	TRUE
CD244	rs4656957	1	160,880,490	TRUE	TRUE	TRUE	TRUE
CD244	rs2236515	1	160,881,146	TRUE	TRUE	TRUE	TRUE
CD244 FCGR3A	rs10797088	1	160,928,356	TRUE	TRUE	TRUE	TRUE
CD244	rs7516660	1	160,927,867	TRUE	TRUE	TRUE	TRUE
CD244	rs10908813	1	160,926,057	TRUE	TRUE	TRUE	TRUE
CD244	rs6703406	1	160,878,317	TRUE	TRUE	TRUE	TRUE
CD244	rs4129196	1	160,912,317	TRUE	TRUE	TRUE	TRUE
CD244	rs34067571	1	160,877,144	TRUE	TRUE	TRUE	TRUE
CD244	rs1930598	1	160,924,905	TRUE	TRUE	TRUE	TRUE
CD244	rs11265529	1	160,929,163	TRUE	TRUE	TRUE	TRUE
CD244	rs4017455	1	160,913,384	TRUE	TRUE	TRUE	TRUE
CD244	rs6667400	1	160,878,405	FALSE	TRUE	TRUE	TRUE
CD244	rs4656282	1	160,930,359	FALSE	TRUE	TRUE	TRUE
CD244 FCGR3A	rs11265519	1	160,909,123	TRUE	TRUE	TRUE	TRUE
CD244 FCGR3A	rs10908812	1	160,909,526	TRUE	TRUE	TRUE	TRUE
CD244 FCGR3A	rs1810924	1	160,910,720	TRUE	TRUE	TRUE	TRUE
CD244 FCGR3A	rs10908811	1	160,908,695	TRUE	TRUE	TRUE	TRUE
CD244	rs6703062	1	160,929,453	TRUE	TRUE	TRUE	TRUE
CD244	rs3953095	1	160,912,999	TRUE	TRUE	TRUE	TRUE
CD244	rs10443910	1	160,924,739	FALSE	TRUE	TRUE	TRUE
CD244	rs1855186	1	160,917,102	TRUE	TRUE	TRUE	TRUE
CD244	rs11488696	1	160,924,320	TRUE	TRUE	TRUE	TRUE
CD244	rs6691672	1	160,915,740	TRUE	TRUE	TRUE	TRUE
CD244	rs12075167	1	160,921,849	TRUE	TRUE	TRUE	TRUE
CD244	rs12740520	1	160,917,819	TRUE	TRUE	TRUE	TRUE
CD244	rs11265523	1	160,921,763	TRUE	TRUE	TRUE	TRUE
CD244	rs12125065	1	160,915,144	TRUE	TRUE	TRUE	TRUE
CD244	rs2184064	1	160,917,685	TRUE	TRUE	TRUE	TRUE
CD244	rs3953094	1	160,913,382	TRUE	TRUE	TRUE	TRUE
CD244	rs4017454	1	160,913,460	TRUE	TRUE	TRUE	TRUE
CD244	rs4017453	1	160,913,461	TRUE	TRUE	TRUE	TRUE
CD244	rs11587040	1	160,929,993	TRUE	TRUE	TRUE	TRUE
CD244 FCGR3A	rs6690138	1	160,898,987	TRUE	TRUE	TRUE	TRUE
CD244	rs4656277	1	160,913,978	TRUE	TRUE	TRUE	TRUE
CD244	rs11585274	1	160,929,420	TRUE	TRUE	TRUE	TRUE
CD244	rs3953093	1	160,917,961	TRUE	TRUE	TRUE	TRUE
CD244 FCGR3A	rs12080285	1	160,934,145	FALSE	TRUE	TRUE	TRUE
CD244	rs4656964	1	160,919,334	TRUE	TRUE	TRUE	TRUE
CD244 FCGR3A	rs4656281	1	160,928,050	TRUE	TRUE	TRUE	TRUE
CD244 FCGR3A	rs10797089	1	160,928,726	FALSE	TRUE	TRUE	TRUE
CD244	rs539771	1	160,844,630	TRUE	TRUE	TRUE	TRUE
CD244	rs531141	1	160,840,829	TRUE	TRUE	TRUE	TRUE
CD244	rs6427559	1	160,947,513	TRUE	TRUE	TRUE	TRUE
CD244	rs6700834	1	160,893,550	TRUE	TRUE	TRUE	TRUE
CD244	rs11265502	1	160,867,450	TRUE	TRUE	TRUE	TRUE
CD244	rs6674437	1	160,949,706	TRUE	TRUE	TRUE	TRUE
CD244	rs12135639	1	160,910,195	TRUE	TRUE	TRUE	TRUE
CD244	rs949691	1	160,923,993	TRUE	TRUE	TRUE	TRUE
CD244	rs6694743	1	160,948,757	TRUE	TRUE	TRUE	TRUE
CD244	rs28368883			FALSE	FALSE	FALSE	FALSE
CD244	rs11265526	1	160,926,080	TRUE	TRUE	TRUE	TRUE
CD244	rs34655593	1	160,932,373	TRUE	TRUE	TRUE	TRUE
CD244	rs7526396	1	160,930,954	TRUE	TRUE	TRUE	TRUE
CD244	rs11265533	1	160,938,786	TRUE	TRUE	TRUE	TRUE
CD244	rs11265534	1	160,938,948	TRUE	TRUE	TRUE	TRUE
CD244	rs10908815	1	160,946,688	TRUE	TRUE	TRUE	TRUE
CD244	rs4656968	1	160,941,074	TRUE	TRUE	TRUE	TRUE
CD244	rs6656769	1	160,946,178	TRUE	TRUE	TRUE	TRUE
CD244	rs3928804	1	160,943,517	TRUE	TRUE	TRUE	TRUE
CD244	rs11585292	1	160,929,338	TRUE	TRUE	TRUE	TRUE
CD244	rs955615	1	160,945,449	TRUE	TRUE	TRUE	TRUE
CD244	rs6691389	1	160,941,850	TRUE	TRUE	TRUE	TRUE
CD244	rs3829790	1	160,951,019	TRUE	TRUE	TRUE	TRUE
CD244	rs1981048	1	160,949,555	TRUE	TRUE	TRUE	TRUE
CD244	rs61802165	1	160,942,480	TRUE	TRUE	TRUE	TRUE
CD244	rs3928803	1	160,943,546	TRUE	TRUE	TRUE	TRUE
CD244	rs2990693	1	160,956,061	TRUE	TRUE	TRUE	TRUE
CD244	rs4656971	1	160,951,440	TRUE	TRUE	TRUE	TRUE
CD244	rs6680969	1	160,951,176	TRUE	TRUE	TRUE	TRUE
CD244	rs2255847	1	160,957,147	TRUE	TRUE	TRUE	TRUE
CD244	rs4656972	1	160,951,570	TRUE	TRUE	TRUE	TRUE
CD244	rs11265535	1	160,943,944	TRUE	TRUE	TRUE	TRUE
CD244	rs11805631	1	160,911,171	TRUE	TRUE	TRUE	TRUE
CD244	rs11265522	1	160,920,369	TRUE	TRUE	TRUE	TRUE
CD244	rs11265493	1	160,834,012	TRUE	TRUE	TRUE	TRUE
CD244	rs2184066	1	160,914,106	TRUE	TRUE	TRUE	TRUE
CD244	rs12126310	1	160,916,773	TRUE	TRUE	TRUE	TRUE
CD244	rs2151292	1	160,916,371	TRUE	TRUE	TRUE	TRUE
CD244	rs4656279	1	160,916,504	TRUE	TRUE	TRUE	TRUE
CD244	rs2139660	1	160,831,701	TRUE	TRUE	TRUE	TRUE
CD244	rs4656936	1	160,834,456	TRUE	TRUE	TRUE	TRUE
CD244	rs4656967	1	160,936,771	TRUE	TRUE	TRUE	TRUE
CD244	rs7518342	1	160,835,144	TRUE	TRUE	TRUE	TRUE
CD244	rs4656966	1	160,936,568	TRUE	TRUE	TRUE	TRUE
CD244	rs114802258	1	160,862,065	TRUE	TRUE	TRUE	TRUE
CD244	rs78339508	1	160,857,209	TRUE	TRUE	TRUE	TRUE
CD244	rs7527651	1	160,956,393	TRUE	TRUE	TRUE	TRUE
CD244	rs12118803	1	160,956,205	TRUE	TRUE	TRUE	TRUE
CD244	rs1999248	1	160,957,937	TRUE	TRUE	TRUE	TRUE
CD244	rs2255842	1	160,957,036	TRUE	TRUE	TRUE	TRUE
CD244	rs60755678	1	160,855,916	TRUE	TRUE	TRUE	TRUE
CD244	rs1319651	1	160,838,686	TRUE	FALSE	FALSE	FALSE
CD244	rs2280415	1	160,836,821	TRUE	TRUE	TRUE	TRUE
CD244	rs541834	1	160,844,844	TRUE	TRUE	TRUE	TRUE
CD244	rs3766379	1	160,837,925	TRUE	TRUE	TRUE	TRUE
CD244	rs535610	1	160,844,212	TRUE	TRUE	TRUE	TRUE
CD244	rs512525	1	160,843,953	TRUE	TRUE	TRUE	TRUE
CD244	rs537957	1	160,844,834	TRUE	TRUE	TRUE	TRUE
CD244	rs6682654	1	160,839,213	TRUE	TRUE	TRUE	TRUE
CD244	rs536906	1	160,844,969	TRUE	TRUE	TRUE	TRUE
CD244	rs2990703	1	160,842,040	TRUE	TRUE	TRUE	TRUE
CD244	rs3753389	1	160,837,363	TRUE	TRUE	TRUE	TRUE
CD244	rs6671710	1	160,839,495	TRUE	TRUE	TRUE	TRUE
CD244	rs2481069	1	160,936,714	TRUE	TRUE	TRUE	TRUE
CD244	rs491061	1	160,845,380	TRUE	TRUE	TRUE	TRUE
CD244	rs11587898	1	160,854,036	TRUE	TRUE	TRUE	TRUE
CD244	rs11265506	1	160,875,911	TRUE	TRUE	TRUE	TRUE
CD244	rs2779790	1	160,845,570	TRUE	TRUE	TRUE	TRUE
CD244	rs2779792	1	160,846,392	TRUE	TRUE	TRUE	TRUE
CD244	rs483197	1	160,851,877	TRUE	TRUE	TRUE	TRUE
CD244	rs499721	1	160,851,840	TRUE	TRUE	TRUE	TRUE
CD244	rs2255980	1	160,958,821	TRUE	TRUE	TRUE	TRUE
CD244	rs11582719	1	160,854,022	TRUE	TRUE	TRUE	TRUE
CD244	rs1092415	1	160,925,601	TRUE	TRUE	TRUE	TRUE
CD244	rs2779803	1	160,958,669	TRUE	TRUE	TRUE	TRUE
CD244	rs2990702	1	160,847,710	TRUE	TRUE	TRUE	TRUE
CD244	rs549565	1	160,847,152	TRUE	TRUE	TRUE	TRUE
CD244	rs11265496	1	160,853,573	TRUE	TRUE	TRUE	TRUE
CD244	rs528106	1	160,851,018	TRUE	TRUE	TRUE	TRUE
CD244	rs2252389	1	160,952,405	TRUE	TRUE	TRUE	TRUE
CD244	rs2255852	1	160,957,255	TRUE	TRUE	TRUE	TRUE
CD244	rs578608	1	160,849,927	TRUE	TRUE	TRUE	TRUE
CD244	rs4656937	1	160,855,463	TRUE	TRUE	TRUE	TRUE
CD244	rs4656938	1	160,855,523	TRUE	TRUE	TRUE	TRUE
CD244	rs3007144	1	160,960,100	TRUE	TRUE	TRUE	TRUE
CD244	rs489651	1	160,851,190	TRUE	TRUE	TRUE	TRUE
CD244	rs7555137	1	160,777,591	TRUE	TRUE	TRUE	TRUE
CD244	rs4656934	1	160,812,952	TRUE	TRUE	TRUE	TRUE
CD244	rs506263	1	160,812,941	TRUE	TRUE	TRUE	TRUE
CD244	rs34002161	1	160,812,441	TRUE	TRUE	TRUE	TRUE
CD244	rs143817801			FALSE	FALSE	FALSE	FALSE
CD244	rs6656939	1	160,803,556	TRUE	TRUE	TRUE	TRUE
CD244	rs575217	1	160,818,427	TRUE	TRUE	TRUE	TRUE
CD244	rs501137	1	160,806,852	TRUE	TRUE	TRUE	TRUE
CD244	rs4656931	1	160,805,842	TRUE	TRUE	TRUE	TRUE
CD244	rs790624	1	160,809,405	TRUE	TRUE	TRUE	TRUE
CD244	rs501026	1	160,806,897	TRUE	TRUE	TRUE	TRUE
CD244	rs6691072	1	160,806,765	TRUE	TRUE	TRUE	TRUE
CD244	rs11265492	1	160,829,484	TRUE	TRUE	TRUE	TRUE
CD244	rs579589	1	160,817,935	TRUE	TRUE	TRUE	TRUE
CD244	rs520316	1	160,819,761	TRUE	TRUE	TRUE	TRUE
CD244	rs560681	1	160,816,880	TRUE	TRUE	TRUE	TRUE
CD244	rs527253	1	160,816,201	TRUE	TRUE	TRUE	TRUE
CD244	rs6427545	1	160,800,725	TRUE	TRUE	TRUE	TRUE
CD244	rs2769587	1	160,791,661	TRUE	TRUE	TRUE	TRUE
CD244	rs508578	1	160,797,270	TRUE	TRUE	TRUE	TRUE
CD244	rs482921	1	160,797,708	TRUE	TRUE	TRUE	TRUE
CD244	rs546669	1	160,798,681	TRUE	TRUE	TRUE	TRUE
CD244	rs509219	1	160,796,868	TRUE	FALSE	FALSE	FALSE
CD244	rs512197	1	160,796,870	TRUE	TRUE	TRUE	TRUE
CD244	rs7541298	1	160,798,031	TRUE	TRUE	TRUE	TRUE
CD244	rs1333064	1	160,793,810	TRUE	TRUE	TRUE	TRUE
CD244	rs7555286	1	160,797,459	TRUE	TRUE	TRUE	TRUE
CD244	rs535241	1	160,794,612	TRUE	TRUE	TRUE	TRUE
CD244	rs140712825			FALSE	FALSE	FALSE	FALSE
CD244	rs7553107	1	160,792,270	TRUE	TRUE	TRUE	TRUE
CD244	rs540224	1	160,793,580	TRUE	TRUE	TRUE	TRUE
CD244	rs527766	1	160,793,746	TRUE	TRUE	TRUE	TRUE
CD244	rs536015	1	160,794,659	TRUE	TRUE	TRUE	TRUE
CD244	rs6427544	1	160,790,411	TRUE	TRUE	TRUE	TRUE
CD244	rs4656271	1	160,813,152	TRUE	TRUE	TRUE	TRUE
CD244	rs12072399	1	160,792,503	FALSE	TRUE	TRUE	TRUE
CD244	rs11265484	1	160,792,415	TRUE	TRUE	TRUE	TRUE
CD244	rs11265485	1	160,794,969	TRUE	TRUE	TRUE	TRUE
CD244	rs10908806	1	160,792,388	TRUE	TRUE	TRUE	TRUE
CD244	rs4656933	1	160,812,771	TRUE	TRUE	TRUE	TRUE
CD244	rs148216270			FALSE	FALSE	FALSE	FALSE
CD244	rs1556517	1	160,801,971	TRUE	TRUE	TRUE	TRUE
CD244	rs4656932	1	160,809,705	TRUE	TRUE	TRUE	TRUE
CD244	rs12117689	1	160,812,310	TRUE	TRUE	TRUE	TRUE
CD244	rs6685774	1	160,783,428	TRUE	TRUE	TRUE	TRUE
CD244	rs10797085	1	160,788,466	TRUE	TRUE	TRUE	TRUE
CD244	rs4656930	1	160,783,453	TRUE	TRUE	TRUE	TRUE
CD244	rs12072397	1	160,792,493	FALSE	TRUE	TRUE	TRUE
CD244	rs12143580	1	160,821,128	FALSE	TRUE	TRUE	TRUE
CD244	rs2271967	1	160,817,915	TRUE	TRUE	TRUE	TRUE
CD244	rs4656270	1	160,809,622	TRUE	TRUE	TRUE	TRUE
CD244	rs3817407	1	160,818,341	TRUE	TRUE	TRUE	TRUE
CD244	rs12128261	1	160,792,994	FALSE	TRUE	TRUE	TRUE
CD244	rs144266901	1	160,786,633	TRUE	TRUE	TRUE	TRUE
CD244	rs12405457	1	160,789,262	TRUE	TRUE	TRUE	TRUE
CD244	rs11265503	1	160,867,741	TRUE	TRUE	TRUE	TRUE
CD244	rs6669353	1	160,900,689	TRUE	TRUE	TRUE	TRUE
CD244	rs1961611	1	160,803,239	TRUE	TRUE	TRUE	TRUE
CD244	rs474918	1	160,801,407	TRUE	TRUE	TRUE	TRUE
CD244	rs6700961	1	160,889,990	TRUE	TRUE	TRUE	TRUE
CD244	rs4656947	1	160,870,508	TRUE	TRUE	TRUE	TRUE
CD244	rs489442	1	160,785,487	TRUE	TRUE	TRUE	TRUE
CD244	rs11265517	1	160,907,049	TRUE	TRUE	TRUE	TRUE
CD244	rs4656276	1	160,913,881	TRUE	TRUE	TRUE	TRUE
CD244	rs2274906	1	160,879,630	TRUE	TRUE	TRUE	TRUE
CD244	rs61803260	1	160,843,973	TRUE	TRUE	TRUE	TRUE
CD244	rs61803286	1	160,861,601	TRUE	TRUE	TRUE	TRUE
CD244	rs1556519	1	160,948,112	TRUE	TRUE	TRUE	TRUE
CD244	rs11265536	1	160,949,381	TRUE	TRUE	TRUE	TRUE
CD244	rs112872155	1	160,942,658	TRUE	TRUE	TRUE	TRUE
CD244	rs12030930	1	160,955,873	FALSE	TRUE	TRUE	TRUE
CD244	rs12117773	1	160,955,284	TRUE	TRUE	TRUE	TRUE
CD244	rs2184065	1	160,970,242	TRUE	TRUE	TRUE	TRUE
CD244	rs4483427	1	160,977,633	TRUE	TRUE	TRUE	TRUE
CD244	rs10737178	1	161,057,702	TRUE	TRUE	TRUE	TRUE
CD244	rs3904492	1	160,797,135	TRUE	TRUE	TRUE	TRUE
CD244	rs2481076	1	160,994,907	TRUE	TRUE	TRUE	TRUE
CD244	rs540254	1	160,797,947	TRUE	TRUE	TRUE	TRUE
CD244	rs12758348	1	161,011,158	TRUE	TRUE	TRUE	TRUE
FCGR3A	rs10127939	1	161,548,543	TRUE	FALSE	FALSE	FALSE
FCGR3A	rs396991	1	161,544,752	TRUE	FALSE	FALSE	FALSE
FCGR3A	rs71632989	1	161,563,265	TRUE	TRUE	TRUE	TRUE
FCGR3A	rs4656317	1	161,549,329	TRUE	TRUE	TRUE	TRUE
FCGR3A	rs12071048			FALSE	FALSE	FALSE	FALSE
FCGR3A	rs544630563	1	161,543,201	FALSE	FALSE	FALSE	FALSE
FCGR3A	rs396716	1	161,544,806	FALSE	FALSE	FALSE	FALSE
FCGR3A	rs147174426	1	161,558,222	TRUE	FALSE	FALSE	FALSE
FCGR3A	rs71632979	1	161,556,607	TRUE	TRUE	TRUE	TRUE
FCGR3A	rs55971447	1	161,545,536	TRUE	TRUE	TRUE	TRUE
FCGR3A	rs10919544	1	161,538,973	TRUE	TRUE	TRUE	TRUE
FCGR3A	rs10919543	1	161,538,827	TRUE	TRUE	TRUE	TRUE
FCGR3A	rs144126567	1	161,540,726	TRUE	TRUE	TRUE	TRUE
FCGR3A	rs56199187	1	161,551,141	TRUE	TRUE	TRUE	TRUE
FCGR3A	rs61801010	1	161,572,445	FALSE	FALSE	FALSE	FALSE
FCGR3A	rs115827707	1	161,560,317	TRUE	TRUE	TRUE	TRUE
FCGR3A	rs4082014	1	161,540,644	FALSE	TRUE	TRUE	TRUE
FCGR3A	rs34436026	1	161,549,650	TRUE	TRUE	TRUE	TRUE
FCGR3A	rs67418890	1	161,571,067	FALSE	TRUE	TRUE	TRUE
FCGR3A	rs185053659	1	60,238,578	TRUE	TRUE	TRUE	TRUE
FCGR3A	rs332398			FALSE	FALSE	FALSE	FALSE
FCGR3A	rs58538128	1	161,551,068	FALSE	FALSE	FALSE	FALSE
FCGR3A	rs372149781	1	161,565,442	FALSE	TRUE	TRUE	TRUE
FCGR3A	rs533276421	1	161,569,729	TRUE	TRUE	TRUE	TRUE
FCGR3A	rs147640330	1	161,566,968	TRUE	TRUE	TRUE	TRUE
FCGR3A	rs2099684	1	161,530,340	TRUE	TRUE	TRUE	TRUE
FCGR3A	rs445509	1	161,542,558	FALSE	FALSE	FALSE	FALSE
FCGR3A	rs10917571	1	161,549,621	TRUE	TRUE	TRUE	TRUE
FCGR3A	rs371389552	1	161,549,181	TRUE	TRUE	TRUE	TRUE
FCGR3A	rs138032965			FALSE	FALSE	FALSE	FALSE
FCGR3A	rs12127809	1	161,549,089	TRUE	TRUE	TRUE	TRUE
FCGR3A	rs56095771			FALSE	FALSE	FALSE	FALSE
FCGR3A	rs373184583	1	161,548,886	TRUE	TRUE	TRUE	TRUE
FCGR3A	rs114535887	1	161,548,524	FALSE	TRUE	TRUE	TRUE
FCGR3A	rs150808747	1	161,548,509	FALSE	TRUE	TRUE	TRUE
FCGR3A	rs57581214	1	161,548,204	FALSE	TRUE	TRUE	TRUE
FCGR3A	rs452662	1	161,548,149	FALSE	TRUE	TRUE	TRUE
FCGR3A	rs145862532	1	161,548,029	FALSE	TRUE	TRUE	TRUE
FCGR3A	rs77825069	1	161,547,895	FALSE	TRUE	TRUE	TRUE
FCGR3A	rs115866473	1	161,547,509	FALSE	TRUE	TRUE	TRUE
FCGR3A	rs4656312	1	161,547,427	TRUE	TRUE	TRUE	TRUE
FCGR3A	rs148467641	1	161,547,043	FALSE	TRUE	TRUE	TRUE
FCGR3A	rs145392761	1	161,546,633	FALSE	TRUE	TRUE	TRUE
FCGR3A	rs71632960	1	161,546,570	TRUE	TRUE	TRUE	TRUE
FCGR3A	rs12071216	1	161,546,567	TRUE	TRUE	TRUE	TRUE
FCGR3A	rs7526944	1	161,546,162	TRUE	TRUE	TRUE	TRUE
FCGR3A	rs149210339	1	161,546,082	TRUE	TRUE	TRUE	TRUE
FCGR3A	rs6687275	1	161,545,848	TRUE	TRUE	TRUE	TRUE
FCGR3A	rs145421193	1	161,545,747	FALSE	TRUE	TRUE	TRUE
FCGR3A	rs10429882	1	161,545,386	TRUE	TRUE	TRUE	TRUE
FCGR3A	rs367724155	1	161,544,512	TRUE	TRUE	TRUE	TRUE
FCGR3A	rs148685469	1	161,544,042	TRUE	TRUE	TRUE	TRUE
FCGR3A	rs56150752	1	161,543,616	TRUE	TRUE	TRUE	TRUE
FCGR3A	rs426615	1	161,543,587	FALSE	TRUE	TRUE	TRUE
FCGR3A	rs7539036	1	161,542,941	TRUE	TRUE	TRUE	TRUE
FCGR3A	rs114559215	1	161,542,870	FALSE	TRUE	TRUE	TRUE
FCGR3A	rs138533290	1	161,542,589	FALSE	TRUE	TRUE	TRUE
FCGR3A	rs545128086			FALSE	FALSE	FALSE	FALSE
FCGR3A	rs116121681	1	161,542,287	TRUE	TRUE	TRUE	TRUE
FCGR3A	rs4656310	1	161,527,110	TRUE	TRUE	TRUE	TRUE
FCGR3A	rs404508	1	161,526,095	TRUE	TRUE	TRUE	TRUE
FCGR3A	rs10737548	1	161,523,755	TRUE	TRUE	TRUE	TRUE
FCGR3A	rs6678239	1	161,522,854	TRUE	TRUE	TRUE	TRUE
FCGR3A	rs4657054	1	161,523,515	FALSE	TRUE	TRUE	TRUE
FCGR3A	rs72633678			FALSE	FALSE	FALSE	FALSE
FCGR3A	rs55781710	1	161,528,962	FALSE	TRUE	TRUE	TRUE
FCGR3A	rs1811422	1	161,521,688	TRUE	FALSE	FALSE	FALSE
FCGR3A	rs412965	1	161,530,574	FALSE	TRUE	TRUE	TRUE
FCGR3A	rs387693	1	161,520,680	TRUE	TRUE	TRUE	TRUE
FCGR3A	rs4657058	1	161,528,952	TRUE	TRUE	TRUE	TRUE
FCGR3A	rs1131184	1	161,518,797	FALSE	FALSE	FALSE	FALSE
FCGR3A	rs4657053	1	161,523,417	TRUE	TRUE	TRUE	TRUE
FCGR3A	rs12032664	1	161,539,365	TRUE	TRUE	TRUE	TRUE
FCGR3A	rs7529235	1	161,522,124	FALSE	TRUE	TRUE	TRUE
FCGR3A	rs4657055	1	161,524,102	TRUE	TRUE	TRUE	TRUE
FCGR3A	rs332395	1	161,537,655	TRUE	TRUE	TRUE	TRUE
FCGR3A	rs4656311	1	161,529,060	TRUE	TRUE	TRUE	TRUE
FCGR3A	rs111470595	1	161,763,129	TRUE	TRUE	TRUE	TRUE
FCGR3A	rs12117125	1	161,522,658	TRUE	TRUE	TRUE	TRUE
FCGR3A	rs61802853	1	161,527,631	FALSE	FALSE	FALSE	FALSE
FCGR3A	rs11811241	1	161,523,790	TRUE	TRUE	TRUE	TRUE
FCGR3A	rs17415066	1	161,741,005	TRUE	TRUE	TRUE	TRUE
FCGR3A	rs12129787	1	161,522,797	TRUE	TRUE	TRUE	TRUE
FCGR3A	rs1542042	1	161,519,563	TRUE	TRUE	TRUE	TRUE
FCGR3A	rs9783050	1	161,966,230	TRUE	TRUE	TRUE	TRUE
FCGR3A	rs449463	1	161,543,658	FALSE	FALSE	FALSE	FALSE
FCGR3A	rs9783069	1	161,966,331	TRUE	TRUE	TRUE	TRUE
FCGR3A	rs2341471	1	161,954,959	TRUE	TRUE	TRUE	TRUE
FCGR3A	rs10737521	1	161,962,403	TRUE	TRUE	TRUE	TRUE
FCGR3A	rs3795649	1	161,961,772	TRUE	TRUE	TRUE	TRUE
FCGR3A	rs10800151	1	161,944,493	TRUE	TRUE	TRUE	TRUE
FCGR3A	rs10918270	1	161,945,711	TRUE	TRUE	TRUE	TRUE
FCGR3A	rs11585450	1	161,726,992	TRUE	TRUE	TRUE	TRUE
FCGR3A	rs1042881	1	161,526,740	TRUE	TRUE	TRUE	TRUE
FCGR3A	rs1875763	1	161,727,208	TRUE	TRUE	TRUE	TRUE
FCGR3A	rs74124991	1	161,498,819	TRUE	TRUE	TRUE	TRUE
FCGR3A	rs74124989	1	161,493,288	TRUE	TRUE	TRUE	TRUE
FCGR3A	rs41297658	1	161,523,843	FALSE	TRUE	TRUE	TRUE
FCGR3A	rs332396	1	161,538,390	TRUE	TRUE	TRUE	TRUE
FCGR3A	rs10800519	1	161,532,114	TRUE	TRUE	TRUE	TRUE
NKG2A	rs1983526	12	10,455,414	TRUE	TRUE	TRUE	TRUE

## Sheet: Supplementary Table S2
PHENOTYPE	CHR	POS	ID	REF	ALT	A1	COMBINED	FINLAND	UK	SPAIN	POLAND
aGvHD_all	1	161032851	chr1_161032851_G_A	A	G	G	OR: 0.454474 (0.271547 - 0.760629), P: 0.00268879	OR: 0.458304 (0.252462 - 0.831977), P: 0.010329	OR: 0.201213 (0.0378093 - 1.07081), P: 0.0601413	OR: 0.00123907 (5.74895e-09 - 267.057), P: 0.285416	OR: 0.527758 (0.0288054 - 9.66935), P: 0.666652
aGvHD_all	12	10310660	chr12_10310660_C_T	T	C	C	OR: 0.22824 (0.0813797 - 0.64013), P: 0.00498876	OR: 0.210212 (0.0711879 - 0.620739), P: 0.00475616	OR: 33895.7 (0.000320711 - 3.5824e+12), P: 0.268492	OR: 0.0889591 (3.16967e-13 - 2.4967e+10), P: 0.85723	OR: 2.00887e-09 (1.05712e-24 - 3817470), P: 0.26457
aGvHD_all	12	9851524	chr12_9851524_G_T	T	G	G	OR: 0.501582 (0.308534 - 0.815419), P: 0.00538611	OR: 0.409344 (0.242302 - 0.691546), P: 0.000842221	OR: 2.40196 (0.157725 - 36.5789), P: 0.528244	OR: 0.56624 (8.53111e-05 - 3758.34), P: 0.899206	OR: 0.677963 (0.00294487 - 156.08), P: 0.888616
aGvHD_all	7	100944026	chr7_100944026_C_G	G	C	C	OR: 1.62378 (1.14192 - 2.30896), P: 0.00695816	OR: 1.49216 (1.00055 - 2.22531), P: 0.0496835	OR: 5.39083 (1.44143 - 20.1613), P: 0.0123059	OR: 0.842784 (0.130181 - 5.45612), P: 0.857556	OR: 0.477201 (0.0419699 - 5.42581), P: 0.550859
aGvHD_all	18	70312703	chr18_70312703_C_T	T	C	C	OR: 0.323615 (0.131366 - 0.797213), P: 0.0141806	OR: 0.322783 (0.12858 - 0.810302), P: 0.0160454	OR: 1.67214e-11 (1.11797e-27 - 250101), P: 0.191602	OR: 12119.4 (1.25909e-07 - 1.16655e+15), P: 0.466193	OR: 496701 (2.1337e-25 - 1.15626e+36), P: 0.713141
aGvHD_all	1	161530340	chr1_161530340_A_G	G	A	A	OR: 0.751107 (0.595535 - 0.947318), P: 0.0156485	OR: 0.876334 (0.631923 - 1.21528), P: 0.428782	OR: 0.697875 (0.396049 - 1.22972), P: 0.213305	OR: 0.605278 (0.339424 - 1.07936), P: 0.0889071	OR: 0.561793 (0.186849 - 1.68912), P: 0.304589
aGvHD_all	1	60238578	chr1_60238578_G_A	A	G	G	OR: 0.45673 (0.241748 - 0.862893), P: 0.015767	OR: 0.378708 (0.190257 - 0.753822), P: 0.0056998	OR: 0.557368 (0.0242968 - 12.786), P: 0.714598	OR: 0.126788 (4.47311e-05 - 359.374), P: 0.610625	OR: 1.08461 (0.000284541 - 4134.27), P: 0.984598
aGvHD_all	1	161549933	chr1_161549933_C_A	A	C	C	OR: 0.427909 (0.213161 - 0.859004), P: 0.0169672	OR: 0.390852 (0.18758 - 0.814402), P: 0.012139	OR: 4.2675 (0.00557906 - 3264.26), P: 0.668416	OR: 0.00392169 (4.3291e-07 - 35.5262), P: 0.233274	OR: 3.36089e-05 (3.28482e-13 - 3438.71), P: 0.273675
aGvHD_all	12	10315607	chr12_10315607_A_G	G	A	A	OR: 4.58781e-22 (6.59216e-40 - 0.000319289), P: 0.0190797	OR: 2.21061e-18 (2.17858e-47 - 2.24312e+11), P: 0.232875	OR: 1.90959e-09 (5.88263e-46 - 6.19881e+27), P: 0.639751	OR: 4.57789e-28 (2.35056e-63 - 89157700), P: 0.12891	OR: 5.37117e-28 (3.20828e-95 - 8.9922e+39), P: 0.426569
aGvHD_all	16	57626719	chr16_57626719_T_TG	TG	T	T	OR: 0.536822 (0.318449 - 0.904939), P: 0.0195503	OR: 0.46793 (0.245179 - 0.893057), P: 0.0212817	OR: 0.487482 (0.124653 - 1.9064), P: 0.301771	OR: 1.00083 (0.0755844 - 13.2523), P: 0.999495	OR: 0.649098 (0.065113 - 6.47072), P: 0.712601
aGvHD_all	1	161545848	chr1_161545848_T_G	G	T	T	OR: 0.680702 (0.492608 - 0.940617), P: 0.0197549	OR: 0.749151 (0.502241 - 1.11745), P: 0.156874	OR: 0.374777 (0.0912696 - 1.53893), P: 0.173262	OR: 0.550045 (0.245639 - 1.23168), P: 0.146132	OR: 0.230911 (0.0185681 - 2.87158), P: 0.254403
aGvHD_all	6	31940060	chr6_31940060_G_A	A	G	G	OR: 0.773247 (0.621139 - 0.962605), P: 0.0213927	OR: 0.790315 (0.58005 - 1.0768), P: 0.135933	OR: 0.683797 (0.414121 - 1.12908), P: 0.137417	OR: 0.911971 (0.508406 - 1.63588), P: 0.75726	OR: 0.489379 (0.170149 - 1.40755), P: 0.184917
aGvHD_all	6	32247000	chr6_32247000_G_A	A	G	G	OR: 2.35956 (1.12929 - 4.93011), P: 0.0224093	OR: 7.2665 (0.927809 - 56.9105), P: 0.058944	OR: 13.4274 (1.09058 - 165.319), P: 0.042595	OR: 1.31093 (0.527926 - 3.25526), P: 0.559616	OR: 1.52367 (0.0712067 - 32.6032), P: 0.787589
aGvHD_all	1	116762444	chr1_116762444_C_A	A	C	C	OR: 0.263188 (0.0832022 - 0.832523), P: 0.0230911	OR: 0.269772 (0.0797105 - 0.913018), P: 0.035182	OR: 20.4585 (3.05748e-30 - 1.36894e+32), P: 0.933574	OR: 2.18793e+13 (7.46824e-09 - 6.40986e+34), P: 0.223235	OR: 9.60913e-08 (1.234e-75 - 7.48262e+60), P: 0.83946
aGvHD_all	12	6776227	chr12_6776227_G_A	A	G	G	OR: 0.146331 (0.0276315 - 0.774945), P: 0.0238368	OR: 0.108802 (0.0184023 - 0.643277), P: 0.0144229	OR: 3.09072e-05 (2.16382e-23 - 4.41467e+13), P: 0.62634	OR: 3.47253e-11 (2.6614e-31 - 4530860000), P: 0.30815	OR: 5.48866e-28 (1.3388e-73 - 2.25018e+18), P: 0.241448
aGvHD_all	6	31893055	chr6_31893055_C_T	T	C	C	OR: 0.122309 (0.0186425 - 0.802436), P: 0.0285755	OR: 0.0761408 (0.0058987 - 0.982831), P: 0.0484689	OR: 0.0445356 (5.41337e-05 - 36.6393), P: 0.363616	OR: 0.259162 (0.00115413 - 58.1953), P: 0.624966	OR: NA (NA - NA), P: NA
aGvHD_all	16	57636995	chr16_57636995_G_T	T	G	G	OR: 0.173731 (0.0362357 - 0.832948), P: 0.0286319	OR: 0.183893 (0.035846 - 0.94339), P: 0.0423752	OR: 8.04277e-38 (6.60844e-63 - 9.78842e-13), P: 0.00375224	OR: 4.29454e-12 (9.83995e-43 - 1.87431e+19), P: 0.467149	OR: 1.35291e-26 (1.08264e-67 - 1.69064e+15), P: 0.217309
aGvHD_all	19	54915227	chr19_54915227_C_G	G	C	C	OR: 1.6178 (1.04004 - 2.5165), P: 0.0328327	OR: 1.72766 (1.06573 - 2.8007), P: 0.0265376	OR: 0.494298 (0.0336772 - 7.25507), P: 0.607185	OR: 0.697149 (0.031992 - 15.1918), P: 0.818515	OR: 0.281008 (0.00120513 - 65.5248), P: 0.648139
aGvHD_all	6	31113923	chr6_31113923_A_G	G	A	A	OR: 0.792893 (0.639188 - 0.983561), P: 0.0347956	OR: 0.739949 (0.549682 - 0.996075), P: 0.0470452	OR: 0.854203 (0.508222 - 1.43572), P: 0.55196	OR: 0.99168 (0.564089 - 1.74339), P: 0.976846	OR: 0.364376 (0.108459 - 1.22415), P: 0.1025
aGvHD_all	1	116755112	chr1_116755112_A_G	G	A	A	OR: 1.41363 (1.01475 - 1.96931), P: 0.0407041	OR: 1.43785 (0.973617 - 2.12344), P: 0.0679174	OR: 0.163158 (0.000369283 - 72.087), P: 0.559618	OR: 1.65514 (0.760161 - 3.60384), P: 0.20436	OR: 189.73 (0.00496268 - 7253670), P: 0.329863
aGvHD_all	7	100035959	chr7_100035959_G_A	A	G	G	OR: 4.04373 (1.05587 - 15.4865), P: 0.041419	OR: 1.06186 (0.00487276 - 231.398), P: 0.982568	OR: 4.65785 (0.908852 - 23.8714), P: 0.0649889	OR: 209.688 (3.65683e-05 - 1202380000), P: 0.500782	OR: 13.9568 (0.0792354 - 2458.39), P: 0.317769
aGvHD_all	1	161538827	chr1_161538827_A_G	G	A	A	OR: 0.776586 (0.608358 - 0.991334), P: 0.0423729	OR: 0.904245 (0.648113 - 1.2616), P: 0.553601	OR: 0.69164 (0.354709 - 1.34862), P: 0.279191	OR: 0.628952 (0.351896 - 1.12414), P: 0.117578	OR: 0.51105 (0.145582 - 1.79399), P: 0.29475
aGvHD_all	18	69846569	chr18_69846569_T_C	C	T	T	OR: 0.789903 (0.628831 - 0.992233), P: 0.0426645	OR: 0.801609 (0.59034 - 1.08849), P: 0.156558	OR: 0.725061 (0.383241 - 1.37176), P: 0.323009	OR: 0.878357 (0.516697 - 1.49316), P: 0.631863	OR: 0.848881 (0.223567 - 3.2232), P: 0.809806
aGvHD_all	18	69815898	chr18_69815898_A_G	G	A	A	OR: 1.77062 (1.01768 - 3.08062), P: 0.043177	OR: 2.94529 (1.48627 - 5.83659), P: 0.00196448	OR: 0.852949 (0.0315048 - 23.0924), P: 0.924705	OR: 0.880254 (0.228803 - 3.38653), P: 0.852808	OR: 0.0639174 (4.86995e-06 - 838.906), P: 0.569727
aGvHD_all	16	57661278	chr16_57661278_A_G	G	A	A	OR: 0.315454 (0.102788 - 0.968122), P: 0.0437384	OR: 0.264025 (0.0825236 - 0.844719), P: 0.024809	OR: 2.12959e-51 (1.53447e-101 - 0.295552), P: 0.0476299	OR: 6.26181e+16 (7.57406e-28 - 5.17692e+60), P: 0.453489	OR: 1.65302e-09 (1.33585e-75 - 2.04551e+57), P: 0.794539
aGvHD_all	18	69858621	chr18_69858621_C_T	T	C	C	OR: 0.797729 (0.640358 - 0.993773), P: 0.0438339	OR: 0.807594 (0.596157 - 1.09402), P: 0.167658	OR: 0.735344 (0.421557 - 1.2827), P: 0.27884	OR: 0.914956 (0.537377 - 1.55783), P: 0.743413	OR: 0.872334 (0.274691 - 2.77027), P: 0.816796
aGvHD_all	1	160789262	chr1_160789262_A_G	G	A	A	OR: 1.30439 (1.003 - 1.69635), P: 0.0474486	OR: 1.26696 (0.906941 - 1.76989), P: 0.165355	OR: 1.32258 (0.598772 - 2.92134), P: 0.489261	OR: 0.951108 (0.476932 - 1.89672), P: 0.886815	OR: 2.18738 (0.484525 - 9.87484), P: 0.308789
aGvHD_all	1	161538973	chr1_161538973_T_C	C	T	T	OR: 0.781894 (0.611992 - 0.998965), P: 0.0490396	OR: 0.916695 (0.655998 - 1.28099), P: 0.610418	OR: 0.689134 (0.351617 - 1.35063), P: 0.278156	OR: 0.628952 (0.351896 - 1.12414), P: 0.117578	OR: 0.505651 (0.142506 - 1.79419), P: 0.29128
aGvHD_all	12	10447061	chr12_10447061_A_C	C	A	A	OR: 0.311256 (0.0965841 - 1.00307), P: 0.0506027	OR: 0.279967 (0.053048 - 1.47756), P: 0.133616	OR: 0.527057 (0.053799 - 5.16347), P: 0.582283	OR: 0.412103 (4.2668e-05 - 3980.25), P: 0.849812	OR: 8.06847 (0.0400221 - 1626.61), P: 0.440575
aGvHD_all	12	6774269	chr12_6774269_A_G	G	A	A	OR: 0.316272 (0.0984598 - 1.01593), P: 0.0531839	OR: 0.301808 (0.091293 - 0.997754), P: 0.0495708	OR: 9.88314e-26 (2.56451e-60 - 3808780000), P: 0.156475	OR: 1.22126e+27 (3.24204e-07 - 4.6004e+60), P: 0.11384	OR: 1.39587e-05 (2.37237e-70 - 8.2131e+59), P: 0.883196
aGvHD_all	1	160812771	chr1_160812771_T_A	A	T	T	OR: 1.29172 (0.996198 - 1.67492), P: 0.0534553	OR: 1.21253 (0.871222 - 1.68756), P: 0.253208	OR: 1.39088 (0.649933 - 2.97653), P: 0.395351	OR: 1.00494 (0.501312 - 2.01453), P: 0.988915	OR: 2.0239 (0.466943 - 8.77228), P: 0.346084
aGvHD_all	1	160818341	chr1_160818341_T_C	C	T	T	OR: 1.29057 (0.994758 - 1.67434), P: 0.0548076	OR: 1.22309 (0.879447 - 1.701), P: 0.231455	OR: 1.32102 (0.600667 - 2.90527), P: 0.488709	OR: 0.957086 (0.47933 - 1.91103), P: 0.901062	OR: 2.30974 (0.514552 - 10.3681), P: 0.274536
aGvHD_all	6	31405483	chr6_31405483_G_C	C	G	G	OR: 0.801908 (0.639542 - 1.00549), P: 0.0558131	OR: 0.811323 (0.592609 - 1.11076), P: 0.192041	OR: 0.910376 (0.539678 - 1.5357), P: 0.724867	OR: 0.553993 (0.286206 - 1.07234), P: 0.0796523	OR: 0.549523 (0.200152 - 1.50873), P: 0.245296
aGvHD_all	18	70206271	chr18_70206271_C_G	G	C	C	OR: 0.405664 (0.160321 - 1.02646), P: 0.0568026	OR: 0.377967 (0.144 - 0.992082), P: 0.0481422	OR: 48.208 (0.00105118 - 2210860), P: 0.479138	OR: 6097950 (1.15335e-16 - 3.22409e+29), P: 0.558381	OR: 0.3471 (1.07358e-05 - 11222.2), P: 0.841694
aGvHD_all	16	57620664	chr16_57620664_C_T	T	C	C	OR: 0.574391 (0.324435 - 1.01692), P: 0.05712	OR: 0.501087 (0.240735 - 1.04301), P: 0.0646922	OR: 0.517722 (0.132536 - 2.02236), P: 0.343671	OR: 1.07705 (0.0628674 - 18.452), P: 0.959162	OR: 0.651869 (0.0629484 - 6.7505), P: 0.719749
aGvHD_all	18	70204780	chr18_70204780_T_C	C	T	T	OR: 0.378736 (0.139121 - 1.03105), P: 0.0574166	OR: 0.318733 (0.10817 - 0.93918), P: 0.0381007	OR: 389.879 (0.37109 - 409619), P: 0.0928227	OR: 3.04675e+25 (0.0311728 - 2.97782e+52), P: 0.0642293	OR: 0.131698 (0.000414295 - 41.8648), P: 0.490439
aGvHD_all	6	31400097	chr6_31400097_T_C	C	T	T	OR: 1.74307 (0.982403 - 3.09272), P: 0.0575277	OR: 4.02061 (0.897254 - 18.0164), P: 0.06902	OR: 0.965549 (0.301316 - 3.09405), P: 0.952949	OR: 2.38075 (0.784066 - 7.22897), P: 0.125846	OR: 1.58448 (0.2275 - 11.0355), P: 0.642084
aGvHD_all	1	160809622	chr1_160809622_A_G	G	A	A	OR: 1.28407 (0.990467 - 1.66471), P: 0.0590729	OR: 1.21288 (0.871483 - 1.68801), P: 0.252484	OR: 1.39534 (0.652506 - 2.98382), P: 0.390317	OR: 0.97543 (0.487825 - 1.95042), P: 0.943904	OR: 2.02038 (0.466193 - 8.75585), P: 0.347232
aGvHD_all	12	10384670	chr12_10384670_C_T	T	C	C	OR: 0.782165 (0.605962 - 1.00961), P: 0.0592202	OR: 0.743403 (0.54572 - 1.0127), P: 0.0601124	OR: 1.05019 (0.499746 - 2.20692), P: 0.897163	OR: 0.198025 (0.000134836 - 290.825), P: 0.663379	OR: 0.532585 (0.207595 - 1.36634), P: 0.189986
aGvHD_all	1	160714973	chr1_160714973_T_C	C	T	T	OR: 0.693136 (0.471945 - 1.018), P: 0.0616202	OR: 0.712199 (0.468611 - 1.08241), P: 0.11202	OR: 0.230183 (0.0238561 - 2.221), P: 0.204073	OR: 0.559606 (0.0892512 - 3.50874), P: 0.535394	OR: 2.3431 (0.0896112 - 61.2661), P: 0.609118
aGvHD_all	3	111895930	chr3_111895930_C_T	T	C	C	OR: 0.717932 (0.506913 - 1.01679), P: 0.0620173	OR: 0.700147 (0.460425 - 1.06468), P: 0.0955363	OR: 1.61685 (0.689762 - 3.78999), P: 0.268963	OR: 9.88711 (0.0232699 - 4200.91), P: 0.45806	OR: 0.251848 (0.0348722 - 1.81885), P: 0.171639
aGvHD_all	18	69866164	chr18_69866164_C_T	T	C	C	OR: 0.810575 (0.649825 - 1.01109), P: 0.0625807	OR: 0.835035 (0.614204 - 1.13526), P: 0.249975	OR: 0.71482 (0.409433 - 1.24799), P: 0.237683	OR: 0.934121 (0.549984 - 1.58656), P: 0.800922	OR: 0.873704 (0.274777 - 2.7781), P: 0.819057
aGvHD_all	1	160801407	chr1_160801407_C_T	T	C	C	OR: 0.781252 (0.602399 - 1.01321), P: 0.0627365	OR: 0.824484 (0.592412 - 1.14747), P: 0.252483	OR: 0.7257 (0.339062 - 1.55323), P: 0.408913	OR: 1.05181 (0.527378 - 2.09776), P: 0.885961	OR: 0.424917 (0.0920548 - 1.96138), P: 0.27276
aGvHD_all	18	69917640	chr18_69917640_G_A	A	G	G	OR: 0.542021 (0.283965 - 1.03459), P: 0.0633303	OR: 0.487576 (0.229182 - 1.0373), P: 0.0621969	OR: 0.682807 (0.116152 - 4.01393), P: 0.672895	OR: 2.01948 (1.44815e-06 - 2816210), P: 0.922436	OR: 0.381709 (0.0138616 - 10.5112), P: 0.569133
aGvHD_all	18	69863203	chr18_69863203_G_A	A	G	G	OR: 0.812382 (0.651664 - 1.01274), P: 0.0646853	OR: 0.844024 (0.622096 - 1.14512), P: 0.275981	OR: 0.735878 (0.422088 - 1.28295), P: 0.279513	OR: 0.891102 (0.521731 - 1.52198), P: 0.672918	OR: 0.871886 (0.276071 - 2.75359), P: 0.815253
aGvHD_all	1	161542941	chr1_161542941_G_A	A	G	G	OR: 0.685248 (0.458847 - 1.02336), P: 0.0647285	OR: 0.61592 (0.381808 - 0.993584), P: 0.0469949	OR: 0.796749 (0.0913873 - 6.94636), P: 0.83706	OR: 1.01395 (0.376616 - 2.72985), P: 0.97812	OR: 0.165885 (0.00637728 - 4.31496), P: 0.279901
aGvHD_all	3	111823954	chr3_111823954_G_T	T	G	G	OR: 1.27308 (0.985218 - 1.64506), P: 0.0648787	OR: 1.23397 (0.895452 - 1.70047), P: 0.198785	OR: 1.29585 (0.687864 - 2.44121), P: 0.422532	OR: 2.29432 (0.257992 - 20.4033), P: 0.456381	OR: 0.724805 (0.273296 - 1.92224), P: 0.517784
aGvHD_all	18	69844409	chr18_69844409_T_C	C	T	T	OR: 0.8017 (0.633865 - 1.01398), P: 0.0651592	OR: 0.821878 (0.600182 - 1.12546), P: 0.221316	OR: 0.751395 (0.378758 - 1.49065), P: 0.413486	OR: 0.844103 (0.499915 - 1.42526), P: 0.526002	OR: 0.880238 (0.21128 - 3.66727), P: 0.860919
aGvHD_all	18	70203988	chr18_70203988_G_A	A	G	G	OR: 0.399014 (0.149994 - 1.06146), P: 0.065697	OR: 0.321681 (0.109682 - 0.943443), P: 0.0388271	OR: 95.0372 (0.373201 - 24201.7), P: 0.107124	OR: 1.6706e+25 (0.00183086 - 1.52436e+53), P: 0.0770474	OR: 0.180908 (0.00168454 - 19.4282), P: 0.473633
aGvHD_all	1	160803239	chr1_160803239_G_A	A	G	G	OR: 1.27607 (0.983995 - 1.65483), P: 0.0660183	OR: 1.21288 (0.871483 - 1.68801), P: 0.252484	OR: 1.3887 (0.647429 - 2.9787), P: 0.399018	OR: 0.951337 (0.477 - 1.89736), P: 0.887369	OR: 2.18928 (0.486516 - 9.85155), P: 0.307214
aGvHD_all	1	116762919	chr1_116762919_T_C	C	T	T	OR: 3.01531 (0.925853 - 9.82021), P: 0.0669391	OR: 3.65865 (1.02285 - 13.0866), P: 0.0460743	OR: 3.23259e+12 (8.15889e-17 - 1.28076e+41), P: 0.391255	OR: 4.61124 (0.001792 - 11865.8), P: 0.702841	OR: 0.00219678 (7.57612e-51 - 6.36983e+44), P: 0.912591
aGvHD_all	3	111995219	chr3_111995219_T_C	C	T	T	OR: 0.753609 (0.556756 - 1.02006), P: 0.0670482	OR: 0.705455 (0.491935 - 1.01165), P: 0.0578312	OR: 1.03177 (0.486525 - 2.18809), P: 0.935001	OR: 3.87149 (0.126665 - 118.331), P: 0.437873	OR: 0.733986 (0.178457 - 3.01885), P: 0.66819
aGvHD_all	12	6773372	chr12_6773372_C_T	T	C	C	OR: 0.197877 (0.0349113 - 1.12156), P: 0.0671966	OR: 0.203783 (0.0325196 - 1.277), P: 0.0893511	OR: 7.80821e+22 (2.70882e-37 - 2.25072e+82), P: 0.450487	OR: 3.19035e-08 (3.36604e-35 - 3.02383e+19), P: 0.586011	OR: 3.19035e+23 (1.20157e-139 - 8.47087e+185), P: 0.776702
aGvHD_all	1	160809705	chr1_160809705_G_A	A	G	G	OR: 1.2757 (0.982892 - 1.65573), P: 0.0672111	OR: 1.21288 (0.871483 - 1.68801), P: 0.252484	OR: 1.35243 (0.615075 - 2.97371), P: 0.452658	OR: 0.951108 (0.476932 - 1.89672), P: 0.886815	OR: 2.05967 (0.469054 - 9.04424), P: 0.338498
aGvHD_all	6	32238272	chr6_32238272_G_A	A	G	G	OR: 1.72679 (0.961759 - 3.10038), P: 0.0673416	OR: 0.510803 (0.117225 - 2.22579), P: 0.371037	OR: 2.58423 (0.333115 - 20.0479), P: 0.363715	OR: 2.13957 (0.984582 - 4.64943), P: 0.0547663	OR: 0.764751 (0.0654462 - 8.93626), P: 0.830677
aGvHD_all	1	160813152	chr1_160813152_A_G	G	A	A	OR: 1.27545 (0.982666 - 1.65546), P: 0.0674675	OR: 1.21288 (0.871483 - 1.68801), P: 0.252484	OR: 1.34573 (0.611558 - 2.96129), P: 0.46056	OR: 0.951108 (0.476932 - 1.89672), P: 0.886815	OR: 2.06048 (0.468852 - 9.05524), P: 0.338505
aGvHD_all	1	160812310	chr1_160812310_C_T	T	C	C	OR: 1.27532 (0.982555 - 1.65532), P: 0.0675938	OR: 1.21253 (0.871222 - 1.68756), P: 0.253208	OR: 1.34573 (0.611558 - 2.96129), P: 0.46056	OR: 0.951337 (0.477 - 1.89736), P: 0.887369	OR: 2.06048 (0.468852 - 9.05524), P: 0.338505
aGvHD_all	1	160817915	chr1_160817915_T_C	C	T	T	OR: 1.27498 (0.982555 - 1.65442), P: 0.0676144	OR: 1.21251 (0.871251 - 1.68744), P: 0.253179	OR: 1.34734 (0.61357 - 2.95865), P: 0.457563	OR: 0.951108 (0.476932 - 1.89672), P: 0.886815	OR: 2.03355 (0.468232 - 8.83178), P: 0.343497
aGvHD_all	6	32226306	chr6_32226306_T_G	G	T	T	OR: 0.818943 (0.660815 - 1.01491), P: 0.0680363	OR: 0.858248 (0.639059 - 1.15262), P: 0.309644	OR: 1.0703 (0.623768 - 1.8365), P: 0.805189	OR: 0.701975 (0.404914 - 1.21697), P: 0.207494	OR: 0.526088 (0.17142 - 1.61457), P: 0.261597
aGvHD_all	18	70203645	chr18_70203645_A_G	G	A	A	OR: 0.405227 (0.153192 - 1.07192), P: 0.0687537	OR: 0.323841 (0.110618 - 0.948064), P: 0.0396596	OR: 80.0297 (0.387995 - 16507.3), P: 0.107014	OR: 5.63341e+24 (0.000878239 - 3.61351e+52), P: 0.0810655	OR: 0.192 (0.00217979 - 16.9117), P: 0.470137
aGvHD_all	18	69860465	chr18_69860465_T_C	C	T	T	OR: 1.22806 (0.983908 - 1.53281), P: 0.0692914	OR: 1.19484 (0.878724 - 1.62469), P: 0.256213	OR: 1.35991 (0.779605 - 2.37216), P: 0.27884	OR: 1.07231 (0.626469 - 1.83543), P: 0.799046	OR: 1.14636 (0.360979 - 3.6405), P: 0.816784
aGvHD_all	4	89764683	chr4_89764683_A_G	G	A	A	OR: 0.107233 (0.00962093 - 1.19519), P: 0.069521	OR: 0.174884 (0.0115182 - 2.65531), P: 0.208996	OR: 0.00948402 (1.13626e-05 - 7.91601), P: 0.174724	OR: 27500200 (2.15072e-18 - 3.51632e+32), P: 0.561407	OR: 0.0657354 (2.23745e-12 - 1931280000), P: 0.824822
aGvHD_all	18	69855585	chr18_69855585_C_T	T	C	C	OR: 1.22675 (0.983704 - 1.52986), P: 0.0696592	OR: 1.17795 (0.867763 - 1.59901), P: 0.293566	OR: 1.35892 (0.779456 - 2.36917), P: 0.279513	OR: 1.1182 (0.654225 - 1.91121), P: 0.68291	OR: 1.1469 (0.363154 - 3.62212), P: 0.815292
aGvHD_all	18	69856024	chr18_69856024_A_G	G	A	A	OR: 1.22675 (0.983704 - 1.52986), P: 0.0696592	OR: 1.17795 (0.867763 - 1.59901), P: 0.293566	OR: 1.35892 (0.779456 - 2.36917), P: 0.279513	OR: 1.1182 (0.654225 - 1.91121), P: 0.68291	OR: 1.1469 (0.363154 - 3.62212), P: 0.815292
aGvHD_all	18	69866725	chr18_69866725_T_G	G	T	T	OR: 0.816536 (0.655763 - 1.01673), P: 0.0700327	OR: 0.856165 (0.631753 - 1.16029), P: 0.316668	OR: 0.69116 (0.397576 - 1.20154), P: 0.19046	OR: 0.896842 (0.528702 - 1.52132), P: 0.686355	OR: 0.873879 (0.275443 - 2.77249), P: 0.81898
aGvHD_all	18	69877481	chr18_69877481_C_T	T	C	C	OR: 1.25037 (0.981562 - 1.5928), P: 0.0704084	OR: 1.29499 (0.941118 - 1.78193), P: 0.112439	OR: 1.2224 (0.590299 - 2.53136), P: 0.588721	OR: 1.12921 (0.641418 - 1.98796), P: 0.673681	OR: 0.95645 (0.211634 - 4.32255), P: 0.953862
aGvHD_all	1	160801971	chr1_160801971_C_A	A	C	C	OR: 1.27051 (0.978564 - 1.64954), P: 0.0722891	OR: 1.21288 (0.871483 - 1.68801), P: 0.252484	OR: 1.32917 (0.600691 - 2.94109), P: 0.48255	OR: 0.951108 (0.476932 - 1.89672), P: 0.886815	OR: 2.22242 (0.4881 - 10.1192), P: 0.301799
aGvHD_all	1	160829484	chr1_160829484_G_A	A	G	G	OR: 1.26866 (0.977657 - 1.64629), P: 0.0734553	OR: 1.16385 (0.8405 - 1.61159), P: 0.360893	OR: 1.28965 (0.569539 - 2.92023), P: 0.541861	OR: 1.13169 (0.565198 - 2.26597), P: 0.726914	OR: 2.32775 (0.491208 - 11.0309), P: 0.287149
aGvHD_all	18	69857147	chr18_69857147_C_T	T	C	C	OR: 1.2231 (0.980881 - 1.52514), P: 0.0736912	OR: 1.17851 (0.868551 - 1.59908), P: 0.291484	OR: 1.38801 (0.795582 - 2.4216), P: 0.248238	OR: 1.10364 (0.645015 - 1.88836), P: 0.718948	OR: 1.14868 (0.362316 - 3.64175), P: 0.813859
aGvHD_all	19	54922426	chr19_54922426_G_A	A	G	G	OR: 0.181191 (0.0276043 - 1.18932), P: 0.0751808	OR: 0.0918572 (0.0100018 - 0.843627), P: 0.0348358	OR: 0.74567 (2.61361e-05 - 21274.2), P: 0.955287	OR: 5.70083 (6.61697e-05 - 491154), P: 0.764018	OR: 15.615 (2.26148e-08 - 10781900000), P: 0.791277
aGvHD_all	3	111709919	chr3_111709919_A_G	G	A	A	OR: 0.794362 (0.615999 - 1.02437), P: 0.0760005	OR: 0.761814 (0.550615 - 1.05402), P: 0.10052	OR: 0.936709 (0.544202 - 1.61231), P: 0.81345	OR: 0.0393063 (1.14036e-06 - 1354.82), P: 0.543764	OR: 1.19862 (0.437618 - 3.28297), P: 0.724526
aGvHD_all	3	111662077	chr3_111662077_G_A	A	G	G	OR: 5.97549e+11 (0.0466241 - 7.65838e+24), P: 0.0782578	OR: 2.62574e+26 (14.4012 - 4.78747e+51), P: 0.0403798	OR: 1.12006e+18 (1.62628e-15 - 7.71412e+50), P: 0.281354	OR: 0.000182945 (1.15817e-42 - 2.88979e+34), P: 0.847915	OR: 1.27379e-09 (3.63086e-68 - 4.46876e+49), P: 0.765869
aGvHD_all	18	70202204	chr18_70202204_T_G	G	T	T	OR: 0.427153 (0.165264 - 1.10405), P: 0.0791465	OR: 0.325199 (0.11153 - 0.948209), P: 0.0396513	OR: 45.9802 (0.455798 - 4638.42), P: 0.103907	OR: 4.61359e+20 (1.19396e-08 - 1.78273e+49), P: 0.156555	OR: 0.243578 (0.00543082 - 10.9248), P: 0.466734
aGvHD_all	6	31607848	chr6_31607848_C_G	G	C	C	OR: 1.58735 (0.943258 - 2.67124), P: 0.0818609	OR: 2.11549 (0.890237 - 5.0271), P: 0.0897556	OR: 1.3096 (0.493064 - 3.47836), P: 0.588384	OR: 3.05703 (0.703101 - 13.2918), P: 0.136171	OR: 0.323993 (0.0122656 - 8.55815), P: 0.49986
aGvHD_all	7	99853409	chr7_99853409_C_T	T	C	C	OR: 0.692873 (0.458007 - 1.04818), P: 0.0823548	OR: 0.944488 (0.521504 - 1.71055), P: 0.850509	OR: 0.426367 (0.104048 - 1.74717), P: 0.236186	OR: 0.526241 (0.225065 - 1.23044), P: 0.13849	OR: 0.545456 (0.0913672 - 3.25633), P: 0.506115
aGvHD_all	6	31589151	chr6_31589151_C_A	A	C	C	OR: 0.480933 (0.210136 - 1.1007), P: 0.0831236	OR: 0.768076 (0.17088 - 3.45236), P: 0.730764	OR: 1.2007 (0.163263 - 8.83049), P: 0.857412	OR: 0.175738 (0.0389412 - 0.793091), P: 0.0237301	OR: 0.78913 (0.00891082 - 69.8843), P: 0.917547
aGvHD_all	18	69869381	chr18_69869381_T_C	C	T	T	OR: 1.2159 (0.97459 - 1.51695), P: 0.0832871	OR: 1.18641 (0.872816 - 1.61267), P: 0.275098	OR: 1.46583 (0.838414 - 2.56277), P: 0.179709	OR: 1.00982 (0.590913 - 1.72569), P: 0.97149	OR: 1.15676 (0.36184 - 3.69805), P: 0.805998
aGvHD_all	18	70247013	chr18_70247013_C_T	T	C	C	OR: 1.27943 (0.967942 - 1.69116), P: 0.0834394	OR: 1.32753 (0.95749 - 1.84057), P: 0.0892436	OR: 1.08238 (0.42648 - 2.74699), P: 0.867697	OR: 1.11007 (0.411939 - 2.99135), P: 0.836431	OR: 0.253548 (0.0305717 - 2.10281), P: 0.203611
aGvHD_all	19	54617369	chr19_54617369_G_A	A	G	G	OR: 0.815621 (0.647273 - 1.02775), P: 0.0840111	OR: 0.731669 (0.546218 - 0.980083), P: 0.0361834	OR: 0.795766 (0.472656 - 1.33976), P: 0.390058	OR: 1.95097 (0.667535 - 5.702), P: 0.22195	OR: 0.371636 (0.0580504 - 2.3792), P: 0.296048
aGvHD_all	16	57620550	chr16_57620550_C_T	T	C	C	OR: 0.289438 (0.0706342 - 1.18603), P: 0.0849101	OR: 0.312157 (0.0723728 - 1.34639), P: 0.11849	OR: 0.00164118 (2.74507e-10 - 9812.07), P: 0.420562	OR: 0.980691 (1.0248e-10 - 9384790000), P: 0.998673	OR: 0.0117462 (6.55288e-14 - 2105530000), P: 0.736752
aGvHD_all	7	100509876	chr7_100509876_A_G	G	A	A	OR: 0.795562 (0.613198 - 1.03216), P: 0.0851284	OR: 0.951919 (0.684566 - 1.32368), P: 0.769575	OR: 0.568384 (0.306051 - 1.05558), P: 0.0736606	OR: 0.374397 (0.11453 - 1.2239), P: 0.104025	OR: 1.25084 (0.287968 - 5.43323), P: 0.76519
aGvHD_all	7	100279745	chr7_100279745_C_T	T	C	C	OR: 0.618665 (0.357794 - 1.06974), P: 0.0856745	OR: 0.554033 (0.287304 - 1.06839), P: 0.0779813	OR: 0.754781 (0.118463 - 4.80904), P: 0.765889	OR: 0.365942 (0.0553681 - 2.4186), P: 0.296791	OR: 2.43977 (0.165791 - 35.9035), P: 0.515622
aGvHD_all	1	160797708	chr1_160797708_G_A	A	G	G	OR: 0.817719 (0.64995 - 1.02879), P: 0.0858573	OR: 0.644313 (0.471669 - 0.880148), P: 0.00574146	OR: 1.29584 (0.736035 - 2.28143), P: 0.369182	OR: 0.999596 (0.526952 - 1.89617), P: 0.999012	OR: 1.32413 (0.471064 - 3.72202), P: 0.594433
aGvHD_all	18	70201399	chr18_70201399_G_A	A	G	G	OR: 0.441449 (0.172875 - 1.12727), P: 0.0873573	OR: 0.326872 (0.112411 - 0.950487), P: 0.0400524	OR: 34.7728 (0.489886 - 2468.22), P: 0.102713	OR: 7.27e+21 (2.48555e-08 - 2.12641e+51), P: 0.145908	OR: 0.26575 (0.00774459 - 9.11899), P: 0.462562
aGvHD_all	3	111597375	chr3_111597375_G_C	C	G	G	OR: 29034.1 (0.219907 - 3833350000), P: 0.0875988	OR: 154604000 (2.23909e-06 - 1.0675e+22), P: 0.246132	OR: 2652390 (0.00452733 - 1.55394e+15), P: 0.151017	OR: 1.26757e+22 (4.68126e-17 - 3.43225e+60), P: 0.25966	OR: 63444.9 (4.07513e-12 - 9.87761e+20), P: 0.56104
aGvHD_all	18	70201329	chr18_70201329_G_A	A	G	G	OR: 0.442219 (0.173341 - 1.12817), P: 0.0877134	OR: 0.327135 (0.112479 - 0.951444), P: 0.0402337	OR: 33.6789 (0.493028 - 2300.62), P: 0.102716	OR: 7.68697e+21 (7.24612e-08 - 8.15465e+50), P: 0.13945	OR: 0.266322 (0.00797865 - 8.88967), P: 0.459775
aGvHD_all	1	161498819	chr1_161498819_A_C	C	A	A	OR: 0.610813 (0.346404 - 1.07704), P: 0.0884767	OR: 0.507319 (0.26522 - 0.970412), P: 0.0402937	OR: 1.20606 (0.154145 - 9.43645), P: 0.85833	OR: 3.8662 (0.0223001 - 670.289), P: 0.607183	OR: 0.472493 (0.0596388 - 3.74337), P: 0.47772
aGvHD_all	1	161620713	chr1_161620713_T_A	A	T	T	OR: 1.23555 (0.968511 - 1.57623), P: 0.0886714	OR: 1.50911 (1.12186 - 2.03002), P: 0.0065279	OR: 0.323055 (0.0994365 - 1.04956), P: 0.0601755	OR: 0.748307 (0.39714 - 1.40999), P: 0.369716	OR: 1.16185 (0.231786 - 5.82387), P: 0.855268
aGvHD_all	1	161543616	chr1_161543616_T_G	G	T	T	OR: 0.711999 (0.480553 - 1.05491), P: 0.0903712	OR: 0.639424 (0.400347 - 1.02127), P: 0.0612254	OR: 0.796749 (0.0913873 - 6.94636), P: 0.83706	OR: 1.01395 (0.376616 - 2.72985), P: 0.97812	OR: 0.165885 (0.00637728 - 4.31496), P: 0.279901
aGvHD_all	1	160798031	chr1_160798031_C_T	T	C	C	OR: 1.21906 (0.969098 - 1.5335), P: 0.0906731	OR: 1.54673 (1.13198 - 2.11343), P: 0.00617598	OR: 0.772093 (0.438092 - 1.36074), P: 0.371004	OR: 1.00022 (0.527173 - 1.89775), P: 0.999463	OR: 0.741183 (0.265374 - 2.07011), P: 0.567641
aGvHD_all	1	161493288	chr1_161493288_T_C	C	T	T	OR: 0.613227 (0.347718 - 1.08147), P: 0.0911457	OR: 0.507914 (0.265411 - 0.971988), P: 0.0407799	OR: 1.21436 (0.155174 - 9.50333), P: 0.853216	OR: 4.27273 (0.0258756 - 705.539), P: 0.57727	OR: 0.472493 (0.0596388 - 3.74337), P: 0.47772
aGvHD_all	1	160713376	chr1_160713376_G_T	T	G	G	OR: 1.99827 (0.893245 - 4.47029), P: 0.0919587	OR: 0.863821 (0.296751 - 2.51452), P: 0.78829	OR: 4.70712 (0.878063 - 25.2339), P: 0.070579	OR: 3.32398 (0.0465835 - 237.183), P: 0.581192	OR: 1.96757 (0.114348 - 33.856), P: 0.641067
aGvHD_all	1	160861258	chr1_160861258_G_A	A	G	G	OR: 1.24677 (0.964447 - 1.61174), P: 0.0922545	OR: 1.16502 (0.843147 - 1.60977), P: 0.354548	OR: 1.23521 (0.563398 - 2.7081), P: 0.597908	OR: 1.07977 (0.540182 - 2.15834), P: 0.82807	OR: 2.07674 (0.451846 - 9.54497), P: 0.347674
aGvHD_all	18	69859489	chr18_69859489_T_A	A	T	T	OR: 1.20804 (0.968923 - 1.50616), P: 0.0930684	OR: 1.1636 (0.857982 - 1.57809), P: 0.329722	OR: 1.38845 (0.795815 - 2.42241), P: 0.247804	OR: 1.07231 (0.626469 - 1.83543), P: 0.799046	OR: 1.14452 (0.359951 - 3.63917), P: 0.819096
aGvHD_all	12	10271354	chr12_10271354_G_T	T	G	G	OR: 0.487231 (0.209747 - 1.13181), P: 0.0945181	OR: 0.436747 (0.181513 - 1.05088), P: 0.0644308	OR: 253641000 (0.000411976 - 1.56159e+20), P: 0.162356	OR: 1215.2 (3.57964e-16 - 4.12532e+21), P: 0.74423	OR: 1.49908e-13 (8.88311e-36 - 2529790000), P: 0.258133
aGvHD_all	6	32062152	chr6_32062152_C_T	T	C	C	OR: 0.556721 (0.279247 - 1.10991), P: 0.0961627	OR: 1.36272 (0.117584 - 15.793), P: 0.804464	OR: 0.983599 (0.281942 - 3.43144), P: 0.979305	OR: 0.236143 (0.0749097 - 0.744411), P: 0.0137464	OR: 0.963598 (0.114495 - 8.10971), P: 0.972782
aGvHD_all	19	54936624	chr19_54936624_C_T	T	C	C	OR: 181.092 (0.384153 - 85368.3), P: 0.0978538	OR: 19836800 (1.21196e-29 - 3.24681e+43), P: 0.692878	OR: 18834.8 (4.6303e-07 - 7.66147e+14), P: 0.429672	OR: 100.52 (0.119458 - 84584.5), P: 0.179713	OR: 8.82796e-06 (9.47294e-26 - 8.2269e+14), P: 0.619855
aGvHD_all	18	70044869	chr18_70044869_C_T	T	C	C	OR: 1.48809 (0.928878 - 2.38397), P: 0.0983041	OR: 1.38626 (0.786351 - 2.44386), P: 0.258864	OR: 1.33618 (0.398397 - 4.4814), P: 0.638786	OR: 7.52994 (5.04817e-07 - 112318000), P: 0.810676	OR: 3.55218 (0.531018 - 23.7619), P: 0.191142
aGvHD_all	1	160798681	chr1_160798681_C_A	A	C	C	OR: 0.824009 (0.65449 - 1.03743), P: 0.099511	OR: 0.651475 (0.475913 - 0.891802), P: 0.00747906	OR: 1.29412 (0.735251 - 2.27779), P: 0.371423	OR: 0.999596 (0.526952 - 1.89617), P: 0.999012	OR: 1.32551 (0.471819 - 3.72384), P: 0.592864
aGvHD_all	18	69879595	chr18_69879595_T_C	C	T	T	OR: 1.2433 (0.959355 - 1.61128), P: 0.0997063	OR: 1.41877 (0.999838 - 2.01324), P: 0.0501061	OR: 1.11091 (0.527503 - 2.33956), P: 0.78194	OR: 0.92871 (0.514367 - 1.67682), P: 0.8062	OR: 1.08211 (0.223578 - 5.23736), P: 0.921868
aGvHD_all	1	160797270	chr1_160797270_G_A	A	G	G	OR: 0.824118 (0.654553 - 1.03761), P: 0.0997968	OR: 0.651476 (0.475902 - 0.891824), P: 0.00748375	OR: 1.29584 (0.736035 - 2.28143), P: 0.369182	OR: 0.999596 (0.526952 - 1.89617), P: 0.999012	OR: 1.32302 (0.470821 - 3.7177), P: 0.59542
aGvHD_all	6	32261826	chr6_32261826_T_C	C	T	T	OR: 0.370561 (0.113545 - 1.20935), P: 0.0999714	OR: 0.0534995 (0.00144562 - 1.97992), P: 0.112008	OR: 0.845347 (0.0108601 - 65.8016), P: 0.939723	OR: 0.920876 (0.175855 - 4.82222), P: 0.922266	OR: 0.795083 (0.00418891 - 150.912), P: 0.931727
aGvHD_all	18	69897771	chr18_69897771_G_A	A	G	G	OR: 0.000163518 (4.96791e-09 - 5.3822), P: 0.10042	OR: 0.00164377 (5.0655e-08 - 53.3406), P: 0.226425	OR: 7.32301e-13 (1.70533e-37 - 3.14463e+12), P: 0.334259	OR: 1.3795e-06 (3.53343e-24 - 5.38577e+11), P: 0.513805	OR: 3.45001e-16 (2.37904e-65 - 5.00309e+33), P: 0.537601
aGvHD_all	1	160794612	chr1_160794612_C_T	T	C	C	OR: 0.824939 (0.655119 - 1.03878), P: 0.101746	OR: 0.65267 (0.476723 - 0.893555), P: 0.00776378	OR: 1.29732 (0.736568 - 2.28497), P: 0.367433	OR: 0.999912 (0.527086 - 1.89689), P: 0.999786	OR: 1.31948 (0.468872 - 3.71322), P: 0.599463
aGvHD_all	1	160794659	chr1_160794659_C_G	G	C	C	OR: 0.824939 (0.655119 - 1.03878), P: 0.101746	OR: 0.65267 (0.476723 - 0.893555), P: 0.00776378	OR: 1.29732 (0.736568 - 2.28497), P: 0.367433	OR: 0.999912 (0.527086 - 1.89689), P: 0.999786	OR: 1.31948 (0.468872 - 3.71322), P: 0.599463
aGvHD_all	1	160791661	chr1_160791661_G_A	A	G	G	OR: 0.824849 (0.654832 - 1.03901), P: 0.102041	OR: 0.652734 (0.476765 - 0.893651), P: 0.00777981	OR: 1.30217 (0.73683 - 2.30126), P: 0.363464	OR: 0.999912 (0.527086 - 1.89689), P: 0.999786	OR: 1.31518 (0.465557 - 3.71534), P: 0.605104
aGvHD_all	1	160792415	chr1_160792415_A_G	G	A	A	OR: 0.82529 (0.655369 - 1.03927), P: 0.102574	OR: 0.652734 (0.476765 - 0.893651), P: 0.00777981	OR: 1.30115 (0.738445 - 2.29264), P: 0.362376	OR: 0.999912 (0.527086 - 1.89689), P: 0.999786	OR: 1.31661 (0.467604 - 3.70714), P: 0.602516
aGvHD_all	1	161548886	chr1_161548886_G_A	A	G	G	OR: 0.718491 (0.482785 - 1.06927), P: 0.10315	OR: 0.638102 (0.397059 - 1.02548), P: 0.0634494	OR: 0.857624 (0.0971095 - 7.57412), P: 0.890088	OR: 1.01395 (0.376616 - 2.72985), P: 0.97812	OR: 0.174955 (0.00661383 - 4.62806), P: 0.296884
aGvHD_all	1	160786633	chr1_160786633_C_G	G	C	C	OR: 1.21178 (0.961803 - 1.52673), P: 0.10319	OR: 1.53158 (1.11866 - 2.09693), P: 0.00782613	OR: 0.764187 (0.431864 - 1.35224), P: 0.355679	OR: 1.00287 (0.52833 - 1.90364), P: 0.993002	OR: 0.763333 (0.269369 - 2.16312), P: 0.611339
aGvHD_all	1	160785487	chr1_160785487_A_G	G	A	A	OR: 0.825357 (0.655062 - 1.03992), P: 0.103539	OR: 0.652975 (0.476911 - 0.894038), P: 0.00784578	OR: 1.30982 (0.740139 - 2.31797), P: 0.354079	OR: 0.996108 (0.524625 - 1.89132), P: 0.990488	OR: 1.31098 (0.462497 - 3.71608), P: 0.610489
aGvHD_all	18	70044197	chr18_70044197_T_C	C	T	T	OR: 1.48174 (0.922195 - 2.3808), P: 0.104121	OR: 1.38626 (0.786351 - 2.44386), P: 0.258864	OR: 1.31178 (0.386741 - 4.44942), P: 0.663204	OR: 13.7234 (8.2091e-08 - 2294190000), P: 0.786306	OR: 3.78742 (0.514681 - 27.8707), P: 0.190971
aGvHD_all	18	69954270	chr18_69954270_C_G	G	C	C	OR: 1.91367 (0.873029 - 4.19473), P: 0.105049	OR: 1.84185 (0.807115 - 4.20314), P: 0.146804	OR: 7954630000 (2.91802e-14 - 2.16846e+33), P: 0.407665	OR: 7.02597e-27 (7.40067e-63 - 6670240000), P: 0.154224	OR: 1.69062e+27 (4.06058e-15 - 7.03888e+68), P: 0.19976
aGvHD_all	1	160794969	chr1_160794969_C_T	T	C	C	OR: 1.20941 (0.960533 - 1.52277), P: 0.105788	OR: 1.53217 (1.11913 - 2.09766), P: 0.00776381	OR: 0.770881 (0.436779 - 1.36055), P: 0.369314	OR: 1.00391 (0.529 - 1.90516), P: 0.990485	OR: 0.741647 (0.264978 - 2.0758), P: 0.569245
aGvHD_all	1	160793810	chr1_160793810_G_A	A	G	G	OR: 1.20939 (0.96045 - 1.52284), P: 0.105924	OR: 1.53217 (1.11913 - 2.09766), P: 0.00776381	OR: 0.770331 (0.436306 - 1.36008), P: 0.368315	OR: 1.00079 (0.527029 - 1.90044), P: 0.998068	OR: 0.749305 (0.267912 - 2.09568), P: 0.582322
aGvHD_all	3	112283254	chr3_112283254_A_C	C	A	A	OR: 0.387193 (0.122397 - 1.22485), P: 0.106356	OR: 0.397797 (0.116687 - 1.35613), P: 0.140715	OR: 0.0636514 (5.58927e-05 - 72.4872), P: 0.443044	OR: 0.000431212 (2.30244e-18 - 80759500000), P: 0.643981	OR: 0.0179786 (4.85751e-08 - 6654.25), P: 0.539019
aGvHD_all	18	70044649	chr18_70044649_T_C	C	T	T	OR: 1.4772 (0.919344 - 2.37357), P: 0.106871	OR: 1.38626 (0.786351 - 2.44386), P: 0.258864	OR: 1.31178 (0.386741 - 4.44942), P: 0.663204	OR: 0.339347 (8.38608e-09 - 13731900), P: 0.903747	OR: 3.78742 (0.514681 - 27.8707), P: 0.190971
aGvHD_all	1	160792270	chr1_160792270_T_C	C	T	T	OR: 1.20889 (0.959921 - 1.52243), P: 0.106893	OR: 1.53202 (1.119 - 2.09747), P: 0.00777984	OR: 0.768719 (0.434549 - 1.35987), P: 0.366114	OR: 1.00022 (0.527173 - 1.89775), P: 0.999463	OR: 0.745727 (0.265594 - 2.09383), P: 0.577526
aGvHD_all	18	69864659	chr18_69864659_T_A	A	T	T	OR: 0.83489 (0.670402 - 1.03974), P: 0.106987	OR: 0.888226 (0.655826 - 1.20298), P: 0.44375	OR: 0.696876 (0.401548 - 1.20941), P: 0.199147	OR: 0.910222 (0.53435 - 1.55049), P: 0.729238	OR: 0.875978 (0.275876 - 2.78147), P: 0.822273
aGvHD_all	1	160792388	chr1_160792388_T_G	G	T	T	OR: 1.20879 (0.95985 - 1.52229), P: 0.107034	OR: 1.53202 (1.119 - 2.09747), P: 0.00777984	OR: 0.768877 (0.434658 - 1.36009), P: 0.366451	OR: 1.00022 (0.527173 - 1.89775), P: 0.999463	OR: 0.744848 (0.265304 - 2.09118), P: 0.575965
aGvHD_all	12	10380184	chr12_10380184_C_G	G	C	C	OR: 7.15192 (0.653614 - 78.257), P: 0.107044	OR: 6.30269 (0.213962 - 185.658), P: 0.286151	OR: 3.57419 (0.0624945 - 204.416), P: 0.53726	OR: 2474.48 (2.47643e-17 - 2.47253e+23), P: 0.739466	OR: 3232.61 (0.00369791 - 2825860000), P: 0.246986
aGvHD_all	18	70047581	chr18_70047581_A_C	C	A	A	OR: 1.47698 (0.919143 - 2.37337), P: 0.107057	OR: 1.38664 (0.78651 - 2.44467), P: 0.258529	OR: 1.30931 (0.385981 - 4.44137), P: 0.665424	OR: 0.339347 (8.38608e-09 - 13731900), P: 0.903747	OR: 3.78742 (0.514681 - 27.8707), P: 0.190971
aGvHD_all	18	70049896	chr18_70049896_G_T	T	G	G	OR: 1.47675 (0.918985 - 2.37304), P: 0.107209	OR: 1.38677 (0.786585 - 2.44492), P: 0.258387	OR: 1.30682 (0.38523 - 4.43312), P: 0.667657	OR: 0.339347 (8.38608e-09 - 13731900), P: 0.903747	OR: 3.78742 (0.514681 - 27.8707), P: 0.190971
aGvHD_all	18	70049967	chr18_70049967_T_C	C	T	T	OR: 1.47675 (0.918985 - 2.37304), P: 0.107209	OR: 1.38677 (0.786585 - 2.44492), P: 0.258387	OR: 1.30682 (0.38523 - 4.43312), P: 0.667657	OR: 0.339347 (8.38608e-09 - 13731900), P: 0.903747	OR: 3.78742 (0.514681 - 27.8707), P: 0.190971
aGvHD_all	1	160783428	chr1_160783428_A_C	C	A	A	OR: 1.21209 (0.958899 - 1.53214), P: 0.107636	OR: 1.5324 (1.11125 - 2.11314), P: 0.00923107	OR: 0.762008 (0.429346 - 1.35242), P: 0.353111	OR: 1.00826 (0.530217 - 1.91731), P: 0.979982	OR: 0.741595 (0.261544 - 2.10276), P: 0.573974
aGvHD_all	1	160783453	chr1_160783453_A_G	G	A	A	OR: 1.21208 (0.9589 - 1.53212), P: 0.107637	OR: 1.53245 (1.11129 - 2.11322), P: 0.00922526	OR: 0.76209 (0.429405 - 1.35253), P: 0.353277	OR: 1.00826 (0.530217 - 1.91731), P: 0.979982	OR: 0.740686 (0.261226 - 2.10016), P: 0.5724
aGvHD_all	1	160788466	chr1_160788466_A_G	G	A	A	OR: 1.20849 (0.959391 - 1.52227), P: 0.107845	OR: 1.5321 (1.11905 - 2.09761), P: 0.00777461	OR: 0.766045 (0.432235 - 1.35765), P: 0.361357	OR: 1.00115 (0.527553 - 1.8999), P: 0.997198	OR: 0.745423 (0.264678 - 2.09937), P: 0.578119
aGvHD_all	18	69857410	chr18_69857410_G_T	T	G	G	OR: 1.21003 (0.958556 - 1.52748), P: 0.108742	OR: 1.22122 (0.889588 - 1.67647), P: 0.216373	OR: 1.28479 (0.705219 - 2.34066), P: 0.412895	OR: 0.985636 (0.567639 - 1.71144), P: 0.959013	OR: 1.221 (0.330993 - 4.50417), P: 0.764322
aGvHD_all	1	160844773	chr1_160844773_G_A	A	G	G	OR: 0.444565 (0.16501 - 1.19773), P: 0.108902	OR: 0.324602 (0.101588 - 1.0372), P: 0.0576506	OR: 142.876 (0.00637196 - 3203650), P: 0.331648	OR: 1.21472 (0.0955204 - 15.4474), P: 0.880827	OR: 0.0468343 (1.03291e-08 - 212356), P: 0.695469
aGvHD_all	18	69940931	chr18_69940931_G_A	A	G	G	OR: 0.55545 (0.270536 - 1.14042), P: 0.109163	OR: 0.493693 (0.197459 - 1.23435), P: 0.131131	OR: 1.74709 (0.308529 - 9.8931), P: 0.528238	OR: 17.2726 (1.41865e-17 - 2.10301e+19), P: 0.893327	OR: 0.3202 (0.0438276 - 2.33935), P: 0.261708
aGvHD_all	18	69861981	chr18_69861981_G_A	A	G	G	OR: 1.20889 (0.957928 - 1.52561), P: 0.110061	OR: 1.22122 (0.889588 - 1.67647), P: 0.216373	OR: 1.31626 (0.723512 - 2.39463), P: 0.368122	OR: 0.96479 (0.557243 - 1.6704), P: 0.898159	OR: 1.22033 (0.330145 - 4.51078), P: 0.765302
aGvHD_all	1	160793746	chr1_160793746_C_T	T	C	C	OR: 0.829056 (0.658338 - 1.04404), P: 0.111031	OR: 0.65267 (0.476723 - 0.893555), P: 0.00776378	OR: 1.29894 (0.737372 - 2.28819), P: 0.365272	OR: 1.0311 (0.543938 - 1.95458), P: 0.925219	OR: 1.31813 (0.468345 - 3.70979), P: 0.60085
aGvHD_all	1	160793580	chr1_160793580_G_A	A	G	G	OR: 0.829074 (0.658349 - 1.04407), P: 0.111081	OR: 0.652734 (0.476765 - 0.893651), P: 0.00777981	OR: 1.29875 (0.737257 - 2.28789), P: 0.365548	OR: 1.0311 (0.543938 - 1.95458), P: 0.925219	OR: 1.31813 (0.468345 - 3.70979), P: 0.60085
aGvHD_all	6	41344460	chr6_41344460_G_A	A	G	G	OR: 0.393805 (0.124365 - 1.247), P: 0.113054	OR: 0.360953 (0.106579 - 1.22244), P: 0.101578	OR: 9.57353e+13 (2.63968e-17 - 3.4721e+44), P: 0.369885	OR: 1.07546e+26 (8.61844e-12 - 1.34203e+63), P: 0.169016	OR: 6.99631e-27 (9.22729e-94 - 5.30474e+40), P: 0.443381
aGvHD_all	1	160830769	chr1_160830769_A_G	G	A	A	OR: 1.22631 (0.951973 - 1.5797), P: 0.114332	OR: 1.24722 (0.906454 - 1.71609), P: 0.174854	OR: 1.09429 (0.488893 - 2.44935), P: 0.826505	OR: 0.822012 (0.425938 - 1.58639), P: 0.559018	OR: 2.45296 (0.524083 - 11.481), P: 0.254505
aGvHD_all	18	69941911	chr18_69941911_A_G	G	A	A	OR: 0.557875 (0.270247 - 1.15163), P: 0.11452	OR: 0.493693 (0.197459 - 1.23435), P: 0.131131	OR: 1.86456 (0.31475 - 11.0455), P: 0.492461	OR: 1615.95 (7.64352e-16 - 3.41637e+21), P: 0.73148	OR: 0.312287 (0.0407418 - 2.3937), P: 0.262714
aGvHD_all	18	69934729	chr18_69934729_A_G	G	A	A	OR: 0.558806 (0.270731 - 1.15341), P: 0.115499	OR: 0.493693 (0.197459 - 1.23435), P: 0.131131	OR: 1.85689 (0.314386 - 10.9676), P: 0.494609	OR: 5761610 (1.6791e-12 - 1.97702e+25), P: 0.47469	OR: 0.312287 (0.0407418 - 2.3937), P: 0.262714
aGvHD_all	1	161531185	chr1_161531185_A_G	G	A	A	OR: 0.789521 (0.588165 - 1.05981), P: 0.115659	OR: 0.853622 (0.574105 - 1.26923), P: 0.434221	OR: 0.68924 (0.272652 - 1.74234), P: 0.431551	OR: 0.84399 (0.449373 - 1.58514), P: 0.597888	OR: 0.43793 (0.0833421 - 2.30115), P: 0.329349
aGvHD_all	18	69940529	chr18_69940529_T_G	G	T	T	OR: 0.558955 (0.270767 - 1.15387), P: 0.115731	OR: 0.493693 (0.197459 - 1.23435), P: 0.131131	OR: 1.86456 (0.31475 - 11.0455), P: 0.492461	OR: 6982280 (3.0125e-12 - 1.61833e+25), P: 0.465141	OR: 0.312287 (0.0407418 - 2.3937), P: 0.262714
aGvHD_all	6	31517324	chr6_31517324_A_C	C	A	A	OR: 0.828362 (0.654979 - 1.04764), P: 0.116055	OR: 0.734635 (0.534184 - 1.01031), P: 0.0578418	OR: 1.21813 (0.684672 - 2.16725), P: 0.502051	OR: 0.807931 (0.424145 - 1.53898), P: 0.516537	OR: 1.12463 (0.370921 - 3.40989), P: 0.835586
aGvHD_all	3	112001482	chr3_112001482_C_G	G	C	C	OR: 1.23007 (0.949704 - 1.59321), P: 0.116658	OR: 1.16644 (0.826328 - 1.64655), P: 0.38138	OR: 1.28241 (0.763507 - 2.15399), P: 0.34715	OR: 0.407497 (0.0374741 - 4.43116), P: 0.460934	OR: 2.40967 (0.845441 - 6.86805), P: 0.0998087
aGvHD_all	16	57663433	chr16_57663433_G_A	A	G	G	OR: 3.42464e-26 (4.04565e-58 - 2898960), P: 0.117991	OR: 1.5015e-52 (1.33071e-208 - 1.69422e+104), P: 0.515121	OR: NA (NA - NA), P: NA	OR: 6.17008e-27 (7.52197e-90 - 5.06115e+36), P: 0.414207	OR: NA (NA - NA), P: NA
aGvHD_all	1	160797459	chr1_160797459_C_T	T	C	C	OR: 1.19949 (0.954257 - 1.50774), P: 0.119062	OR: 1.50203 (1.10081 - 2.04948), P: 0.010296	OR: 0.777747 (0.441196 - 1.37103), P: 0.384851	OR: 1.00022 (0.527173 - 1.89775), P: 0.999463	OR: 0.7366 (0.264754 - 2.04937), P: 0.558163
aGvHD_all	18	69945146	chr18_69945146_G_T	T	G	G	OR: 0.558046 (0.267927 - 1.16231), P: 0.119192	OR: 0.493424 (0.197384 - 1.23347), P: 0.130764	OR: 2.0784 (0.326457 - 13.2322), P: 0.438551	OR: 0.0397035 (2.48257e-20 - 6.34975e+16), P: 0.880086	OR: 0.299352 (0.0357352 - 2.50765), P: 0.266047
aGvHD_all	18	69937799	chr18_69937799_C_G	G	C	C	OR: 0.558196 (0.268017 - 1.16255), P: 0.119329	OR: 0.493693 (0.197459 - 1.23435), P: 0.131131	OR: 2.06879 (0.326013 - 13.128), P: 0.440648	OR: 0.0397035 (2.48257e-20 - 6.34975e+16), P: 0.880086	OR: 0.299352 (0.0357352 - 2.50765), P: 0.266047
aGvHD_all	1	116813509	chr1_116813509_A_C	C	A	A	OR: 0.66568 (0.398674 - 1.11151), P: 0.119757	OR: 0.553605 (0.303658 - 1.00929), P: 0.0536323	OR: 0.859698 (0.186711 - 3.95841), P: 0.846148	OR: 0.783175 (0.0719781 - 8.52151), P: 0.840951	OR: 1.82773 (0.140018 - 23.8582), P: 0.64545
aGvHD_all	18	69865310	chr18_69865310_A_G	G	A	A	OR: 1.20123 (0.952105 - 1.51554), P: 0.122082	OR: 1.21619 (0.88626 - 1.66894), P: 0.225452	OR: 1.32493 (0.730661 - 2.40255), P: 0.354154	OR: 0.947484 (0.545967 - 1.64429), P: 0.847899	OR: 1.2176 (0.329807 - 4.49518), P: 0.767663
aGvHD_all	18	69882370	chr18_69882370_A_G	G	A	A	OR: 1.2295 (0.946028 - 1.5979), P: 0.122336	OR: 1.38429 (0.97132 - 1.97285), P: 0.0720216	OR: 1.13595 (0.535004 - 2.41191), P: 0.740033	OR: 0.960151 (0.530241 - 1.73863), P: 0.89322	OR: 1.10306 (0.223078 - 5.45429), P: 0.904263
aGvHD_all	18	70007876	chr18_70007876_G_A	A	G	G	OR: 1.64039 (0.875343 - 3.07408), P: 0.12247	OR: 1.77703 (0.832272 - 3.79423), P: 0.137391	OR: 0.486231 (0.078867 - 2.99771), P: 0.437167	OR: 59.9909 (1.64997e-11 - 2.1812e+14), P: 0.781432	OR: 3.20224 (0.417767 - 24.5457), P: 0.262709
aGvHD_all	1	160790411	chr1_160790411_G_A	A	G	G	OR: 1.19859 (0.952295 - 1.50858), P: 0.122717	OR: 1.50065 (1.09878 - 2.04951), P: 0.0107018	OR: 0.767394 (0.433124 - 1.35964), P: 0.364288	OR: 1.00022 (0.527173 - 1.89775), P: 0.999463	OR: 0.745175 (0.264877 - 2.09639), P: 0.577288
aGvHD_all	16	57662233	chr16_57662233_C_A	A	C	C	OR: 1.64832 (0.872999 - 3.1122), P: 0.123286	OR: 1.40972 (0.670263 - 2.96495), P: 0.365334	OR: 3.21009 (0.614762 - 16.7621), P: 0.166654	OR: 0.195765 (0.000369963 - 103.588), P: 0.61027	OR: 1.28351 (0.0213544 - 77.1453), P: 0.904934
aGvHD_all	18	70007109	chr18_70007109_C_A	A	C	C	OR: 0.560471 (0.268371 - 1.1705), P: 0.123328	OR: 0.490354 (0.196348 - 1.2246), P: 0.126991	OR: 2.26972 (0.336473 - 15.3107), P: 0.400019	OR: 19071.6 (6.49973e-15 - 5.59604e+22), P: 0.649628	OR: 0.298037 (0.0352228 - 2.52184), P: 0.26656
aGvHD_all	18	69882358	chr18_69882358_C_T	T	C	C	OR: 1.22833 (0.945441 - 1.59585), P: 0.123591	OR: 1.38429 (0.97132 - 1.97285), P: 0.0720216	OR: 1.13428 (0.53659 - 2.39772), P: 0.741458	OR: 0.960151 (0.530241 - 1.73863), P: 0.89322	OR: 1.0927 (0.224314 - 5.32291), P: 0.912614
aGvHD_all	12	10240739	chr12_10240739_C_T	T	C	C	OR: 0.689045 (0.428508 - 1.10799), P: 0.124338	OR: 0.681818 (0.401423 - 1.15807), P: 0.156484	OR: 0.351764 (0.059487 - 2.08008), P: 0.249222	OR: 1.56247 (0.00742803 - 328.664), P: 0.870103	OR: 1.58955 (0.100498 - 25.1413), P: 0.742169
aGvHD_all	3	111602689	chr3_111602689_A_G	G	A	A	OR: 2.25553 (0.796116 - 6.39031), P: 0.12581	OR: 0.695453 (0.138667 - 3.48788), P: 0.658882	OR: 3.63806 (0.765283 - 17.2949), P: 0.104452	OR: 9.99969 (5.56989e-08 - 1795260000), P: 0.812308	OR: 11.8608 (0.139821 - 1006.14), P: 0.275003
aGvHD_all	16	57619621	chr16_57619621_T_G	G	T	T	OR: 0.649379 (0.373054 - 1.13038), P: 0.126856	OR: 0.610826 (0.302726 - 1.23249), P: 0.168724	OR: 0.510621 (0.12936 - 2.01556), P: 0.337334	OR: 1.08595 (0.0533867 - 22.0894), P: 0.957221	OR: 0.683836 (0.0657536 - 7.11187), P: 0.750431
aGvHD_all	3	111552145	chr3_111552145_T_C	C	T	T	OR: 9.27593e+12 (0.000187614 - 4.58617e+29), P: 0.127902	OR: 296.633 (5.49914e-19 - 1.6001e+23), P: 0.815202	OR: 1.81458e+29 (0.0062513 - 5.2672e+60), P: 0.0683542	OR: 3.75589e+19 (7.82258e-18 - 1.80333e+56), P: 0.295598	OR: 5224030 (2.67484e-59 - 1.02027e+72), P: 0.840176
aGvHD_all	4	89810307	chr4_89810307_G_C	C	G	G	OR: 2.15422 (0.801917 - 5.78697), P: 0.127977	OR: 2.73071 (0.91082 - 8.18686), P: 0.0729378	OR: 0.100517 (0.000355863 - 28.3921), P: 0.424939	OR: 307.244 (1.55779e-07 - 6.0598e+11), P: 0.599919	OR: 1262.29 (0.0298608 - 53360200), P: 0.188881
aGvHD_all	1	161556397	chr1_161556397_C_T	T	C	C	OR: 2.75633 (0.742561 - 10.2313), P: 0.129732	OR: 3.07334 (0.449807 - 20.9988), P: 0.25216	OR: 4.07834 (0.433983 - 38.326), P: 0.218804	OR: 16.4538 (0.000200111 - 1352890), P: 0.627667	OR: 617.548 (7.80977e-13 - 4.88318e+17), P: 0.713517
aGvHD_all	18	69899764	chr18_69899764_A_G	G	A	A	OR: 0.544491 (0.247741 - 1.1967), P: 0.13027	OR: 0.412038 (0.136926 - 1.23991), P: 0.114703	OR: 1.96928 (0.0545639 - 71.0735), P: 0.711099	OR: 0.378176 (0.0838582 - 1.70546), P: 0.205758	OR: 28.9452 (0.0297338 - 28177.5), P: 0.337756
aGvHD_all	6	30793171	chr6_30793171_A_G	G	A	A	OR: 1.18785 (0.950389 - 1.48463), P: 0.130332	OR: 1.32862 (0.955936 - 1.84659), P: 0.0907095	OR: 1.06229 (0.655995 - 1.72022), P: 0.805922	OR: 0.981738 (0.570074 - 1.69068), P: 0.947015	OR: 1.86027 (0.652336 - 5.30495), P: 0.245657
aGvHD_all	18	69958049	chr18_69958049_C_T	T	C	C	OR: 1.23913 (0.938426 - 1.63618), P: 0.130574	OR: 1.25371 (0.894116 - 1.75793), P: 0.189849	OR: 0.728154 (0.367405 - 1.44311), P: 0.36336	OR: 1.05003 (0.125066 - 8.81589), P: 0.96413	OR: 3.16988 (0.787271 - 12.7633), P: 0.104504
aGvHD_all	3	111567753	chr3_111567753_A_G	G	A	A	OR: 2.42563e-05 (2.4605e-11 - 23.9125), P: 0.131259	OR: 0.00340914 (9.62472e-11 - 120754), P: 0.521793	OR: 4.22691e-24 (1.21971e-45 - 0.0146483), P: 0.0334314	OR: 8.67327e-08 (1.31384e-28 - 5.72561e+13), P: 0.506178	OR: 10731200 (3.83859e-21 - 3.00003e+34), P: 0.615624
aGvHD_all	1	160875666	chr1_160875666_C_T	T	C	C	OR: 0.533052 (0.235057 - 1.20883), P: 0.132072	OR: 0.604964 (0.24761 - 1.47806), P: 0.270162	OR: 68.0147 (0.000400703 - 11544700), P: 0.492206	OR: 0.0530148 (0.00150766 - 1.86419), P: 0.105864	OR: 23.2705 (3.12056e-05 - 17353200), P: 0.648268
aGvHD_all	1	160862463	chr1_160862463_G_C	C	G	G	OR: 1900.67 (0.101486 - 35596400), P: 0.132539	OR: 189.825 (3.33699e-07 - 1.07982e+11), P: 0.610016	OR: 7991930000 (85.9829 - 7.42834e+17), P: 0.0148599	OR: 38.728 (0.00329085 - 455767), P: 0.44451	OR: 97.345 (9.47631e-20 - 9.99972e+22), P: 0.852861
aGvHD_all	16	57631058	chr16_57631058_C_G	G	C	C	OR: 1.50208 (0.883596 - 2.55346), P: 0.132882	OR: 1.55632 (0.85754 - 2.82451), P: 0.145789	OR: 2.46598 (0.395372 - 15.3806), P: 0.333836	OR: 0.437373 (0.00117602 - 162.663), P: 0.784199	OR: 2.34235 (0.113756 - 48.2311), P: 0.581285
aGvHD_all	16	57633336	chr16_57633336_G_A	A	G	G	OR: 2.51698e-05 (2.37025e-11 - 26.728), P: 0.134693	OR: 0.00164739 (9.77868e-09 - 277.532), P: 0.296619	OR: 1.58869e-36 (9.97313e-62 - 2.53074e-11), P: 0.00536817	OR: 7.34858e-15 (9.49726e-43 - 5.68602e+13), P: 0.320564	OR: 3.44593e-21 (7.4086e-62 - 1.60279e+20), P: 0.324038
aGvHD_all	16	57643661	chr16_57643661_G_A	A	G	G	OR: 1.21396 (0.940008 - 1.56776), P: 0.137319	OR: 1.22559 (0.88204 - 1.70295), P: 0.225485	OR: 1.71235 (0.877407 - 3.34184), P: 0.114886	OR: 0.99908 (0.338976 - 2.94464), P: 0.998669	OR: 1.48576 (0.545923 - 4.0436), P: 0.438298
aGvHD_all	16	57643602	chr16_57643602_G_C	C	G	G	OR: 0.817762 (0.627051 - 1.06648), P: 0.137563	OR: 0.802634 (0.591899 - 1.0884), P: 0.157114	OR: 1.7011 (0.568888 - 5.08668), P: 0.341787	OR: 0.841406 (0.328616 - 2.15438), P: 0.718862	OR: 1.24726 (0.251516 - 6.18516), P: 0.786807
aGvHD_all	18	69904611	chr18_69904611_T_G	G	T	T	OR: 0.483839 (0.185122 - 1.26457), P: 0.138581	OR: 0.388056 (0.138017 - 1.09108), P: 0.0727008	OR: 97.2227 (0.189163 - 49968.8), P: 0.150682	OR: 9.39995e-13 (4.761e-28 - 1855.89), P: 0.123285	OR: 0.0302096 (3.31119e-05 - 27.5617), P: 0.314263
aGvHD_all	18	69911695	chr18_69911695_T_C	C	T	T	OR: 1.62845 (0.853914 - 3.10554), P: 0.138743	OR: 1.86395 (0.86456 - 4.01859), P: 0.112135	OR: 0.450307 (0.066051 - 3.07), P: 0.415276	OR: 1.10821 (3.63419e-09 - 337936000), P: 0.991776	OR: 3.37112 (0.35801 - 31.7434), P: 0.288161
aGvHD_all	1	161540726	chr1_161540726_C_G	G	C	C	OR: 0.674288 (0.400032 - 1.13657), P: 0.139032	OR: 1.16675 (0.578377 - 2.35366), P: 0.666663	OR: 0.0470333 (0.00295903 - 0.747588), P: 0.0303039	OR: 0.313612 (0.101053 - 0.973272), P: 0.0447655	OR: 0.0688798 (0.000135192 - 35.094), P: 0.400225
aGvHD_all	18	69941606	chr18_69941606_A_G	G	A	A	OR: 0.592225 (0.2955 - 1.1869), P: 0.139703	OR: 0.543095 (0.228239 - 1.2923), P: 0.167519	OR: 1.86456 (0.31475 - 11.0455), P: 0.492461	OR: 1615.95 (7.64352e-16 - 3.41637e+21), P: 0.73148	OR: 0.312287 (0.0407418 - 2.3937), P: 0.262714
aGvHD_all	18	69852208	chr18_69852208_T_G	G	T	T	OR: 0.845302 (0.676178 - 1.05673), P: 0.140069	OR: 0.895349 (0.662762 - 1.20956), P: 0.471353	OR: 0.739018 (0.409607 - 1.33334), P: 0.315155	OR: 0.933069 (0.542983 - 1.6034), P: 0.801977	OR: 0.888085 (0.257633 - 3.06131), P: 0.850897
aGvHD_all	18	69951213	chr18_69951213_T_C	C	T	T	OR: 0.593334 (0.296016 - 1.18928), P: 0.141195	OR: 0.543172 (0.228402 - 1.29174), P: 0.167336	OR: 1.88774 (0.315859 - 11.2822), P: 0.486082	OR: 1174340 (3.19999e-13 - 4.30959e+24), P: 0.52164	OR: 0.312287 (0.0407418 - 2.3937), P: 0.262714
aGvHD_all	18	69900395	chr18_69900395_T_C	C	T	T	OR: 0.0101003 (2.20976e-05 - 4.61663), P: 0.141435	OR: 0.000239921 (1.38872e-09 - 41.4498), P: 0.175528	OR: 538.008 (4.66222e-07 - 6.20847e+11), P: 0.55478	OR: 0.00626178 (1.31669e-07 - 297.79), P: 0.35586	OR: 3127420 (4.57805e-10 - 2.13644e+22), P: 0.421419
aGvHD_all	18	70055524	chr18_70055524_T_C	C	T	T	OR: 1.43608 (0.884535 - 2.33155), P: 0.143264	OR: 1.38662 (0.786489 - 2.44468), P: 0.258558	OR: 1.17863 (0.331525 - 4.19023), P: 0.799527	OR: 7.16929 (4.83004e-07 - 106415000), P: 0.81514	OR: 4.25316 (0.379182 - 47.7062), P: 0.240505
aGvHD_all	18	70068738	chr18_70068738_T_C	C	T	T	OR: 1.43499 (0.88362 - 2.33041), P: 0.144334	OR: 1.38806 (0.787202 - 2.44755), P: 0.257158	OR: 1.17025 (0.329041 - 4.16204), P: 0.808113	OR: 6.89324 (4.66939e-07 - 101762000), P: 0.818702	OR: 4.2462 (0.376235 - 47.9227), P: 0.242236
aGvHD_all	18	69908133	chr18_69908133_G_A	A	G	G	OR: 0.509694 (0.206028 - 1.26093), P: 0.144763	OR: 0.35471 (0.123032 - 1.02266), P: 0.0550485	OR: 12.5982 (0.478805 - 331.48), P: 0.128876	OR: 1.13037e-05 (9.47334e-32 - 1.34878e+21), P: 0.710037	OR: 0.213105 (0.00773774 - 5.86911), P: 0.360793
aGvHD_all	3	111581648	chr3_111581648_C_T	T	C	C	OR: 1038.72 (0.0915614 - 11783700), P: 0.144817	OR: 15.348 (0.0028311 - 83205.1), P: 0.533588	OR: 190024000 (0.610018 - 5.91933e+16), P: 0.056078	OR: 531249 (1.10187e-13 - 2.56132e+24), P: 0.548097	OR: 0.000599598 (5.77915e-13 - 622093), P: 0.483645
aGvHD_all	18	70070691	chr18_70070691_A_G	G	A	A	OR: 1.43392 (0.88298 - 2.32864), P: 0.145146	OR: 1.3871 (0.786757 - 2.44554), P: 0.25806	OR: 1.17791 (0.33144 - 4.18621), P: 0.800198	OR: 4.68924 (3.31842e-07 - 66263500), P: 0.854046	OR: 4.26357 (0.372942 - 48.7421), P: 0.243404
aGvHD_all	1	161526740	chr1_161526740_C_G	G	C	C	OR: 1.20555 (0.937451 - 1.55032), P: 0.145211	OR: 1.01458 (0.746512 - 1.37892), P: 0.926312	OR: 2.12164 (0.857123 - 5.2517), P: 0.103828	OR: 1.77675 (0.89495 - 3.5274), P: 0.100433	OR: 1.91279 (0.270418 - 13.53), P: 0.515847
aGvHD_all	3	111590377	chr3_111590377_A_G	G	A	A	OR: 1.21069 (0.935988 - 1.56602), P: 0.145354	OR: 1.07499 (0.798861 - 1.44655), P: 0.633099	OR: 2.54919 (1.10333 - 5.88978), P: 0.0285163	OR: 1.5867 (0.295529 - 8.51905), P: 0.590312	OR: 0.765345 (0.194013 - 3.01914), P: 0.702519
aGvHD_all	18	69915318	chr18_69915318_C_A	A	C	C	OR: 0.525807 (0.221005 - 1.25098), P: 0.146057	OR: 0.35103 (0.121691 - 1.01258), P: 0.0527656	OR: 7.2345 (0.535061 - 97.8168), P: 0.136408	OR: 0.000585136 (1.50743e-36 - 2.27131e+29), P: 0.845845	OR: 0.320383 (0.0227713 - 4.50768), P: 0.398807
aGvHD_all	16	57634398	chr16_57634398_C_A	A	C	C	OR: 1.55707 (0.856869 - 2.82944), P: 0.146205	OR: 1.5728 (0.732306 - 3.37796), P: 0.245589	OR: 1.45834 (0.449243 - 4.73406), P: 0.52999	OR: 2.94789 (1.71583e-07 - 50646400), P: 0.89879	OR: 0.716265 (0.0485881 - 10.5589), P: 0.807943
aGvHD_all	18	69938150	chr18_69938150_T_G	G	T	T	OR: 0.526141 (0.221158 - 1.2517), P: 0.146429	OR: 0.350933 (0.121666 - 1.01223), P: 0.0526869	OR: 7.2345 (0.535061 - 97.8168), P: 0.136408	OR: 0.715165 (5.71067e-30 - 8.95622e+28), P: 0.992175	OR: 0.320383 (0.0227713 - 4.50768), P: 0.398807
aGvHD_all	4	89741010	chr4_89741010_G_A	A	G	G	OR: 0.588432 (0.287571 - 1.20406), P: 0.146603	OR: 0.548338 (0.260302 - 1.1551), P: 0.113955	OR: 0.00248879 (1.79022e-10 - 34599.6), P: 0.474915	OR: 827982 (4.90126e-21 - 1.39873e+32), P: 0.658311	OR: 88964800 (3.87587e-11 - 2.04205e+26), P: 0.396129
aGvHD_all	18	69926011	chr18_69926011_C_T	T	C	C	OR: 0.52652 (0.221312 - 1.25263), P: 0.146893	OR: 0.350933 (0.121666 - 1.01223), P: 0.0526869	OR: 7.2345 (0.535061 - 97.8168), P: 0.136408	OR: 4.59712 (7.86732e-30 - 2.68624e+30), P: 0.965207	OR: 0.320383 (0.0227713 - 4.50768), P: 0.398807
aGvHD_all	18	69928025	chr18_69928025_C_T	T	C	C	OR: 0.52652 (0.221312 - 1.25263), P: 0.146893	OR: 0.350933 (0.121666 - 1.01223), P: 0.0526869	OR: 7.2345 (0.535061 - 97.8168), P: 0.136408	OR: 4.59712 (7.86732e-30 - 2.68624e+30), P: 0.965207	OR: 0.320383 (0.0227713 - 4.50768), P: 0.398807
aGvHD_all	18	69925582	chr18_69925582_A_G	G	A	A	OR: 0.526524 (0.221314 - 1.25264), P: 0.146898	OR: 0.350933 (0.121666 - 1.01223), P: 0.0526869	OR: 7.2345 (0.535061 - 97.8168), P: 0.136408	OR: 4.85 (1.06487e-29 - 2.20896e+30), P: 0.963855	OR: 0.320383 (0.0227713 - 4.50768), P: 0.398807
aGvHD_all	18	69935749	chr18_69935749_C_G	G	C	C	OR: 0.52677 (0.221427 - 1.25317), P: 0.147171	OR: 0.350933 (0.121666 - 1.01223), P: 0.0526869	OR: 7.2345 (0.535061 - 97.8168), P: 0.136408	OR: 527.483 (6.50041e-27 - 4.28033e+31), P: 0.853576	OR: 0.320383 (0.0227713 - 4.50768), P: 0.398807
aGvHD_all	18	70054515	chr18_70054515_A_C	C	A	A	OR: 1.43155 (0.881303 - 2.32533), P: 0.147209	OR: 1.38662 (0.786489 - 2.44468), P: 0.258558	OR: 1.16707 (0.328524 - 4.14594), P: 0.811207	OR: 13.7234 (8.2091e-08 - 2294190000), P: 0.786306	OR: 4.24507 (0.367149 - 49.0827), P: 0.247007
aGvHD_all	18	69934582	chr18_69934582_T_C	C	T	T	OR: 0.526922 (0.221486 - 1.25356), P: 0.147364	OR: 0.350933 (0.121666 - 1.01223), P: 0.0526869	OR: 7.2345 (0.535061 - 97.8168), P: 0.136408	OR: 515.729 (1.05193e-26 - 2.52846e+31), P: 0.852996	OR: 0.320383 (0.0227713 - 4.50768), P: 0.398807
aGvHD_all	1	160950651	chr1_160950651_A_G	G	A	A	OR: 0.644131 (0.355238 - 1.16796), P: 0.147441	OR: 0.926779 (0.379294 - 2.26452), P: 0.867514	OR: 0.0229137 (0.00171113 - 0.306837), P: 0.00433863	OR: 0.744477 (0.263333 - 2.10474), P: 0.577881	OR: 1.22405 (0.031845 - 47.05), P: 0.913529
aGvHD_all	18	69923680	chr18_69923680_G_A	A	G	G	OR: 0.527017 (0.221523 - 1.25381), P: 0.147484	OR: 0.350933 (0.121666 - 1.01223), P: 0.0526869	OR: 7.2345 (0.535061 - 97.8168), P: 0.136408	OR: 1936.17 (1.09013e-27 - 3.43883e+33), P: 0.831349	OR: 0.320383 (0.0227713 - 4.50768), P: 0.398807
aGvHD_all	18	69918465	chr18_69918465_G_A	A	G	G	OR: 0.52701 (0.2215 - 1.2539), P: 0.147518	OR: 0.351337 (0.121798 - 1.01346), P: 0.0529629	OR: 7.2345 (0.535061 - 97.8168), P: 0.136408	OR: 64.3475 (2.90828e-29 - 1.42373e+32), P: 0.907009	OR: 0.320383 (0.0227713 - 4.50768), P: 0.398807
aGvHD_all	18	69921369	chr18_69921369_C_T	T	C	C	OR: 0.527108 (0.22155 - 1.25409), P: 0.147617	OR: 0.351337 (0.121798 - 1.01346), P: 0.0529629	OR: 7.2345 (0.535061 - 97.8168), P: 0.136408	OR: 29.8464 (2.3486e-29 - 3.79292e+31), P: 0.923501	OR: 0.320383 (0.0227713 - 4.50768), P: 0.398807
aGvHD_all	1	160837363	chr1_160837363_T_C	C	T	T	OR: 1.16775 (0.946544 - 1.44066), P: 0.147822	OR: 1.39102 (1.05254 - 1.83835), P: 0.0203458	OR: 0.62178 (0.334317 - 1.15642), P: 0.133377	OR: 0.72801 (0.401743 - 1.31925), P: 0.29531	OR: 1.4074 (0.498638 - 3.97239), P: 0.518587
aGvHD_all	18	69920240	chr18_69920240_G_T	T	G	G	OR: 0.527361 (0.221655 - 1.2547), P: 0.147924	OR: 0.351337 (0.121798 - 1.01346), P: 0.0529629	OR: 7.2345 (0.535061 - 97.8168), P: 0.136408	OR: 2570.25 (2.58801e-27 - 2.55262e+33), P: 0.823689	OR: 0.320383 (0.0227713 - 4.50768), P: 0.398807
aGvHD_all	18	69851607	chr18_69851607_A_C	C	A	A	OR: 0.84952 (0.681098 - 1.05959), P: 0.148022	OR: 0.922195 (0.683929 - 1.24347), P: 0.595331	OR: 0.742301 (0.414216 - 1.33025), P: 0.316728	OR: 0.873938 (0.513672 - 1.48688), P: 0.619217	OR: 0.887301 (0.262216 - 3.00249), P: 0.847546
aGvHD_all	18	69938851	chr18_69938851_A_G	G	A	A	OR: 0.595104 (0.294522 - 1.20245), P: 0.14811	OR: 0.543095 (0.228239 - 1.2923), P: 0.167519	OR: 2.0784 (0.326457 - 13.2322), P: 0.438551	OR: 116.85 (5.85365e-17 - 2.33256e+20), P: 0.824746	OR: 0.299352 (0.0357352 - 2.50765), P: 0.266047
aGvHD_all	18	69850795	chr18_69850795_A_G	G	A	A	OR: 0.848995 (0.679973 - 1.06003), P: 0.148383	OR: 0.909877 (0.676193 - 1.22432), P: 0.532873	OR: 0.732076 (0.400382 - 1.33856), P: 0.311104	OR: 0.886434 (0.52113 - 1.50781), P: 0.656478	OR: 0.874511 (0.244549 - 3.12726), P: 0.836597
aGvHD_all	18	69944934	chr18_69944934_G_A	A	G	G	OR: 0.528291 (0.221998 - 1.25718), P: 0.149145	OR: 0.350933 (0.121666 - 1.01223), P: 0.0526869	OR: 7.37827 (0.539803 - 100.85), P: 0.134167	OR: 527.483 (6.50041e-27 - 4.28033e+31), P: 0.853576	OR: 0.322904 (0.0229442 - 4.54436), P: 0.402109
aGvHD_all	18	70079063	chr18_70079063_T_C	C	T	T	OR: 1.42947 (0.879675 - 2.32289), P: 0.149185	OR: 1.38842 (0.787364 - 2.44832), P: 0.256827	OR: 1.15578 (0.32467 - 4.1144), P: 0.823166	OR: 12.1159 (7.86529e-07 - 186637000), P: 0.767677	OR: 4.1953 (0.360231 - 48.8589), P: 0.252281
aGvHD_all	18	70090616	chr18_70090616_T_C	C	T	T	OR: 1.42942 (0.879545 - 2.32307), P: 0.149319	OR: 1.38928 (0.787852 - 2.44981), P: 0.255934	OR: 1.15501 (0.323918 - 4.11847), P: 0.82419	OR: 5.14682 (3.43603e-07 - 77094100), P: 0.845898	OR: 4.26316 (0.362843 - 50.0892), P: 0.248709
aGvHD_all	18	69948268	chr18_69948268_T_C	C	T	T	OR: 0.529277 (0.222404 - 1.25958), P: 0.150355	OR: 0.350933 (0.121666 - 1.01223), P: 0.0526869	OR: 7.43362 (0.541351 - 102.076), P: 0.133401	OR: 181495 (1.71614e-24 - 1.91945e+34), P: 0.722498	OR: 0.322904 (0.0229442 - 4.54436), P: 0.402109
aGvHD_all	18	70092313	chr18_70092313_C_A	A	C	C	OR: 1.42696 (0.878138 - 2.3188), P: 0.151187	OR: 1.38873 (0.787634 - 2.44858), P: 0.256402	OR: 1.15588 (0.324961 - 4.11144), P: 0.82295	OR: 2.78549 (1.62503e-08 - 477465000), P: 0.915661	OR: 4.23132 (0.36156 - 49.5191), P: 0.250402
aGvHD_all	18	70057566	chr18_70057566_A_G	G	A	A	OR: 1.42647 (0.878133 - 2.3172), P: 0.1513	OR: 1.38593 (0.786086 - 2.44351), P: 0.259295	OR: 1.16707 (0.328524 - 4.14594), P: 0.811207	OR: 0.339347 (8.38608e-09 - 13731900), P: 0.903747	OR: 4.24507 (0.367149 - 49.0827), P: 0.247007
aGvHD_all	18	70107782	chr18_70107782_A_C	C	A	A	OR: 1.42667 (0.877801 - 2.31873), P: 0.151574	OR: 1.38953 (0.787994 - 2.45026), P: 0.255671	OR: 1.15283 (0.324071 - 4.10101), P: 0.826139	OR: 2.78549 (1.62503e-08 - 477465000), P: 0.915661	OR: 4.21885 (0.358746 - 49.6137), P: 0.252309
aGvHD_all	1	161556607	chr1_161556607_A_G	G	A	A	OR: 0.755851 (0.515535 - 1.10819), P: 0.15164	OR: 1.03676 (0.630582 - 1.70458), P: 0.886836	OR: 0.220927 (0.036589 - 1.33398), P: 0.0997933	OR: 0.496824 (0.213513 - 1.15606), P: 0.1045	OR: 0.128762 (0.00260425 - 6.36638), P: 0.30305
aGvHD_all	1	161563265	chr1_161563265_T_G	G	T	T	OR: 0.755851 (0.515535 - 1.10819), P: 0.15164	OR: 1.03676 (0.630582 - 1.70458), P: 0.886836	OR: 0.220927 (0.036589 - 1.33398), P: 0.0997933	OR: 0.496824 (0.213513 - 1.15606), P: 0.1045	OR: 0.128762 (0.00260425 - 6.36638), P: 0.30305
aGvHD_all	18	70097513	chr18_70097513_G_A	A	G	G	OR: 1.42652 (0.877742 - 2.3184), P: 0.151664	OR: 1.38897 (0.787671 - 2.44928), P: 0.256262	OR: 1.15409 (0.324398 - 4.10582), P: 0.824839	OR: 2.78549 (1.62503e-08 - 477465000), P: 0.915661	OR: 4.19393 (0.358331 - 49.0862), P: 0.253347
aGvHD_all	18	70100013	chr18_70100013_G_A	A	G	G	OR: 1.42717 (0.87694 - 2.32264), P: 0.152292	OR: 1.38897 (0.787671 - 2.44928), P: 0.256262	OR: 1.15095 (0.316139 - 4.19017), P: 0.83114	OR: 1.53867 (1.33619e-09 - 1771820000), P: 0.967711	OR: 4.21065 (0.358609 - 49.44), P: 0.25265
aGvHD_all	18	70124510	chr18_70124510_A_T	T	A	A	OR: 1.42517 (0.87657 - 2.31712), P: 0.153086	OR: 1.39103 (0.788806 - 2.45303), P: 0.254156	OR: 1.14509 (0.320912 - 4.08593), P: 0.834649	OR: 2.36639 (3.17443e-08 - 176404000), P: 0.925796	OR: 4.2143 (0.356366 - 49.8373), P: 0.253737
aGvHD_all	18	70146121	chr18_70146121_C_A	A	C	C	OR: 1.42467 (0.876212 - 2.31643), P: 0.153543	OR: 1.39258 (0.789713 - 2.45568), P: 0.252528	OR: 1.14066 (0.320319 - 4.06193), P: 0.839055	OR: 4.2605 (2.11231e-08 - 859334000), P: 0.881903	OR: 4.1364 (0.347256 - 49.2714), P: 0.261343
aGvHD_all	18	70147138	chr18_70147138_T_C	C	T	T	OR: 1.42467 (0.876212 - 2.31643), P: 0.153543	OR: 1.39258 (0.789713 - 2.45568), P: 0.252528	OR: 1.14066 (0.320319 - 4.06193), P: 0.839055	OR: 4.2605 (2.11231e-08 - 859334000), P: 0.881903	OR: 4.1364 (0.347256 - 49.2714), P: 0.261343
aGvHD_all	18	70042853	chr18_70042853_T_C	C	T	T	OR: 0.503512 (0.196214 - 1.29208), P: 0.153575	OR: 0.406815 (0.0945282 - 1.75078), P: 0.227111	OR: 0.409947 (0.0723396 - 2.32316), P: 0.31367	OR: 7758530000 (1.12989e-16 - 5.32747e+35), P: 0.453114	OR: 1.29413 (0.0897259 - 18.6653), P: 0.849817
aGvHD_all	18	70147681	chr18_70147681_T_C	C	T	T	OR: 1.42461 (0.876157 - 2.31639), P: 0.153608	OR: 1.39258 (0.789713 - 2.45568), P: 0.252528	OR: 1.14066 (0.320319 - 4.06193), P: 0.839055	OR: 4.2605 (2.11231e-08 - 859334000), P: 0.881903	OR: 4.15184 (0.34751 - 49.6035), P: 0.260669
aGvHD_all	18	70148240	chr18_70148240_C_T	T	C	C	OR: 1.42432 (0.875977 - 2.31592), P: 0.153847	OR: 1.39258 (0.789713 - 2.45568), P: 0.252528	OR: 1.13941 (0.320002 - 4.05702), P: 0.840366	OR: 4.2605 (2.11231e-08 - 859334000), P: 0.881903	OR: 4.15184 (0.34751 - 49.6035), P: 0.260669
aGvHD_all	18	70136280	chr18_70136280_G_A	A	G	G	OR: 1.42368 (0.875422 - 2.31531), P: 0.154527	OR: 1.3923 (0.789473 - 2.45543), P: 0.252903	OR: 1.13897 (0.319034 - 4.06617), P: 0.841162	OR: 2.36639 (3.17443e-08 - 176404000), P: 0.925796	OR: 4.19077 (0.350884 - 50.0523), P: 0.257493
aGvHD_all	6	31589145	chr6_31589145_C_T	T	C	C	OR: 0.556272 (0.248083 - 1.24732), P: 0.154575	OR: 0.643699 (0.135641 - 3.05475), P: 0.579267	OR: 1.2007 (0.163263 - 8.83049), P: 0.857412	OR: 0.273593 (0.0704777 - 1.06208), P: 0.0610781	OR: 1.15152 (0.0520673 - 25.4671), P: 0.928838
aGvHD_all	18	70134133	chr18_70134133_T_C	C	T	T	OR: 1.42342 (0.875397 - 2.31453), P: 0.154609	OR: 1.3915 (0.789011 - 2.45403), P: 0.253738	OR: 1.14066 (0.320319 - 4.06193), P: 0.839055	OR: 2.78549 (1.62503e-08 - 477465000), P: 0.915661	OR: 4.1364 (0.347256 - 49.2714), P: 0.261343
aGvHD_all	16	57638985	chr16_57638985_G_A	A	G	G	OR: 0.0021919 (4.77589e-07 - 10.0598), P: 0.154641	OR: 1.22909e-08 (5.73952e-61 - 2.63203e+44), P: 0.767022	OR: 1.68828e-41 (3.75003e-74 - 7.60072e-09), P: 0.014393	OR: 3.56917e-19 (9.755e-57 - 1.30589e+19), P: 0.335777	OR: 1.62627e-22 (1.32811e-82 - 1.99135e+38), P: 0.477262
aGvHD_all	1	161532114	chr1_161532114_A_T	T	A	A	OR: 1.20117 (0.93322 - 1.54605), P: 0.154651	OR: 1.01614 (0.747506 - 1.38133), P: 0.918569	OR: 2.19792 (0.858361 - 5.62799), P: 0.100674	OR: 1.76179 (0.890915 - 3.48395), P: 0.103538	OR: 1.67625 (0.231089 - 12.159), P: 0.609393
aGvHD_all	18	70150830	chr18_70150830_T_C	C	T	T	OR: 1.42444 (0.874557 - 2.32007), P: 0.155193	OR: 1.39258 (0.789713 - 2.45568), P: 0.252528	OR: 1.14608 (0.313419 - 4.1909), P: 0.836702	OR: 4.2605 (2.11231e-08 - 859334000), P: 0.881903	OR: 4.08672 (0.334517 - 49.9265), P: 0.270283
aGvHD_all	3	111585237	chr3_111585237_C_T	T	C	C	OR: 208.642 (0.13205 - 329660), P: 0.155258	OR: 129.08 (0.00370824 - 4493170), P: 0.362327	OR: 6487090000 (0.00134001 - 3.14046e+22), P: 0.129502	OR: 1.71877e-07 (3.51261e-35 - 8.41021e+20), P: 0.632056	OR: 357.874 (0.00752358 - 17023000), P: 0.284571
aGvHD_all	18	69934400	chr18_69934400_G_C	C	G	G	OR: 1.35143 (0.891467 - 2.04872), P: 0.155973	OR: 1.25661 (0.773365 - 2.04182), P: 0.356385	OR: 1.07206 (0.273466 - 4.20273), P: 0.920486	OR: 1.27771 (0.000170296 - 9586.45), P: 0.957071	OR: 2.01352 (0.371017 - 10.9275), P: 0.417355
aGvHD_all	18	69952361	chr18_69952361_A_C	C	A	A	OR: 0.534001 (0.224229 - 1.27172), P: 0.156474	OR: 0.350933 (0.121666 - 1.01223), P: 0.0526869	OR: 7.87477 (0.555817 - 111.569), P: 0.127075	OR: 181495 (1.71614e-24 - 1.91945e+34), P: 0.722498	OR: 0.330895 (0.0235279 - 4.65368), P: 0.412245
aGvHD_all	18	69863790	chr18_69863790_C_A	A	C	C	OR: 1.18323 (0.937479 - 1.49341), P: 0.156645	OR: 1.18611 (0.8638 - 1.62867), P: 0.291443	OR: 1.35501 (0.748868 - 2.45176), P: 0.315315	OR: 0.947484 (0.545967 - 1.64429), P: 0.847899	OR: 1.22072 (0.329642 - 4.52051), P: 0.765263
aGvHD_all	18	69953651	chr18_69953651_G_A	A	G	G	OR: 0.53429 (0.224334 - 1.2725), P: 0.156866	OR: 0.350933 (0.121666 - 1.01223), P: 0.0526869	OR: 7.93071 (0.557434 - 112.832), P: 0.126372	OR: 181495 (1.71614e-24 - 1.91945e+34), P: 0.722498	OR: 0.330895 (0.0235279 - 4.65368), P: 0.412245
aGvHD_all	12	6774179	chr12_6774179_G_GT	GT	G	G	OR: 0.648026 (0.355385 - 1.18164), P: 0.156949	OR: 0.616557 (0.324032 - 1.17316), P: 0.140643	OR: 808171 (8.41104e-05 - 7.76528e+15), P: 0.246105	OR: 1.38995e-10 (2.25293e-25 - 85752.9), P: 0.191477	OR: 0.0353488 (3.15321e-17 - 3.96275e+13), P: 0.850054
aGvHD_all	1	161234636	chr1_161234636_A_G	G	A	A	OR: 1.17521 (0.939565 - 1.46997), P: 0.157362	OR: 1.49177 (1.11326 - 1.99897), P: 0.00739489	OR: 0.813673 (0.481452 - 1.37514), P: 0.441211	OR: 0.97592 (0.319452 - 2.98141), P: 0.965878	OR: 0.799231 (0.294673 - 2.16772), P: 0.659782
aGvHD_all	18	69933147	chr18_69933147_T_C	C	T	T	OR: 0.542375 (0.231946 - 1.26827), P: 0.158063	OR: 0.380186 (0.135008 - 1.07061), P: 0.0671315	OR: 6.07327 (0.496348 - 74.312), P: 0.158021	OR: 39202.6 (5.42345e-21 - 2.8337e+29), P: 0.717239	OR: 0.300889 (0.0217028 - 4.17154), P: 0.37064
aGvHD_all	1	160800725	chr1_160800725_G_A	A	G	G	OR: 1.17929 (0.937925 - 1.48276), P: 0.15811	OR: 1.4662 (1.07337 - 2.0028), P: 0.0161749	OR: 0.774966 (0.441348 - 1.36077), P: 0.374794	OR: 1.00333 (0.528636 - 1.90427), P: 0.991896	OR: 0.742979 (0.268846 - 2.05329), P: 0.566771
aGvHD_all	18	69958501	chr18_69958501_A_C	C	A	A	OR: 0.536211 (0.225093 - 1.27735), P: 0.159357	OR: 0.350933 (0.121666 - 1.01223), P: 0.0526869	OR: 8.13623 (0.564042 - 117.364), P: 0.123694	OR: 181495 (1.71614e-24 - 1.91945e+34), P: 0.722498	OR: 0.333733 (0.023747 - 4.69017), P: 0.415735
aGvHD_all	16	57645777	chr16_57645777_G_A	A	G	G	OR: 0.430177 (0.1328 - 1.39347), P: 0.159523	OR: 0.500281 (0.138853 - 1.80248), P: 0.289575	OR: 7.51781e-06 (1.3008e-09 - 0.0434482), P: 0.0075944	OR: 4.16964 (0.00986932 - 1761.61), P: 0.643468	OR: 0.000312413 (4.83731e-10 - 201.769), P: 0.237026
aGvHD_all	1	160796870	chr1_160796870_G_A	A	G	G	OR: 0.847252 (0.672486 - 1.06744), P: 0.159636	OR: 0.678686 (0.495714 - 0.929194), P: 0.0156009	OR: 1.29667 (0.736434 - 2.2831), P: 0.368086	OR: 1.0311 (0.543938 - 1.95458), P: 0.925219	OR: 1.32025 (0.469595 - 3.71184), P: 0.598357
aGvHD_all	1	161538390	chr1_161538390_T_G	G	T	T	OR: 1.19958 (0.930456 - 1.54654), P: 0.160358	OR: 1.0143 (0.746171 - 1.37879), P: 0.927749	OR: 2.82898 (0.998098 - 8.01839), P: 0.0504202	OR: 1.72711 (0.884918 - 3.37084), P: 0.109239	OR: 1.43399 (0.173559 - 11.8481), P: 0.737956
aGvHD_all	1	160862084	chr1_160862084_T_C	C	T	T	OR: 0.577454 (0.268216 - 1.24323), P: 0.160463	OR: 0.622445 (0.245003 - 1.58136), P: 0.318956	OR: 3.67757 (0.0125678 - 1076.13), P: 0.653107	OR: 0.379619 (0.0640171 - 2.25113), P: 0.286196	OR: 0.00657665 (5.58068e-22 - 7.75036e+16), P: 0.822567
aGvHD_all	18	69864561	chr18_69864561_A_G	G	A	A	OR: 1.1811 (0.935837 - 1.49063), P: 0.161047	OR: 1.18387 (0.862036 - 1.62585), P: 0.297053	OR: 1.34732 (0.745866 - 2.43378), P: 0.323094	OR: 0.947484 (0.545967 - 1.64429), P: 0.847899	OR: 1.21826 (0.329148 - 4.50906), P: 0.76748
aGvHD_all	18	69849254	chr18_69849254_C_T	T	C	C	OR: 0.853365 (0.683611 - 1.06527), P: 0.161148	OR: 0.906173 (0.676636 - 1.21358), P: 0.508547	OR: 0.725472 (0.386118 - 1.36308), P: 0.318588	OR: 0.914956 (0.537377 - 1.55783), P: 0.743413	OR: 0.861614 (0.225304 - 3.29501), P: 0.82771
aGvHD_all	1	160727708	chr1_160727708_T_C	C	T	T	OR: 1.23272 (0.919909 - 1.65191), P: 0.161221	OR: 1.05098 (0.732826 - 1.50725), P: 0.786952	OR: 2.54497 (0.829254 - 7.81046), P: 0.102529	OR: 1.94055 (0.891443 - 4.22431), P: 0.0948351	OR: 0.32616 (0.023076 - 4.61), P: 0.407063
aGvHD_all	18	69961681	chr18_69961681_C_T	T	C	C	OR: 0.538575 (0.226023 - 1.28334), P: 0.162456	OR: 0.350348 (0.12146 - 1.01057), P: 0.0523171	OR: 8.3809 (0.572531 - 122.682), P: 0.120503	OR: 181495 (1.71614e-24 - 1.91945e+34), P: 0.722498	OR: 0.339518 (0.0242126 - 4.76084), P: 0.422683
aGvHD_all	1	161566968	chr1_161566968_T_C	C	T	T	OR: 0.761327 (0.519064 - 1.11666), P: 0.162909	OR: 1.04855 (0.637158 - 1.72557), P: 0.852023	OR: 0.232742 (0.0386858 - 1.40022), P: 0.111321	OR: 0.496824 (0.213513 - 1.15606), P: 0.1045	OR: 0.122418 (0.00241188 - 6.21344), P: 0.294519
aGvHD_all	18	69963295	chr18_69963295_G_A	A	G	G	OR: 0.539187 (0.226256 - 1.28493), P: 0.163279	OR: 0.350348 (0.12146 - 1.01057), P: 0.0523171	OR: 8.49282 (0.575903 - 125.243), P: 0.119219	OR: 181495 (1.71614e-24 - 1.91945e+34), P: 0.722498	OR: 0.339518 (0.0242126 - 4.76084), P: 0.422683
aGvHD_all	18	69862728	chr18_69862728_TACTC_T	T	TACTC	TACTC	OR: 0.855509 (0.686774 - 1.0657), P: 0.163842	OR: 0.929329 (0.687261 - 1.25666), P: 0.634031	OR: 0.735878 (0.422088 - 1.28295), P: 0.279513	OR: 0.911012 (0.532263 - 1.55927), P: 0.733934	OR: 0.8736 (0.271929 - 2.80653), P: 0.820472
aGvHD_all	4	89765081	chr4_89765081_A_G	G	A	A	OR: 0.629548 (0.327812 - 1.20902), P: 0.164567	OR: 0.936697 (0.430796 - 2.0367), P: 0.86893	OR: 0.103202 (0.00249027 - 4.27688), P: 0.232015	OR: 9808.44 (3.60688e-06 - 2.66727e+13), P: 0.406971	OR: 0.114386 (0.00727548 - 1.7984), P: 0.122965
aGvHD_all	18	69963384	chr18_69963384_A_G	G	A	A	OR: 0.540409 (0.226743 - 1.28799), P: 0.164882	OR: 0.350348 (0.12146 - 1.01057), P: 0.0523171	OR: 8.58865 (0.579346 - 127.324), P: 0.118011	OR: 27455.3 (8.21766e-26 - 9.17285e+33), P: 0.768253	OR: 0.342606 (0.0244687 - 4.79712), P: 0.426326
aGvHD_all	18	69963624	chr18_69963624_C_T	T	C	C	OR: 0.540409 (0.226743 - 1.28799), P: 0.164882	OR: 0.350348 (0.12146 - 1.01057), P: 0.0523171	OR: 8.58865 (0.579346 - 127.324), P: 0.118011	OR: 27455.3 (8.21766e-26 - 9.17285e+33), P: 0.768253	OR: 0.342606 (0.0244687 - 4.79712), P: 0.426326
aGvHD_all	18	70096794	chr18_70096794_T_C	C	T	T	OR: 0.564242 (0.2515 - 1.26588), P: 0.16511	OR: 0.49789 (0.155323 - 1.59599), P: 0.240644	OR: 1.38538 (0.368131 - 5.2136), P: 0.629746	OR: 71.7966 (2.85484e-12 - 1.80562e+15), P: 0.786026	OR: 0.0956336 (0.00161348 - 5.66835), P: 0.25975
aGvHD_all	1	160724085	chr1_160724085_C_G	G	C	C	OR: 1.18043 (0.933936 - 1.49199), P: 0.165122	OR: 1.02742 (0.76383 - 1.38196), P: 0.858087	OR: 1.38655 (0.808227 - 2.37867), P: 0.235308	OR: 1.18681 (0.433177 - 3.25159), P: 0.739093	OR: 2.74819 (0.858784 - 8.79445), P: 0.0884852
aGvHD_all	18	69964022	chr18_69964022_G_C	C	G	G	OR: 0.54072 (0.226862 - 1.28879), P: 0.165302	OR: 0.350348 (0.12146 - 1.01057), P: 0.0523171	OR: 8.64391 (0.581053 - 128.589), P: 0.11739	OR: 27455.3 (8.21766e-26 - 9.17285e+33), P: 0.768253	OR: 0.342606 (0.0244687 - 4.79712), P: 0.426326
aGvHD_all	18	69964016	chr18_69964016_G_A	A	G	G	OR: 0.540885 (0.22694 - 1.28913), P: 0.165492	OR: 0.350348 (0.12146 - 1.01057), P: 0.0523171	OR: 8.64391 (0.581053 - 128.589), P: 0.11739	OR: 181495 (1.71614e-24 - 1.91945e+34), P: 0.722498	OR: 0.342606 (0.0244687 - 4.79712), P: 0.426326
aGvHD_all	18	69964147	chr18_69964147_T_A	A	T	T	OR: 0.540885 (0.22694 - 1.28913), P: 0.165492	OR: 0.350348 (0.12146 - 1.01057), P: 0.0523171	OR: 8.64391 (0.581053 - 128.589), P: 0.11739	OR: 181495 (1.71614e-24 - 1.91945e+34), P: 0.722498	OR: 0.342606 (0.0244687 - 4.79712), P: 0.426326
aGvHD_all	18	70186917	chr18_70186917_G_C	C	G	G	OR: 0.540122 (0.226036 - 1.29064), P: 0.165776	OR: 0.337078 (0.116286 - 0.977084), P: 0.045214	OR: 9.60387 (0.615157 - 149.936), P: 0.106652	OR: 46297600 (6.47777e-22 - 3.30896e+36), P: 0.602579	OR: 0.358809 (0.0259098 - 4.96893), P: 0.444647
aGvHD_all	18	70104107	chr18_70104107_C_T	T	C	C	OR: 0.540619 (0.226307 - 1.29147), P: 0.166274	OR: 0.341781 (0.118017 - 0.989806), P: 0.0478329	OR: 9.40617 (0.607864 - 145.552), P: 0.108765	OR: 43766.3 (1.43926e-26 - 1.33088e+35), P: 0.765389	OR: 0.3521 (0.0252958 - 4.90099), P: 0.437196
aGvHD_all	19	54894345	chr19_54894345_A_G	G	A	A	OR: 1.26947 (0.905261 - 1.78022), P: 0.166653	OR: 1.23134 (0.829216 - 1.82848), P: 0.302254	OR: 2.73337 (0.857714 - 8.71075), P: 0.0890532	OR: 0.667956 (0.185749 - 2.40197), P: 0.536587	OR: 1.3832 (0.223624 - 8.55559), P: 0.727145
aGvHD_all	12	10294697	chr12_10294697_G_A	A	G	G	OR: 3.52599 (0.590699 - 21.0473), P: 0.166838	OR: 5.01602 (0.50351 - 49.9701), P: 0.169148	OR: 0.0801417 (9.94874e-05 - 64.5578), P: 0.459741	OR: 1.98914 (5.59291e-11 - 70744600000), P: 0.955756	OR: 11.6177 (0.00148547 - 90861.4), P: 0.591814
aGvHD_all	1	161543083	chr1_161543083_T_A	A	T	T	OR: 2.94772 (0.636441 - 13.6526), P: 0.166907	OR: 105.926 (0.00397538 - 2822470), P: 0.369822	OR: 0.000108333 (1.60422e-13 - 73157.1), P: 0.378751	OR: 2.17827 (0.197269 - 24.0527), P: 0.525211	OR: 1.13045 (0.0101732 - 125.616), P: 0.959311
aGvHD_all	18	69870034	chr18_69870034_C_A	A	C	C	OR: 1.17753 (0.933796 - 1.48489), P: 0.167252	OR: 1.20829 (0.880586 - 1.65794), P: 0.241138	OR: 1.3719 (0.753393 - 2.49819), P: 0.301142	OR: 0.865037 (0.500847 - 1.49405), P: 0.60307	OR: 1.24335 (0.332844 - 4.64454), P: 0.745997
aGvHD_all	18	69880575	chr18_69880575_T_A	A	T	T	OR: 0.536227 (0.221102 - 1.30048), P: 0.167983	OR: 0.558642 (0.22285 - 1.40041), P: 0.214327	OR: 3.57905e-05 (3.62503e-12 - 353.365), P: 0.212798	OR: 0.00158312 (3.04203e-08 - 82.3879), P: 0.244508	OR: 2.57175e-06 (9.06527e-20 - 72958600), P: 0.415426
aGvHD_all	12	10305460	chr12_10305460_C_G	G	C	C	OR: 2.99693 (0.628668 - 14.2867), P: 0.16837	OR: 3.51989 (0.628686 - 19.7071), P: 0.15218	OR: 951.232 (0.000265967 - 3402080000), P: 0.373076	OR: 0.416622 (8.66829e-10 - 200240000), P: 0.931589	OR: 3.16804e-07 (1.42921e-19 - 702237), P: 0.302168
aGvHD_all	1	160836614	chr1_160836614_TAA_T	T	TAA	TAA	OR: 3.40296 (0.595233 - 19.4548), P: 0.168595	OR: 3.01545 (0.118535 - 76.7115), P: 0.503845	OR: 1.70991 (0.0166567 - 175.532), P: 0.82041	OR: 6.05071 (0.0908258 - 403.091), P: 0.400758	OR: 0.0366865 (0.000121136 - 11.1107), P: 0.256829
aGvHD_all	18	69851968	chr18_69851968_C_A	A	C	C	OR: 0.856111 (0.686208 - 1.06808), P: 0.168691	OR: 0.922131 (0.683889 - 1.24337), P: 0.595001	OR: 0.741953 (0.413465 - 1.33142), P: 0.317083	OR: 0.914956 (0.537377 - 1.55783), P: 0.743413	OR: 0.878368 (0.258456 - 2.98515), P: 0.835399
aGvHD_all	18	69851843	chr18_69851843_C_T	T	C	C	OR: 0.856185 (0.686256 - 1.06819), P: 0.168962	OR: 0.922131 (0.683889 - 1.24337), P: 0.595001	OR: 0.741191 (0.413012 - 1.33014), P: 0.315477	OR: 0.914956 (0.537377 - 1.55783), P: 0.743413	OR: 0.882932 (0.259179 - 3.00783), P: 0.842192
aGvHD_all	18	70135946	chr18_70135946_A_G	G	A	A	OR: 0.542841 (0.227254 - 1.29668), P: 0.169082	OR: 0.341853 (0.118066 - 0.989817), P: 0.0478348	OR: 9.50538 (0.611495 - 147.756), P: 0.107701	OR: 174873000 (7.93338e-24 - 3.85465e+39), P: 0.606249	OR: 0.355408 (0.0255958 - 4.93498), P: 0.440891
aGvHD_all	1	161546567	chr1_161546567_T_C	C	T	T	OR: 3.58098 (0.581232 - 22.0625), P: 0.169111	OR: 2.97636e-27 (1.27556e-90 - 6.94495e+36), P: 0.411956	OR: 14.2748 (0.269187 - 756.978), P: 0.189452	OR: 1.27651 (0.164096 - 9.92999), P: 0.815573	OR: 9.97676 (0.0488932 - 2035.78), P: 0.396601
aGvHD_all	19	54625389	chr19_54625389_G_T	T	G	G	OR: 0.847526 (0.669407 - 1.07304), P: 0.169339	OR: 0.793914 (0.592512 - 1.06377), P: 0.122142	OR: 0.784316 (0.45342 - 1.35669), P: 0.384893	OR: 2.06192 (0.673205 - 6.31532), P: 0.205125	OR: 0.346887 (0.0495626 - 2.42786), P: 0.286206
aGvHD_all	12	10450182	chr12_10450182_T_C	C	T	T	OR: 0.168508 (0.0132568 - 2.14192), P: 0.169822	OR: 0.109146 (0.007567 - 1.5743), P: 0.103802	OR: 2.4354 (8.92343e-07 - 6646750), P: 0.906288	OR: 0.156839 (1.05042e-07 - 234177), P: 0.798412	OR: 7.82961e-09 (2.31507e-18 - 26.4799), P: 0.0954551
aGvHD_all	18	69965852	chr18_69965852_T_C	C	T	T	OR: 0.544458 (0.228307 - 1.2984), P: 0.170355	OR: 0.349873 (0.121206 - 1.00994), P: 0.052176	OR: 9.00117 (0.593334 - 136.552), P: 0.113254	OR: 181495 (1.71614e-24 - 1.91945e+34), P: 0.722498	OR: 0.348843 (0.0250073 - 4.86623), P: 0.433506
aGvHD_all	1	161539365	chr1_161539365_G_A	A	G	G	OR: 1.19473 (0.926281 - 1.54099), P: 0.170618	OR: 1.01509 (0.746549 - 1.38024), P: 0.923871	OR: 2.84586 (0.979205 - 8.27092), P: 0.0546864	OR: 1.71865 (0.884529 - 3.33937), P: 0.110062	OR: 1.30431 (0.152663 - 11.1436), P: 0.808213
aGvHD_all	18	69965863	chr18_69965863_C_G	G	C	C	OR: 0.544758 (0.228427 - 1.29915), P: 0.170755	OR: 0.349873 (0.121206 - 1.00994), P: 0.052176	OR: 9.07015 (0.59593 - 138.049), P: 0.112438	OR: 27455.3 (8.21766e-26 - 9.17285e+33), P: 0.768253	OR: 0.348843 (0.0250073 - 4.86623), P: 0.433506
aGvHD_all	18	69965908	chr18_69965908_A_G	G	A	A	OR: 0.545737 (0.228828 - 1.30154), P: 0.172045	OR: 0.349873 (0.121206 - 1.00994), P: 0.052176	OR: 9.09756 (0.596948 - 138.648), P: 0.11212	OR: 27455.3 (8.21766e-26 - 9.17285e+33), P: 0.768253	OR: 0.3521 (0.0252958 - 4.90099), P: 0.437196
aGvHD_all	18	69965973	chr18_69965973_G_A	A	G	G	OR: 0.545737 (0.228828 - 1.30154), P: 0.172045	OR: 0.349873 (0.121206 - 1.00994), P: 0.052176	OR: 9.09756 (0.596948 - 138.648), P: 0.11212	OR: 27455.3 (8.21766e-26 - 9.17285e+33), P: 0.768253	OR: 0.3521 (0.0252958 - 4.90099), P: 0.437196
aGvHD_all	18	69966004	chr18_69966004_A_T	T	A	A	OR: 0.545737 (0.228828 - 1.30154), P: 0.172045	OR: 0.349873 (0.121206 - 1.00994), P: 0.052176	OR: 9.09756 (0.596948 - 138.648), P: 0.11212	OR: 27455.3 (8.21766e-26 - 9.17285e+33), P: 0.768253	OR: 0.3521 (0.0252958 - 4.90099), P: 0.437196
aGvHD_all	3	111441140	chr3_111441140_T_G	G	T	T	OR: 3.11013 (0.610151 - 15.8533), P: 0.172117	OR: 8.81457 (0.451384 - 172.13), P: 0.151183	OR: 8.34579 (0.401874 - 173.318), P: 0.170394	OR: 0.342013 (3.14452e-08 - 3719900), P: 0.896733	OR: 0.389463 (0.00862479 - 17.5866), P: 0.627619
aGvHD_all	18	69965907	chr18_69965907_C_G	G	C	C	OR: 0.545906 (0.228911 - 1.30187), P: 0.172236	OR: 0.349873 (0.121206 - 1.00994), P: 0.052176	OR: 9.09756 (0.596948 - 138.648), P: 0.11212	OR: 181495 (1.71614e-24 - 1.91945e+34), P: 0.722498	OR: 0.3521 (0.0252958 - 4.90099), P: 0.437196
aGvHD_all	18	69966141	chr18_69966141_C_T	T	C	C	OR: 0.545906 (0.228911 - 1.30187), P: 0.172236	OR: 0.349873 (0.121206 - 1.00994), P: 0.052176	OR: 9.09756 (0.596948 - 138.648), P: 0.11212	OR: 181495 (1.71614e-24 - 1.91945e+34), P: 0.722498	OR: 0.3521 (0.0252958 - 4.90099), P: 0.437196
aGvHD_all	6	31359557	chr6_31359557_G_T	T	G	G	OR: 0.855281 (0.683263 - 1.07061), P: 0.172419	OR: 1.06556 (0.772829 - 1.46917), P: 0.698402	OR: 0.771407 (0.451963 - 1.31663), P: 0.34135	OR: 0.588033 (0.328076 - 1.05397), P: 0.0745192	OR: 0.578066 (0.220268 - 1.51706), P: 0.265566
aGvHD_all	18	69966593	chr18_69966593_A_C	C	A	A	OR: 0.546062 (0.228964 - 1.30232), P: 0.172468	OR: 0.349873 (0.121206 - 1.00994), P: 0.052176	OR: 9.15184 (0.598742 - 139.887), P: 0.111543	OR: 27455.3 (8.21766e-26 - 9.17285e+33), P: 0.768253	OR: 0.3521 (0.0252958 - 4.90099), P: 0.437196
aGvHD_all	18	69864406	chr18_69864406_T_C	C	T	T	OR: 0.859612 (0.691703 - 1.06828), P: 0.172481	OR: 0.944598 (0.700861 - 1.2731), P: 0.70818	OR: 0.697305 (0.401977 - 1.20961), P: 0.199544	OR: 0.896842 (0.528702 - 1.52132), P: 0.686355	OR: 0.875698 (0.271306 - 2.8265), P: 0.8243
aGvHD_all	18	70136634	chr18_70136634_T_C	C	T	T	OR: 0.5457 (0.228486 - 1.30331), P: 0.172702	OR: 0.341853 (0.118066 - 0.989817), P: 0.0478348	OR: 9.79632 (0.622646 - 154.129), P: 0.104588	OR: 0.427829 (7.30246e-34 - 2.50652e+32), P: 0.982404	OR: 0.365817 (0.0265753 - 5.03559), P: 0.452252
aGvHD_all	18	70141266	chr18_70141266_C_T	T	C	C	OR: 0.5457 (0.228486 - 1.30331), P: 0.172702	OR: 0.341853 (0.118066 - 0.989817), P: 0.0478348	OR: 9.79632 (0.622646 - 154.129), P: 0.104588	OR: 0.427829 (7.30246e-34 - 2.50652e+32), P: 0.982404	OR: 0.365817 (0.0265753 - 5.03559), P: 0.452252
aGvHD_all	18	70143332	chr18_70143332_C_A	A	C	C	OR: 0.5457 (0.228486 - 1.30331), P: 0.172702	OR: 0.341853 (0.118066 - 0.989817), P: 0.0478348	OR: 9.79632 (0.622646 - 154.129), P: 0.104588	OR: 0.427829 (7.30246e-34 - 2.50652e+32), P: 0.982404	OR: 0.365817 (0.0265753 - 5.03559), P: 0.452252
aGvHD_all	18	70146924	chr18_70146924_C_T	T	C	C	OR: 0.5457 (0.228486 - 1.30331), P: 0.172702	OR: 0.341853 (0.118066 - 0.989817), P: 0.0478348	OR: 9.79632 (0.622646 - 154.129), P: 0.104588	OR: 0.427829 (7.30246e-34 - 2.50652e+32), P: 0.982404	OR: 0.365817 (0.0265753 - 5.03559), P: 0.452252
aGvHD_all	18	70148121	chr18_70148121_G_C	C	G	G	OR: 0.5457 (0.228486 - 1.30331), P: 0.172702	OR: 0.341853 (0.118066 - 0.989817), P: 0.0478348	OR: 9.79632 (0.622646 - 154.129), P: 0.104588	OR: 0.427829 (7.30246e-34 - 2.50652e+32), P: 0.982404	OR: 0.365817 (0.0265753 - 5.03559), P: 0.452252
aGvHD_all	12	10449702	chr12_10449702_T_G	G	T	T	OR: 0.604269 (0.292927 - 1.24652), P: 0.172724	OR: 0.587745 (0.268751 - 1.28537), P: 0.183136	OR: 0.391945 (0.00633112 - 24.2644), P: 0.656345	OR: 0.38534 (0.000433276 - 342.707), P: 0.783125	OR: 0.0414639 (2.14574e-05 - 80.1238), P: 0.409667
aGvHD_all	18	70033762	chr18_70033762_A_C	C	A	A	OR: 1.53623 (0.828544 - 2.84839), P: 0.172915	OR: 1.62062 (0.769472 - 3.41325), P: 0.203934	OR: 0.520231 (0.084206 - 3.21403), P: 0.481839	OR: 4.004 (2.90459e-12 - 5.51954e+12), P: 0.922508	OR: 3.18647 (0.419757 - 24.1893), P: 0.262462
aGvHD_all	18	70111282	chr18_70111282_G_A	A	G	G	OR: 0.546009 (0.228593 - 1.30418), P: 0.17315	OR: 0.341781 (0.118017 - 0.989806), P: 0.0478329	OR: 9.79632 (0.622646 - 154.129), P: 0.104588	OR: 28.4335 (7.72888e-32 - 1.04603e+34), P: 0.930275	OR: 0.365817 (0.0265753 - 5.03559), P: 0.452252
aGvHD_all	18	70115417	chr18_70115417_T_C	C	T	T	OR: 0.546009 (0.228593 - 1.30418), P: 0.17315	OR: 0.341781 (0.118017 - 0.989806), P: 0.0478329	OR: 9.79632 (0.622646 - 154.129), P: 0.104588	OR: 28.4335 (7.72888e-32 - 1.04603e+34), P: 0.930275	OR: 0.365817 (0.0265753 - 5.03559), P: 0.452252
aGvHD_all	18	70090965	chr18_70090965_C_T	T	C	C	OR: 0.546016 (0.228596 - 1.30419), P: 0.17316	OR: 0.341781 (0.118017 - 0.989806), P: 0.0478329	OR: 9.79632 (0.622646 - 154.129), P: 0.104588	OR: 33.4213 (3.49688e-32 - 3.19422e+34), P: 0.927834	OR: 0.365817 (0.0265753 - 5.03559), P: 0.452252
aGvHD_all	18	70095342	chr18_70095342_C_A	A	C	C	OR: 0.546016 (0.228596 - 1.30419), P: 0.17316	OR: 0.341781 (0.118017 - 0.989806), P: 0.0478329	OR: 9.79632 (0.622646 - 154.129), P: 0.104588	OR: 33.4213 (3.49688e-32 - 3.19422e+34), P: 0.927834	OR: 0.365817 (0.0265753 - 5.03559), P: 0.452252
aGvHD_all	18	70095424	chr18_70095424_T_C	C	T	T	OR: 0.546016 (0.228596 - 1.30419), P: 0.17316	OR: 0.341781 (0.118017 - 0.989806), P: 0.0478329	OR: 9.79632 (0.622646 - 154.129), P: 0.104588	OR: 33.4213 (3.49688e-32 - 3.19422e+34), P: 0.927834	OR: 0.365817 (0.0265753 - 5.03559), P: 0.452252
aGvHD_all	18	70098796	chr18_70098796_C_G	G	C	C	OR: 0.546016 (0.228596 - 1.30419), P: 0.17316	OR: 0.341781 (0.118017 - 0.989806), P: 0.0478329	OR: 9.79632 (0.622646 - 154.129), P: 0.104588	OR: 33.4213 (3.49688e-32 - 3.19422e+34), P: 0.927834	OR: 0.365817 (0.0265753 - 5.03559), P: 0.452252
aGvHD_all	18	70100192	chr18_70100192_T_C	C	T	T	OR: 0.546016 (0.228596 - 1.30419), P: 0.17316	OR: 0.341781 (0.118017 - 0.989806), P: 0.0478329	OR: 9.79632 (0.622646 - 154.129), P: 0.104588	OR: 33.4213 (3.49688e-32 - 3.19422e+34), P: 0.927834	OR: 0.365817 (0.0265753 - 5.03559), P: 0.452252
aGvHD_all	18	70102477	chr18_70102477_G_T	T	G	G	OR: 0.546016 (0.228596 - 1.30419), P: 0.17316	OR: 0.341781 (0.118017 - 0.989806), P: 0.0478329	OR: 9.79632 (0.622646 - 154.129), P: 0.104588	OR: 33.4213 (3.49688e-32 - 3.19422e+34), P: 0.927834	OR: 0.365817 (0.0265753 - 5.03559), P: 0.452252
aGvHD_all	18	70103106	chr18_70103106_G_A	A	G	G	OR: 0.546016 (0.228596 - 1.30419), P: 0.17316	OR: 0.341781 (0.118017 - 0.989806), P: 0.0478329	OR: 9.79632 (0.622646 - 154.129), P: 0.104588	OR: 33.4213 (3.49688e-32 - 3.19422e+34), P: 0.927834	OR: 0.365817 (0.0265753 - 5.03559), P: 0.452252
aGvHD_all	18	70107137	chr18_70107137_C_T	T	C	C	OR: 0.546016 (0.228596 - 1.30419), P: 0.17316	OR: 0.341781 (0.118017 - 0.989806), P: 0.0478329	OR: 9.79632 (0.622646 - 154.129), P: 0.104588	OR: 33.4213 (3.49688e-32 - 3.19422e+34), P: 0.927834	OR: 0.365817 (0.0265753 - 5.03559), P: 0.452252
aGvHD_all	18	70118506	chr18_70118506_C_T	T	C	C	OR: 0.546016 (0.228596 - 1.3042), P: 0.173161	OR: 0.341781 (0.118017 - 0.989806), P: 0.0478329	OR: 9.79632 (0.622646 - 154.129), P: 0.104588	OR: 31.0634 (3.29835e-32 - 2.9255e+34), P: 0.929321	OR: 0.365817 (0.0265753 - 5.03559), P: 0.452252
aGvHD_all	18	70119854	chr18_70119854_T_C	C	T	T	OR: 0.546016 (0.228596 - 1.3042), P: 0.173161	OR: 0.341781 (0.118017 - 0.989806), P: 0.0478329	OR: 9.79632 (0.622646 - 154.129), P: 0.104588	OR: 31.0634 (3.29835e-32 - 2.9255e+34), P: 0.929321	OR: 0.365817 (0.0265753 - 5.03559), P: 0.452252
aGvHD_all	18	70121179	chr18_70121179_C_T	T	C	C	OR: 0.546016 (0.228596 - 1.3042), P: 0.173161	OR: 0.341781 (0.118017 - 0.989806), P: 0.0478329	OR: 9.79632 (0.622646 - 154.129), P: 0.104588	OR: 31.0634 (3.29835e-32 - 2.9255e+34), P: 0.929321	OR: 0.365817 (0.0265753 - 5.03559), P: 0.452252
aGvHD_all	18	70087026	chr18_70087026_T_G	G	T	T	OR: 0.546021 (0.228598 - 1.30421), P: 0.173167	OR: 0.341781 (0.118017 - 0.989806), P: 0.0478329	OR: 9.79632 (0.622646 - 154.129), P: 0.104588	OR: 33.5491 (4.94558e-32 - 2.27585e+34), P: 0.927429	OR: 0.365817 (0.0265753 - 5.03559), P: 0.452252
aGvHD_all	18	70073581	chr18_70073581_C_T	T	C	C	OR: 0.546285 (0.228801 - 1.30431), P: 0.17331	OR: 0.342326 (0.118298 - 0.99061), P: 0.0480003	OR: 9.79632 (0.622646 - 154.129), P: 0.104588	OR: 33.5491 (4.94558e-32 - 2.27585e+34), P: 0.927429	OR: 0.365817 (0.0265753 - 5.03559), P: 0.452252
aGvHD_all	18	70075035	chr18_70075035_T_C	C	T	T	OR: 0.546285 (0.228801 - 1.30431), P: 0.17331	OR: 0.342326 (0.118298 - 0.99061), P: 0.0480003	OR: 9.79632 (0.622646 - 154.129), P: 0.104588	OR: 33.5491 (4.94558e-32 - 2.27585e+34), P: 0.927429	OR: 0.365817 (0.0265753 - 5.03559), P: 0.452252
aGvHD_all	6	31379367	chr6_31379367_G_A	A	G	G	OR: 0.841013 (0.65531 - 1.07934), P: 0.17377	OR: 0.802928 (0.568626 - 1.13377), P: 0.212478	OR: 0.873348 (0.475978 - 1.60246), P: 0.6619	OR: 1.25555 (0.654261 - 2.40943), P: 0.493796	OR: 0.344769 (0.0934934 - 1.27138), P: 0.109742
aGvHD_all	7	100121778	chr7_100121778_T_C	C	T	T	OR: 3.40444 (0.581944 - 19.9164), P: 0.174058	OR: 2.15187 (0.103429 - 44.77), P: 0.620701	OR: 8.78628 (0.756557 - 102.039), P: 0.0823901	OR: 2245.53 (0.00208828 - 2414630000), P: 0.276144	OR: 9606.09 (4.14808e-43 - 2.22457e+50), P: 0.866305
aGvHD_all	18	70067762	chr18_70067762_C_T	T	C	C	OR: 0.546925 (0.229061 - 1.30589), P: 0.174162	OR: 0.342934 (0.118506 - 0.992384), P: 0.0483743	OR: 9.79632 (0.622646 - 154.129), P: 0.104588	OR: 33.5491 (4.94558e-32 - 2.27585e+34), P: 0.927429	OR: 0.365817 (0.0265753 - 5.03559), P: 0.452252
aGvHD_all	18	70068543	chr18_70068543_C_T	T	C	C	OR: 0.546925 (0.229061 - 1.30589), P: 0.174162	OR: 0.342934 (0.118506 - 0.992384), P: 0.0483743	OR: 9.79632 (0.622646 - 154.129), P: 0.104588	OR: 33.5491 (4.94558e-32 - 2.27585e+34), P: 0.927429	OR: 0.365817 (0.0265753 - 5.03559), P: 0.452252
aGvHD_all	18	70070148	chr18_70070148_C_T	T	C	C	OR: 0.546925 (0.229061 - 1.30589), P: 0.174162	OR: 0.342934 (0.118506 - 0.992384), P: 0.0483743	OR: 9.79632 (0.622646 - 154.129), P: 0.104588	OR: 33.5491 (4.94558e-32 - 2.27585e+34), P: 0.927429	OR: 0.365817 (0.0265753 - 5.03559), P: 0.452252
aGvHD_all	18	70070245	chr18_70070245_G_T	T	G	G	OR: 0.546925 (0.229061 - 1.30589), P: 0.174162	OR: 0.342934 (0.118506 - 0.992384), P: 0.0483743	OR: 9.79632 (0.622646 - 154.129), P: 0.104588	OR: 33.5491 (4.94558e-32 - 2.27585e+34), P: 0.927429	OR: 0.365817 (0.0265753 - 5.03559), P: 0.452252
aGvHD_all	18	70070934	chr18_70070934_G_A	A	G	G	OR: 0.546925 (0.229061 - 1.30589), P: 0.174162	OR: 0.342934 (0.118506 - 0.992384), P: 0.0483743	OR: 9.79632 (0.622646 - 154.129), P: 0.104588	OR: 33.5491 (4.94558e-32 - 2.27585e+34), P: 0.927429	OR: 0.365817 (0.0265753 - 5.03559), P: 0.452252
aGvHD_all	18	70072132	chr18_70072132_G_T	T	G	G	OR: 0.546925 (0.229061 - 1.30589), P: 0.174162	OR: 0.342934 (0.118506 - 0.992384), P: 0.0483743	OR: 9.79632 (0.622646 - 154.129), P: 0.104588	OR: 33.5491 (4.94558e-32 - 2.27585e+34), P: 0.927429	OR: 0.365817 (0.0265753 - 5.03559), P: 0.452252
aGvHD_all	18	69930160	chr18_69930160_A_G	G	A	A	OR: 0.553976 (0.236124 - 1.2997), P: 0.174625	OR: 0.380186 (0.135008 - 1.07061), P: 0.0671315	OR: 7.2345 (0.535061 - 97.8168), P: 0.136408	OR: 484.448 (2.40327e-26 - 9.76544e+30), P: 0.85249	OR: 0.320383 (0.0227713 - 4.50768), P: 0.398807
aGvHD_all	18	69931174	chr18_69931174_T_C	C	T	T	OR: 0.553976 (0.236124 - 1.2997), P: 0.174625	OR: 0.380186 (0.135008 - 1.07061), P: 0.0671315	OR: 7.2345 (0.535061 - 97.8168), P: 0.136408	OR: 484.448 (2.40327e-26 - 9.76544e+30), P: 0.85249	OR: 0.320383 (0.0227713 - 4.50768), P: 0.398807
aGvHD_all	18	70054256	chr18_70054256_G_C	C	G	G	OR: 0.547322 (0.229214 - 1.3069), P: 0.174708	OR: 0.34348 (0.118682 - 0.994067), P: 0.0487307	OR: 9.79632 (0.622646 - 154.129), P: 0.104588	OR: 1.35589 (2.17689e-32 - 8.4452e+31), P: 0.993497	OR: 0.365817 (0.0265753 - 5.03559), P: 0.452252
aGvHD_all	18	70054689	chr18_70054689_C_T	T	C	C	OR: 0.547324 (0.229213 - 1.30692), P: 0.174716	OR: 0.343481 (0.118683 - 0.994067), P: 0.0487308	OR: 9.79632 (0.622646 - 154.129), P: 0.104588	OR: 1.35589 (2.17689e-32 - 8.4452e+31), P: 0.993497	OR: 0.365817 (0.0265753 - 5.03559), P: 0.452252
aGvHD_all	18	70055517	chr18_70055517_A_G	G	A	A	OR: 0.547324 (0.229213 - 1.30692), P: 0.174716	OR: 0.343481 (0.118683 - 0.994067), P: 0.0487308	OR: 9.79632 (0.622646 - 154.129), P: 0.104588	OR: 1.35589 (2.17689e-32 - 8.4452e+31), P: 0.993497	OR: 0.365817 (0.0265753 - 5.03559), P: 0.452252
aGvHD_all	18	69966969	chr18_69966969_T_G	G	T	T	OR: 0.54785 (0.229706 - 1.30662), P: 0.174814	OR: 0.349873 (0.121206 - 1.00994), P: 0.052176	OR: 9.30131 (0.604201 - 143.188), P: 0.109873	OR: 27455.3 (8.21766e-26 - 9.17285e+33), P: 0.768253	OR: 0.355408 (0.0255958 - 4.93498), P: 0.440891
aGvHD_all	18	70022965	chr18_70022965_T_C	C	T	T	OR: 1.563 (0.819963 - 2.97937), P: 0.174816	OR: 1.68133 (0.773149 - 3.65629), P: 0.189905	OR: 0.457731 (0.0683672 - 3.0646), P: 0.420504	OR: 0.102226 (5.88787e-15 - 1.77487e+12), P: 0.88343	OR: 3.35521 (0.396548 - 28.3887), P: 0.266557
aGvHD_all	18	70061857	chr18_70061857_A_G	G	A	A	OR: 0.547442 (0.229284 - 1.30708), P: 0.174822	OR: 0.343664 (0.118765 - 0.994444), P: 0.0488108	OR: 9.79632 (0.622646 - 154.129), P: 0.104588	OR: 1.40075 (1.00431e-32 - 1.95368e+32), P: 0.99288	OR: 0.365817 (0.0265753 - 5.03559), P: 0.452252
aGvHD_all	18	70062459	chr18_70062459_C_T	T	C	C	OR: 0.547442 (0.229284 - 1.30708), P: 0.174822	OR: 0.343664 (0.118765 - 0.994444), P: 0.0488108	OR: 9.79632 (0.622646 - 154.129), P: 0.104588	OR: 1.40075 (1.00431e-32 - 1.95368e+32), P: 0.99288	OR: 0.365817 (0.0265753 - 5.03559), P: 0.452252
aGvHD_all	18	69859408	chr18_69859408_T_C	C	T	T	OR: 0.859161 (0.689918 - 1.06992), P: 0.175047	OR: 0.936578 (0.692774 - 1.26618), P: 0.670179	OR: 0.735344 (0.421557 - 1.2827), P: 0.27884	OR: 0.914956 (0.537377 - 1.55783), P: 0.743413	OR: 0.873812 (0.271831 - 2.8089), P: 0.82088
aGvHD_all	18	69860373	chr18_69860373_A_G	G	A	A	OR: 0.859161 (0.689918 - 1.06992), P: 0.175047	OR: 0.936578 (0.692774 - 1.26618), P: 0.670179	OR: 0.735344 (0.421557 - 1.2827), P: 0.27884	OR: 0.914956 (0.537377 - 1.55783), P: 0.743413	OR: 0.873812 (0.271831 - 2.8089), P: 0.82088
aGvHD_all	18	70069288	chr18_70069288_G_A	A	G	G	OR: 0.547663 (0.229358 - 1.30772), P: 0.175153	OR: 0.342934 (0.118506 - 0.992384), P: 0.0483743	OR: 9.79632 (0.622646 - 154.129), P: 0.104588	OR: 72524.9 (5.25389e-27 - 1.00114e+36), P: 0.759665	OR: 0.365817 (0.0265753 - 5.03559), P: 0.452252
aGvHD_all	18	70016462	chr18_70016462_C_T	T	C	C	OR: 1.53235 (0.826812 - 2.83995), P: 0.175154	OR: 1.61263 (0.765878 - 3.39553), P: 0.208443	OR: 0.525506 (0.0854892 - 3.23031), P: 0.487425	OR: 4.004 (2.90459e-12 - 5.51954e+12), P: 0.922508	OR: 3.18768 (0.419806 - 24.2048), P: 0.262368
aGvHD_all	18	70019399	chr18_70019399_T_G	G	T	T	OR: 1.53232 (0.826798 - 2.83987), P: 0.175173	OR: 1.61263 (0.765878 - 3.39553), P: 0.208443	OR: 0.525506 (0.0854892 - 3.23031), P: 0.487425	OR: 4.004 (2.90459e-12 - 5.51954e+12), P: 0.922508	OR: 3.18638 (0.419694 - 24.1915), P: 0.262503
aGvHD_all	18	70039473	chr18_70039473_T_G	G	T	T	OR: 1.5328 (0.82666 - 2.84211), P: 0.175192	OR: 1.61469 (0.766584 - 3.40111), P: 0.207446	OR: 0.519375 (0.0838891 - 3.21556), P: 0.481246	OR: 4.004 (2.90459e-12 - 5.51954e+12), P: 0.922508	OR: 3.18647 (0.419757 - 24.1893), P: 0.262462
aGvHD_all	18	70064475	chr18_70064475_A_G	G	A	A	OR: 0.547721 (0.229397 - 1.30777), P: 0.175197	OR: 0.343664 (0.118765 - 0.994444), P: 0.0488108	OR: 9.79632 (0.622646 - 154.129), P: 0.104588	OR: 33.5491 (4.94558e-32 - 2.27585e+34), P: 0.927429	OR: 0.365817 (0.0265753 - 5.03559), P: 0.452252
aGvHD_all	18	69952102	chr18_69952102_A_C	C	A	A	OR: 1.56222 (0.819623 - 2.97761), P: 0.175243	OR: 1.70351 (0.784403 - 3.69956), P: 0.178219	OR: 0.456654 (0.0691281 - 3.01661), P: 0.415804	OR: 2.46377 (4.31322e-13 - 1.40734e+13), P: 0.952024	OR: 3.16402 (0.371471 - 26.9497), P: 0.291932
aGvHD_all	18	69896736	chr18_69896736_T_C	C	T	T	OR: 1.18553 (0.92691 - 1.51631), P: 0.175266	OR: 1.04995 (0.761197 - 1.44825), P: 0.766412	OR: 1.5174 (0.740686 - 3.10861), P: 0.254449	OR: 1.35736 (0.762993 - 2.41475), P: 0.29853	OR: 1.38053 (0.306936 - 6.20933), P: 0.674233
aGvHD_all	18	70020023	chr18_70020023_G_T	T	G	G	OR: 1.53203 (0.826568 - 2.83957), P: 0.175427	OR: 1.61263 (0.765878 - 3.39553), P: 0.208443	OR: 0.523508 (0.0849644 - 3.22559), P: 0.485415	OR: 4.004 (2.90459e-12 - 5.51954e+12), P: 0.922508	OR: 3.18638 (0.419694 - 24.1915), P: 0.262503
aGvHD_all	18	70005515	chr18_70005515_T_C	C	T	T	OR: 1.53222 (0.826489 - 2.84057), P: 0.175455	OR: 1.61312 (0.766149 - 3.39641), P: 0.208123	OR: 0.525841 (0.0858767 - 3.21983), P: 0.486923	OR: 8.05814 (4.69311e-12 - 1.38359e+13), P: 0.884572	OR: 3.20224 (0.417767 - 24.5457), P: 0.262709
aGvHD_all	18	69918981	chr18_69918981_T_C	C	T	T	OR: 1.56124 (0.819342 - 2.9749), P: 0.17566	OR: 1.70427 (0.784674 - 3.70158), P: 0.177913	OR: 0.456222 (0.0696577 - 2.98802), P: 0.413117	OR: 17.2776 (5.65206e-13 - 5.28155e+14), P: 0.857265	OR: 3.12725 (0.369461 - 26.4701), P: 0.295443
aGvHD_all	18	70048818	chr18_70048818_C_A	A	C	C	OR: 0.54806 (0.229511 - 1.30874), P: 0.1757	OR: 0.34348 (0.118682 - 0.994067), P: 0.0487307	OR: 9.79632 (0.622646 - 154.129), P: 0.104588	OR: 2569.02 (1.6191e-27 - 4.07626e+33), P: 0.824868	OR: 0.365817 (0.0265753 - 5.03559), P: 0.452252
aGvHD_all	18	70049378	chr18_70049378_C_T	T	C	C	OR: 0.54806 (0.229511 - 1.30874), P: 0.1757	OR: 0.34348 (0.118682 - 0.994067), P: 0.0487307	OR: 9.79632 (0.622646 - 154.129), P: 0.104588	OR: 2569.02 (1.6191e-27 - 4.07626e+33), P: 0.824868	OR: 0.365817 (0.0265753 - 5.03559), P: 0.452252
aGvHD_all	18	70052348	chr18_70052348_T_A	A	T	T	OR: 0.54806 (0.229511 - 1.30874), P: 0.1757	OR: 0.34348 (0.118682 - 0.994067), P: 0.0487307	OR: 9.79632 (0.622646 - 154.129), P: 0.104588	OR: 2569.02 (1.6191e-27 - 4.07626e+33), P: 0.824868	OR: 0.365817 (0.0265753 - 5.03559), P: 0.452252
aGvHD_all	18	70055781	chr18_70055781_C_A	A	C	C	OR: 0.548063 (0.22951 - 1.30876), P: 0.175709	OR: 0.343481 (0.118683 - 0.994067), P: 0.0487308	OR: 9.79632 (0.622646 - 154.129), P: 0.104588	OR: 2569.02 (1.6191e-27 - 4.07626e+33), P: 0.824868	OR: 0.365817 (0.0265753 - 5.03559), P: 0.452252
aGvHD_all	18	70032944	chr18_70032944_G_A	A	G	G	OR: 1.53191 (0.826203 - 2.84042), P: 0.175759	OR: 1.6137 (0.766063 - 3.39924), P: 0.208069	OR: 0.520231 (0.084206 - 3.21403), P: 0.481839	OR: 4.004 (2.90459e-12 - 5.51954e+12), P: 0.922508	OR: 3.18647 (0.419757 - 24.1893), P: 0.262462
aGvHD_all	18	69976777	chr18_69976777_C_T	T	C	C	OR: 1.53139 (0.82622 - 2.8384), P: 0.175852	OR: 1.60924 (0.764346 - 3.38804), P: 0.210391	OR: 0.532071 (0.0872668 - 3.24408), P: 0.493922	OR: 7.6518 (4.49238e-12 - 1.30332e+13), P: 0.887383	OR: 3.20224 (0.417767 - 24.5457), P: 0.262709
aGvHD_all	3	111665015	chr3_111665015_G_A	A	G	G	OR: 1.57707 (0.815372 - 3.05033), P: 0.175885	OR: 1.65602 (0.825983 - 3.32016), P: 0.155236	OR: 74.9028 (1.15827 - 4843.82), P: 0.0424549	OR: 10.6836 (3.90039e-09 - 29263800000), P: 0.830828	OR: 0.311333 (1.91522e-05 - 5060.95), P: 0.813532
aGvHD_all	18	70042948	chr18_70042948_C_G	G	C	C	OR: 0.548418 (0.229756 - 1.30905), P: 0.175965	OR: 0.344149 (0.119001 - 0.995274), P: 0.0489867	OR: 9.79632 (0.622646 - 154.129), P: 0.104588	OR: 2380.78 (1.35446e-28 - 4.18476e+34), P: 0.832249	OR: 0.365817 (0.0265753 - 5.03559), P: 0.452252
aGvHD_all	18	69996914	chr18_69996914_A_T	T	A	A	OR: 1.53091 (0.826202 - 2.83669), P: 0.175966	OR: 1.60819 (0.764221 - 3.38418), P: 0.210718	OR: 0.532071 (0.0872668 - 3.24408), P: 0.493922	OR: 8.05814 (4.69311e-12 - 1.38359e+13), P: 0.884572	OR: 3.20224 (0.417767 - 24.5457), P: 0.262709
aGvHD_all	18	70024284	chr18_70024284_A_C	C	A	A	OR: 1.531 (0.826022 - 2.83764), P: 0.176101	OR: 1.61263 (0.765878 - 3.39553), P: 0.208443	OR: 0.521238 (0.0846701 - 3.2088), P: 0.48228	OR: 4.004 (2.90459e-12 - 5.51954e+12), P: 0.922508	OR: 3.18647 (0.419757 - 24.1893), P: 0.262462
aGvHD_all	18	69979799	chr18_69979799_C_A	A	C	C	OR: 1.53046 (0.825826 - 2.83632), P: 0.176377	OR: 1.60782 (0.763847 - 3.38428), P: 0.211098	OR: 0.532071 (0.0872668 - 3.24408), P: 0.493922	OR: 7.6518 (4.49238e-12 - 1.30332e+13), P: 0.887383	OR: 3.20224 (0.417767 - 24.5457), P: 0.262709
aGvHD_all	18	70028269	chr18_70028269_G_A	A	G	G	OR: 1.53089 (0.825713 - 2.83829), P: 0.176385	OR: 1.61263 (0.765878 - 3.39553), P: 0.208443	OR: 0.517546 (0.0834975 - 3.20793), P: 0.479166	OR: 51.5592 (7.63739e-11 - 3.48071e+13), P: 0.776636	OR: 3.16985 (0.416587 - 24.1196), P: 0.265176
aGvHD_all	19	54900331	chr19_54900331_G_A	A	G	G	OR: 0.305604 (0.0547865 - 1.70469), P: 0.176452	OR: 0.60863 (0.0810697 - 4.56928), P: 0.629261	OR: 0.00757725 (1.39123e-05 - 4.1269), P: 0.128769	OR: 0.135883 (0.000267117 - 69.1243), P: 0.530173	OR: 0.000469765 (1.65267e-09 - 133.529), P: 0.23167
aGvHD_all	18	69983545	chr18_69983545_G_C	C	G	G	OR: 1.53025 (0.825707 - 2.83594), P: 0.176522	OR: 1.6072 (0.763511 - 3.38318), P: 0.211501	OR: 0.532071 (0.0872668 - 3.24408), P: 0.493922	OR: 7.6518 (4.49238e-12 - 1.30332e+13), P: 0.887383	OR: 3.20224 (0.417767 - 24.5457), P: 0.262709
aGvHD_all	18	69938571	chr18_69938571_C_T	T	C	C	OR: 1.55945 (0.818543 - 2.97101), P: 0.176658	OR: 1.70303 (0.78423 - 3.69828), P: 0.178415	OR: 0.457446 (0.0698232 - 2.99695), P: 0.414788	OR: 1.00287 (7.1945e-14 - 1.39795e+13), P: 0.999852	OR: 3.13227 (0.370201 - 26.5022), P: 0.294674
aGvHD_all	19	54632675	chr19_54632675_C_T	T	C	C	OR: 0.313794 (0.0583434 - 1.68771), P: 0.176939	OR: 0.360614 (0.0582235 - 2.23351), P: 0.272963	OR: 3.99825e-05 (5.06844e-16 - 3154040), P: 0.428909	OR: 0.18237 (2.26063e-20 - 1.47121e+18), P: 0.938931	OR: 7.13614e-06 (2.69316e-23 - 1.89088e+12), P: 0.562628
aGvHD_all	18	69967598	chr18_69967598_G_T	T	G	G	OR: 0.549835 (0.230533 - 1.31139), P: 0.177431	OR: 0.349873 (0.121206 - 1.00994), P: 0.052176	OR: 9.45012 (0.609543 - 146.511), P: 0.108276	OR: 181495 (1.71614e-24 - 1.91945e+34), P: 0.722498	OR: 0.358809 (0.0259098 - 4.96893), P: 0.444647
aGvHD_all	18	69967608	chr18_69967608_C_T	T	C	C	OR: 0.549835 (0.230533 - 1.31139), P: 0.177431	OR: 0.349873 (0.121206 - 1.00994), P: 0.052176	OR: 9.45012 (0.609543 - 146.511), P: 0.108276	OR: 181495 (1.71614e-24 - 1.91945e+34), P: 0.722498	OR: 0.358809 (0.0259098 - 4.96893), P: 0.444647
aGvHD_all	18	69967895	chr18_69967895_C_T	T	C	C	OR: 0.550003 (0.2306 - 1.31181), P: 0.17766	OR: 0.349873 (0.121206 - 1.00994), P: 0.052176	OR: 9.50261 (0.611454 - 147.68), P: 0.107718	OR: 27455.3 (8.21766e-26 - 9.17285e+33), P: 0.768253	OR: 0.358809 (0.0259098 - 4.96893), P: 0.444647
aGvHD_all	18	70040457	chr18_70040457_G_A	A	G	G	OR: 0.550499 (0.230583 - 1.31427), P: 0.178802	OR: 0.34584 (0.11956 - 1.00038), P: 0.0500813	OR: 9.79632 (0.622646 - 154.129), P: 0.104588	OR: 181495 (1.71614e-24 - 1.91945e+34), P: 0.722498	OR: 0.365817 (0.0265753 - 5.03559), P: 0.452252
aGvHD_all	18	70040513	chr18_70040513_G_A	A	G	G	OR: 0.550499 (0.230583 - 1.31427), P: 0.178802	OR: 0.34584 (0.11956 - 1.00038), P: 0.0500813	OR: 9.79632 (0.622646 - 154.129), P: 0.104588	OR: 181495 (1.71614e-24 - 1.91945e+34), P: 0.722498	OR: 0.365817 (0.0265753 - 5.03559), P: 0.452252
aGvHD_all	18	70041907	chr18_70041907_C_T	T	C	C	OR: 0.550499 (0.230583 - 1.31427), P: 0.178802	OR: 0.34584 (0.11956 - 1.00038), P: 0.0500813	OR: 9.79632 (0.622646 - 154.129), P: 0.104588	OR: 181495 (1.71614e-24 - 1.91945e+34), P: 0.722498	OR: 0.365817 (0.0265753 - 5.03559), P: 0.452252
aGvHD_all	18	70007575	chr18_70007575_G_A	A	G	G	OR: 0.550794 (0.230687 - 1.31509), P: 0.179234	OR: 0.346229 (0.119684 - 1.00159), P: 0.0503434	OR: 9.79632 (0.622646 - 154.129), P: 0.104588	OR: 25325.4 (4.39461e-26 - 1.45946e+34), P: 0.77181	OR: 0.365817 (0.0265753 - 5.03559), P: 0.452252
aGvHD_all	18	70007630	chr18_70007630_G_T	T	G	G	OR: 0.550794 (0.230687 - 1.31509), P: 0.179234	OR: 0.346229 (0.119684 - 1.00159), P: 0.0503434	OR: 9.79632 (0.622646 - 154.129), P: 0.104588	OR: 25325.4 (4.39461e-26 - 1.45946e+34), P: 0.77181	OR: 0.365817 (0.0265753 - 5.03559), P: 0.452252
aGvHD_all	18	70009379	chr18_70009379_G_A	A	G	G	OR: 0.550794 (0.230687 - 1.31509), P: 0.179234	OR: 0.346229 (0.119684 - 1.00159), P: 0.0503434	OR: 9.79632 (0.622646 - 154.129), P: 0.104588	OR: 25325.4 (4.39461e-26 - 1.45946e+34), P: 0.77181	OR: 0.365817 (0.0265753 - 5.03559), P: 0.452252
aGvHD_all	18	70016479	chr18_70016479_A_G	G	A	A	OR: 0.550794 (0.230687 - 1.31509), P: 0.179234	OR: 0.346229 (0.119684 - 1.00159), P: 0.0503434	OR: 9.79632 (0.622646 - 154.129), P: 0.104588	OR: 25325.4 (4.39461e-26 - 1.45946e+34), P: 0.77181	OR: 0.365817 (0.0265753 - 5.03559), P: 0.452252
aGvHD_all	1	160796868	chr1_160796868_A_G	G	A	A	OR: 0.853486 (0.677281 - 1.07553), P: 0.179339	OR: 0.68785 (0.502553 - 0.94147), P: 0.0194605	OR: 1.29569 (0.734069 - 2.28701), P: 0.371556	OR: 1.0311 (0.543938 - 1.95458), P: 0.925219	OR: 1.32335 (0.469006 - 3.73398), P: 0.596549
aGvHD_all	18	70007030	chr18_70007030_G_C	C	G	G	OR: 0.550972 (0.230775 - 1.31544), P: 0.179441	OR: 0.346229 (0.119684 - 1.00159), P: 0.0503434	OR: 9.79632 (0.622646 - 154.129), P: 0.104588	OR: 181495 (1.71614e-24 - 1.91945e+34), P: 0.722498	OR: 0.365817 (0.0265753 - 5.03559), P: 0.452252
aGvHD_all	18	70008302	chr18_70008302_C_T	T	C	C	OR: 0.550972 (0.230775 - 1.31544), P: 0.179441	OR: 0.346229 (0.119684 - 1.00159), P: 0.0503434	OR: 9.79632 (0.622646 - 154.129), P: 0.104588	OR: 181495 (1.71614e-24 - 1.91945e+34), P: 0.722498	OR: 0.365817 (0.0265753 - 5.03559), P: 0.452252
aGvHD_all	18	70010333	chr18_70010333_G_A	A	G	G	OR: 0.550972 (0.230775 - 1.31544), P: 0.179441	OR: 0.346229 (0.119684 - 1.00159), P: 0.0503434	OR: 9.79632 (0.622646 - 154.129), P: 0.104588	OR: 181495 (1.71614e-24 - 1.91945e+34), P: 0.722498	OR: 0.365817 (0.0265753 - 5.03559), P: 0.452252
aGvHD_all	18	70010701	chr18_70010701_T_C	C	T	T	OR: 0.550972 (0.230775 - 1.31544), P: 0.179441	OR: 0.346229 (0.119684 - 1.00159), P: 0.0503434	OR: 9.79632 (0.622646 - 154.129), P: 0.104588	OR: 181495 (1.71614e-24 - 1.91945e+34), P: 0.722498	OR: 0.365817 (0.0265753 - 5.03559), P: 0.452252
aGvHD_all	18	70015744	chr18_70015744_T_C	C	T	T	OR: 0.550972 (0.230775 - 1.31544), P: 0.179441	OR: 0.346229 (0.119684 - 1.00159), P: 0.0503434	OR: 9.79632 (0.622646 - 154.129), P: 0.104588	OR: 181495 (1.71614e-24 - 1.91945e+34), P: 0.722498	OR: 0.365817 (0.0265753 - 5.03559), P: 0.452252
aGvHD_all	18	70019354	chr18_70019354_A_C	C	A	A	OR: 0.550972 (0.230775 - 1.31544), P: 0.179441	OR: 0.346229 (0.119684 - 1.00159), P: 0.0503434	OR: 9.79632 (0.622646 - 154.129), P: 0.104588	OR: 181495 (1.71614e-24 - 1.91945e+34), P: 0.722498	OR: 0.365817 (0.0265753 - 5.03559), P: 0.452252
aGvHD_all	18	70019497	chr18_70019497_T_C	C	T	T	OR: 0.550972 (0.230775 - 1.31544), P: 0.179441	OR: 0.346229 (0.119684 - 1.00159), P: 0.0503434	OR: 9.79632 (0.622646 - 154.129), P: 0.104588	OR: 181495 (1.71614e-24 - 1.91945e+34), P: 0.722498	OR: 0.365817 (0.0265753 - 5.03559), P: 0.452252
aGvHD_all	18	70022333	chr18_70022333_T_C	C	T	T	OR: 0.550972 (0.230775 - 1.31544), P: 0.179441	OR: 0.346229 (0.119684 - 1.00159), P: 0.0503434	OR: 9.79632 (0.622646 - 154.129), P: 0.104588	OR: 181495 (1.71614e-24 - 1.91945e+34), P: 0.722498	OR: 0.365817 (0.0265753 - 5.03559), P: 0.452252
aGvHD_all	18	70025689	chr18_70025689_G_A	A	G	G	OR: 0.550972 (0.230775 - 1.31544), P: 0.179441	OR: 0.346229 (0.119684 - 1.00159), P: 0.0503434	OR: 9.79632 (0.622646 - 154.129), P: 0.104588	OR: 181495 (1.71614e-24 - 1.91945e+34), P: 0.722498	OR: 0.365817 (0.0265753 - 5.03559), P: 0.452252
aGvHD_all	18	70029807	chr18_70029807_T_C	C	T	T	OR: 0.550972 (0.230775 - 1.31544), P: 0.179441	OR: 0.346229 (0.119684 - 1.00159), P: 0.0503434	OR: 9.79632 (0.622646 - 154.129), P: 0.104588	OR: 181495 (1.71614e-24 - 1.91945e+34), P: 0.722498	OR: 0.365817 (0.0265753 - 5.03559), P: 0.452252
aGvHD_all	18	70034164	chr18_70034164_C_T	T	C	C	OR: 0.550972 (0.230775 - 1.31544), P: 0.179441	OR: 0.346229 (0.119684 - 1.00159), P: 0.0503434	OR: 9.79632 (0.622646 - 154.129), P: 0.104588	OR: 181495 (1.71614e-24 - 1.91945e+34), P: 0.722498	OR: 0.365817 (0.0265753 - 5.03559), P: 0.452252
aGvHD_all	18	69968837	chr18_69968837_C_T	T	C	C	OR: 0.551848 (0.23138 - 1.31617), P: 0.180088	OR: 0.349873 (0.121206 - 1.00994), P: 0.052176	OR: 9.65015 (0.616972 - 150.939), P: 0.106146	OR: 27455.3 (8.21766e-26 - 9.17285e+33), P: 0.768253	OR: 0.362306 (0.026238 - 5.00288), P: 0.448469
aGvHD_all	4	89735620	chr4_89735620_G_A	A	G	G	OR: 0.204386 (0.0199798 - 2.0908), P: 0.180801	OR: 0.139327 (0.0115037 - 1.68746), P: 0.121429	OR: NA (NA - NA), P: NA	OR: NA (NA - NA), P: NA	OR: NA (NA - NA), P: NA
aGvHD_all	18	69991421	chr18_69991421_C_T	T	C	C	OR: 0.553057 (0.231911 - 1.31892), P: 0.181643	OR: 0.349277 (0.12102 - 1.00805), P: 0.0517587	OR: 9.79632 (0.622646 - 154.129), P: 0.104588	OR: 25325.4 (4.39461e-26 - 1.45946e+34), P: 0.77181	OR: 0.365817 (0.0265753 - 5.03559), P: 0.452252
aGvHD_all	18	69999147	chr18_69999147_G_A	A	G	G	OR: 0.553057 (0.231911 - 1.31892), P: 0.181643	OR: 0.349277 (0.12102 - 1.00805), P: 0.0517587	OR: 9.79632 (0.622646 - 154.129), P: 0.104588	OR: 25325.4 (4.39461e-26 - 1.45946e+34), P: 0.77181	OR: 0.365817 (0.0265753 - 5.03559), P: 0.452252
aGvHD_all	18	69988542	chr18_69988542_C_T	T	C	C	OR: 0.553235 (0.231997 - 1.31928), P: 0.181858	OR: 0.349277 (0.12102 - 1.00805), P: 0.0517587	OR: 9.79632 (0.622646 - 154.129), P: 0.104588	OR: 181495 (1.71614e-24 - 1.91945e+34), P: 0.722498	OR: 0.365817 (0.0265753 - 5.03559), P: 0.452252
aGvHD_all	18	69988877	chr18_69988877_T_A	A	T	T	OR: 0.553235 (0.231997 - 1.31928), P: 0.181858	OR: 0.349277 (0.12102 - 1.00805), P: 0.0517587	OR: 9.79632 (0.622646 - 154.129), P: 0.104588	OR: 181495 (1.71614e-24 - 1.91945e+34), P: 0.722498	OR: 0.365817 (0.0265753 - 5.03559), P: 0.452252
aGvHD_all	18	69992525	chr18_69992525_C_T	T	C	C	OR: 0.553235 (0.231997 - 1.31928), P: 0.181858	OR: 0.349277 (0.12102 - 1.00805), P: 0.0517587	OR: 9.79632 (0.622646 - 154.129), P: 0.104588	OR: 181495 (1.71614e-24 - 1.91945e+34), P: 0.722498	OR: 0.365817 (0.0265753 - 5.03559), P: 0.452252
aGvHD_all	18	69997742	chr18_69997742_C_A	A	C	C	OR: 0.553235 (0.231997 - 1.31928), P: 0.181858	OR: 0.349277 (0.12102 - 1.00805), P: 0.0517587	OR: 9.79632 (0.622646 - 154.129), P: 0.104588	OR: 181495 (1.71614e-24 - 1.91945e+34), P: 0.722498	OR: 0.365817 (0.0265753 - 5.03559), P: 0.452252
aGvHD_all	18	69998496	chr18_69998496_G_T	T	G	G	OR: 0.553235 (0.231997 - 1.31928), P: 0.181858	OR: 0.349277 (0.12102 - 1.00805), P: 0.0517587	OR: 9.79632 (0.622646 - 154.129), P: 0.104588	OR: 181495 (1.71614e-24 - 1.91945e+34), P: 0.722498	OR: 0.365817 (0.0265753 - 5.03559), P: 0.452252
aGvHD_all	18	69970281	chr18_69970281_C_T	T	C	C	OR: 0.553716 (0.23217 - 1.32059), P: 0.18256	OR: 0.349873 (0.121206 - 1.00994), P: 0.052176	OR: 9.79632 (0.622646 - 154.129), P: 0.104588	OR: 27455.3 (8.21766e-26 - 9.17285e+33), P: 0.768253	OR: 0.365817 (0.0265753 - 5.03559), P: 0.452252
aGvHD_all	18	69978792	chr18_69978792_G_A	A	G	G	OR: 0.553716 (0.23217 - 1.32059), P: 0.18256	OR: 0.349873 (0.121206 - 1.00994), P: 0.052176	OR: 9.79632 (0.622646 - 154.129), P: 0.104588	OR: 27455.3 (8.21766e-26 - 9.17285e+33), P: 0.768253	OR: 0.365817 (0.0265753 - 5.03559), P: 0.452252
aGvHD_all	18	69980811	chr18_69980811_C_G	G	C	C	OR: 0.553716 (0.23217 - 1.32059), P: 0.18256	OR: 0.349873 (0.121206 - 1.00994), P: 0.052176	OR: 9.79632 (0.622646 - 154.129), P: 0.104588	OR: 27455.3 (8.21766e-26 - 9.17285e+33), P: 0.768253	OR: 0.365817 (0.0265753 - 5.03559), P: 0.452252
aGvHD_all	18	69981959	chr18_69981959_A_T	T	A	A	OR: 0.553716 (0.23217 - 1.32059), P: 0.18256	OR: 0.349873 (0.121206 - 1.00994), P: 0.052176	OR: 9.79632 (0.622646 - 154.129), P: 0.104588	OR: 27455.3 (8.21766e-26 - 9.17285e+33), P: 0.768253	OR: 0.365817 (0.0265753 - 5.03559), P: 0.452252
aGvHD_all	18	69973065	chr18_69973065_G_A	A	G	G	OR: 0.553885 (0.232246 - 1.32096), P: 0.182776	OR: 0.349873 (0.121206 - 1.00994), P: 0.052176	OR: 9.79632 (0.622646 - 154.129), P: 0.104588	OR: 181495 (1.71614e-24 - 1.91945e+34), P: 0.722498	OR: 0.365817 (0.0265753 - 5.03559), P: 0.452252
aGvHD_all	18	69975058	chr18_69975058_G_A	A	G	G	OR: 0.553885 (0.232246 - 1.32096), P: 0.182776	OR: 0.349873 (0.121206 - 1.00994), P: 0.052176	OR: 9.79632 (0.622646 - 154.129), P: 0.104588	OR: 181495 (1.71614e-24 - 1.91945e+34), P: 0.722498	OR: 0.365817 (0.0265753 - 5.03559), P: 0.452252
aGvHD_all	18	69976537	chr18_69976537_G_C	C	G	G	OR: 0.553885 (0.232246 - 1.32096), P: 0.182776	OR: 0.349873 (0.121206 - 1.00994), P: 0.052176	OR: 9.79632 (0.622646 - 154.129), P: 0.104588	OR: 181495 (1.71614e-24 - 1.91945e+34), P: 0.722498	OR: 0.365817 (0.0265753 - 5.03559), P: 0.452252
aGvHD_all	18	69982607	chr18_69982607_T_G	G	T	T	OR: 0.553885 (0.232246 - 1.32096), P: 0.182776	OR: 0.349873 (0.121206 - 1.00994), P: 0.052176	OR: 9.79632 (0.622646 - 154.129), P: 0.104588	OR: 181495 (1.71614e-24 - 1.91945e+34), P: 0.722498	OR: 0.365817 (0.0265753 - 5.03559), P: 0.452252
aGvHD_all	18	69983299	chr18_69983299_G_A	A	G	G	OR: 0.553885 (0.232246 - 1.32096), P: 0.182776	OR: 0.349873 (0.121206 - 1.00994), P: 0.052176	OR: 9.79632 (0.622646 - 154.129), P: 0.104588	OR: 181495 (1.71614e-24 - 1.91945e+34), P: 0.722498	OR: 0.365817 (0.0265753 - 5.03559), P: 0.452252
aGvHD_all	7	100981362	chr7_100981362_T_G	G	T	T	OR: 1.71643 (0.775264 - 3.80017), P: 0.18278	OR: 1.40681 (0.612456 - 3.23144), P: 0.421136	OR: 19.4652 (0.923412 - 410.319), P: 0.0562966	OR: 678.276 (0.000484679 - 949202000), P: 0.366555	OR: 26.2269 (0.0261946 - 26259.3), P: 0.354065
aGvHD_all	6	31450636	chr6_31450636_A_G	G	A	A	OR: 0.865863 (0.700195 - 1.07073), P: 0.183764	OR: 0.808028 (0.600838 - 1.08667), P: 0.158501	OR: 1.15048 (0.69718 - 1.89851), P: 0.583339	OR: 0.845518 (0.482197 - 1.48259), P: 0.558118	OR: 0.536437 (0.188551 - 1.52619), P: 0.243024
aGvHD_all	18	69878262	chr18_69878262_G_A	A	G	G	OR: 0.858153 (0.684568 - 1.07575), P: 0.184613	OR: 0.968018 (0.718599 - 1.30401), P: 0.830686	OR: 0.665619 (0.352863 - 1.25558), P: 0.208732	OR: 0.790079 (0.452117 - 1.38067), P: 0.408047	OR: 0.898806 (0.226707 - 3.56341), P: 0.879336
aGvHD_all	18	70204107	chr18_70204107_A_C	C	A	A	OR: 1.34482 (0.867999 - 2.08359), P: 0.18476	OR: 1.32938 (0.832507 - 2.1228), P: 0.233146	OR: 1.27616 (0.092031 - 17.696), P: 0.855768	OR: 0.00419635 (3.20637e-09 - 5492), P: 0.446251	OR: 3.4711 (0.253299 - 47.5663), P: 0.351442
aGvHD_all	1	161523790	chr1_161523790_A_G	G	A	A	OR: 1.187 (0.921294 - 1.52933), P: 0.184868	OR: 1.0122 (0.747366 - 1.37087), P: 0.93757	OR: 2.36822 (0.83989 - 6.67763), P: 0.103088	OR: 1.7999 (0.896597 - 3.61326), P: 0.0983338	OR: 1.99091 (0.258987 - 15.3047), P: 0.508154
aGvHD_all	18	69999671	chr18_69999671_G_A	A	G	G	OR: 1.52428 (0.817197 - 2.84316), P: 0.185083	OR: 1.61736 (0.76867 - 3.40308), P: 0.205236	OR: 0.470425 (0.0712009 - 3.1081), P: 0.433739	OR: 0.515369 (9.59958e-14 - 2.76684e+12), P: 0.964646	OR: 3.3598 (0.396686 - 28.4563), P: 0.266246
aGvHD_all	18	69937576	chr18_69937576_A_G	G	A	A	OR: 1.51415 (0.816233 - 2.80883), P: 0.188211	OR: 1.6075 (0.763562 - 3.38421), P: 0.211395	OR: 0.522269 (0.0864772 - 3.15418), P: 0.478965	OR: 4.38097 (6.82844e-14 - 2.81072e+14), P: 0.927435	OR: 3.09072 (0.39903 - 23.9394), P: 0.279981
aGvHD_all	18	69932053	chr18_69932053_A_C	C	A	A	OR: 1.51426 (0.816163 - 2.80948), P: 0.188247	OR: 1.60998 (0.764596 - 3.39009), P: 0.21003	OR: 0.522605 (0.0865052 - 3.15722), P: 0.479479	OR: 0.391817 (8.62864e-15 - 1.7792e+13), P: 0.953432	OR: 3.09072 (0.39903 - 23.9394), P: 0.279981
aGvHD_all	18	69961194	chr18_69961194_T_C	C	T	T	OR: 1.51444 (0.816061 - 2.8105), P: 0.188295	OR: 1.60822 (0.764025 - 3.3852), P: 0.210867	OR: 0.512064 (0.0833471 - 3.146), P: 0.469932	OR: 1.29005 (1.82413e-14 - 9.12343e+13), P: 0.987511	OR: 3.10201 (0.400597 - 24.0202), P: 0.278367
aGvHD_all	18	69933274	chr18_69933274_G_C	C	G	G	OR: 1.51404 (0.815674 - 2.81032), P: 0.188728	OR: 1.61046 (0.764829 - 3.39105), P: 0.209742	OR: 0.517238 (0.0852656 - 3.13766), P: 0.473527	OR: 30.5018 (1.69748e-11 - 5.48082e+13), P: 0.812346	OR: 3.03691 (0.38999 - 23.6488), P: 0.288794
aGvHD_all	18	69933434	chr18_69933434_C_A	A	C	C	OR: 1.51404 (0.815674 - 2.81032), P: 0.188728	OR: 1.61046 (0.764829 - 3.39105), P: 0.209742	OR: 0.517238 (0.0852656 - 3.13766), P: 0.473527	OR: 30.5018 (1.69748e-11 - 5.48082e+13), P: 0.812346	OR: 3.03691 (0.38999 - 23.6488), P: 0.288794
aGvHD_all	18	69934745	chr18_69934745_T_C	C	T	T	OR: 1.51321 (0.815335 - 2.80843), P: 0.189217	OR: 1.60904 (0.76433 - 3.38728), P: 0.210447	OR: 0.517238 (0.0852656 - 3.13766), P: 0.473527	OR: 33.8919 (1.83974e-11 - 6.24361e+13), P: 0.80684	OR: 3.03691 (0.38999 - 23.6488), P: 0.288794
aGvHD_all	18	70017771	chr18_70017771_C_T	T	C	C	OR: 1.51875 (0.813683 - 2.83478), P: 0.189377	OR: 1.61263 (0.765878 - 3.39553), P: 0.208443	OR: 0.461849 (0.0691022 - 3.0868), P: 0.425426	OR: 0.515369 (9.59958e-14 - 2.76684e+12), P: 0.964646	OR: 3.35521 (0.396548 - 28.3887), P: 0.266557
aGvHD_all	18	70018466	chr18_70018466_T_G	G	T	T	OR: 1.51875 (0.813683 - 2.83478), P: 0.189377	OR: 1.61263 (0.765878 - 3.39553), P: 0.208443	OR: 0.461849 (0.0691022 - 3.0868), P: 0.425426	OR: 0.515369 (9.59958e-14 - 2.76684e+12), P: 0.964646	OR: 3.35521 (0.396548 - 28.3887), P: 0.266557
aGvHD_all	18	70040254	chr18_70040254_T_C	C	T	T	OR: 1.51915 (0.813516 - 2.83686), P: 0.189431	OR: 1.61469 (0.766584 - 3.40111), P: 0.207446	OR: 0.455884 (0.0677008 - 3.06983), P: 0.419508	OR: 0.551973 (1.01516e-13 - 3.00123e+12), P: 0.968317	OR: 3.35521 (0.396548 - 28.3887), P: 0.266557
aGvHD_all	18	69979703	chr18_69979703_C_T	T	C	C	OR: 1.51793 (0.813654 - 2.83182), P: 0.189592	OR: 1.60782 (0.763847 - 3.38428), P: 0.211098	OR: 0.470425 (0.0712009 - 3.1081), P: 0.433739	OR: 1.38379 (2.51729e-13 - 7.60685e+12), P: 0.982685	OR: 3.3598 (0.396686 - 28.4563), P: 0.266246
aGvHD_all	18	70034974	chr18_70034974_A_T	T	A	A	OR: 1.51879 (0.81336 - 2.83603), P: 0.189652	OR: 1.6137 (0.766063 - 3.39924), P: 0.208069	OR: 0.457831 (0.0681576 - 3.07537), P: 0.421437	OR: 0.551973 (1.01516e-13 - 3.00123e+12), P: 0.968317	OR: 3.35521 (0.396548 - 28.3887), P: 0.266557
aGvHD_all	18	70035350	chr18_70035350_A_G	G	A	A	OR: 1.51879 (0.81336 - 2.83603), P: 0.189652	OR: 1.6137 (0.766063 - 3.39924), P: 0.208069	OR: 0.457831 (0.0681576 - 3.07537), P: 0.421437	OR: 0.551973 (1.01516e-13 - 3.00123e+12), P: 0.968317	OR: 3.35521 (0.396548 - 28.3887), P: 0.266557
aGvHD_all	18	70036518	chr18_70036518_G_C	C	G	G	OR: 1.51879 (0.81336 - 2.83603), P: 0.189652	OR: 1.6137 (0.766063 - 3.39924), P: 0.208069	OR: 0.457831 (0.0681576 - 3.07537), P: 0.421437	OR: 0.551973 (1.01516e-13 - 3.00123e+12), P: 0.968317	OR: 3.35521 (0.396548 - 28.3887), P: 0.266557
aGvHD_all	18	70038184	chr18_70038184_A_G	G	A	A	OR: 1.51879 (0.81336 - 2.83603), P: 0.189652	OR: 1.6137 (0.766063 - 3.39924), P: 0.208069	OR: 0.457831 (0.0681576 - 3.07537), P: 0.421437	OR: 0.551973 (1.01516e-13 - 3.00123e+12), P: 0.968317	OR: 3.35521 (0.396548 - 28.3887), P: 0.266557
aGvHD_all	18	69931301	chr18_69931301_G_A	A	G	G	OR: 1.51235 (0.81471 - 2.80739), P: 0.189967	OR: 1.60998 (0.764596 - 3.39009), P: 0.21003	OR: 0.514466 (0.0847817 - 3.12185), P: 0.470008	OR: 20.3777 (1.29616e-11 - 3.20372e+13), P: 0.833371	OR: 3.03691 (0.38999 - 23.6488), P: 0.288794
aGvHD_all	18	70031857	chr18_70031857_C_T	T	C	C	OR: 1.5182 (0.813056 - 2.8349), P: 0.190052	OR: 1.6137 (0.766063 - 3.39924), P: 0.208069	OR: 0.456839 (0.0680965 - 3.0648), P: 0.419838	OR: 0.551973 (1.01516e-13 - 3.00123e+12), P: 0.968317	OR: 3.35521 (0.396548 - 28.3887), P: 0.266557
aGvHD_all	18	69929859	chr18_69929859_T_C	C	T	T	OR: 1.5121 (0.814558 - 2.80697), P: 0.19016	OR: 1.60998 (0.764596 - 3.39009), P: 0.21003	OR: 0.513642 (0.0846316 - 3.11737), P: 0.46898	OR: 22.9696 (1.45752e-11 - 3.61985e+13), P: 0.82687	OR: 3.03691 (0.38999 - 23.6488), P: 0.288794
aGvHD_all	18	69928692	chr18_69928692_C_A	A	C	C	OR: 1.5121 (0.81454 - 2.80704), P: 0.190175	OR: 1.60944 (0.764314 - 3.38907), P: 0.210372	OR: 0.515945 (0.0849606 - 3.13321), P: 0.472115	OR: 12.1569 (6.49444e-12 - 2.27564e+13), P: 0.862452	OR: 3.03691 (0.38999 - 23.6488), P: 0.288794
aGvHD_all	18	69928694	chr18_69928694_A_G	G	A	A	OR: 1.5121 (0.81454 - 2.80704), P: 0.190175	OR: 1.60944 (0.764314 - 3.38907), P: 0.210372	OR: 0.515945 (0.0849606 - 3.13321), P: 0.472115	OR: 12.1569 (6.49444e-12 - 2.27564e+13), P: 0.862452	OR: 3.03691 (0.38999 - 23.6488), P: 0.288794
aGvHD_all	18	69930613	chr18_69930613_A_G	G	A	A	OR: 1.51201 (0.814511 - 2.80681), P: 0.190222	OR: 1.60998 (0.764596 - 3.39009), P: 0.21003	OR: 0.513642 (0.0846316 - 3.11737), P: 0.46898	OR: 20.3777 (1.29616e-11 - 3.20372e+13), P: 0.833371	OR: 3.03691 (0.38999 - 23.6488), P: 0.288794
aGvHD_all	18	70020108	chr18_70020108_A_C	C	A	A	OR: 1.51758 (0.813026 - 2.83269), P: 0.190222	OR: 1.61263 (0.765878 - 3.39553), P: 0.208443	OR: 0.461849 (0.0691022 - 3.0868), P: 0.425426	OR: 0.102226 (5.88787e-15 - 1.77487e+12), P: 0.88343	OR: 3.35521 (0.396548 - 28.3887), P: 0.266557
aGvHD_all	18	69944307	chr18_69944307_G_A	A	G	G	OR: 1.51199 (0.814508 - 2.80673), P: 0.19023	OR: 1.60892 (0.764061 - 3.38797), P: 0.210688	OR: 0.513382 (0.0844495 - 3.12093), P: 0.469048	OR: 21.6753 (1.31014e-11 - 3.58602e+13), P: 0.830314	OR: 3.04143 (0.390714 - 23.6754), P: 0.288062
aGvHD_all	18	69968712	chr18_69968712_C_T	T	C	C	OR: 1.51277 (0.814284 - 2.8104), P: 0.190244	OR: 1.60924 (0.764346 - 3.38804), P: 0.210391	OR: 0.495017 (0.0788947 - 3.10593), P: 0.452986	OR: 7.6518 (4.49238e-12 - 1.30332e+13), P: 0.887383	OR: 3.04218 (0.391607 - 23.633), P: 0.287477
aGvHD_all	18	70039646	chr18_70039646_C_T	T	C	C	OR: 1.51793 (0.812832 - 2.83469), P: 0.190309	OR: 1.61469 (0.766584 - 3.40111), P: 0.207446	OR: 0.455884 (0.0677008 - 3.06983), P: 0.419508	OR: 0.102226 (5.88787e-15 - 1.77487e+12), P: 0.88343	OR: 3.35521 (0.396548 - 28.3887), P: 0.266557
aGvHD_all	18	70040572	chr18_70040572_A_C	C	A	A	OR: 1.51793 (0.812832 - 2.83469), P: 0.190309	OR: 1.61469 (0.766584 - 3.40111), P: 0.207446	OR: 0.455884 (0.0677008 - 3.06983), P: 0.419508	OR: 0.102226 (5.88787e-15 - 1.77487e+12), P: 0.88343	OR: 3.35521 (0.396548 - 28.3887), P: 0.266557
aGvHD_all	18	70041882	chr18_70041882_A_G	G	A	A	OR: 1.51793 (0.812832 - 2.83469), P: 0.190309	OR: 1.61469 (0.766584 - 3.40111), P: 0.207446	OR: 0.455884 (0.0677008 - 3.06983), P: 0.419508	OR: 0.102226 (5.88787e-15 - 1.77487e+12), P: 0.88343	OR: 3.35521 (0.396548 - 28.3887), P: 0.266557
aGvHD_all	18	69928213	chr18_69928213_A_G	G	A	A	OR: 1.51175 (0.81434 - 2.80642), P: 0.190434	OR: 1.60944 (0.764314 - 3.38907), P: 0.210372	OR: 0.515761 (0.0849273 - 3.1322), P: 0.471885	OR: 9.26426 (6.87384e-12 - 1.2486e+13), P: 0.875858	OR: 3.03691 (0.38999 - 23.6488), P: 0.288794
aGvHD_all	18	70034653	chr18_70034653_T_C	C	T	T	OR: 1.51757 (0.812677 - 2.83386), P: 0.19053	OR: 1.6137 (0.766063 - 3.39924), P: 0.208069	OR: 0.457831 (0.0681576 - 3.07537), P: 0.421437	OR: 0.102226 (5.88787e-15 - 1.77487e+12), P: 0.88343	OR: 3.35521 (0.396548 - 28.3887), P: 0.266557
aGvHD_all	18	70037713	chr18_70037713_T_C	C	T	T	OR: 1.51757 (0.812677 - 2.83386), P: 0.19053	OR: 1.6137 (0.766063 - 3.39924), P: 0.208069	OR: 0.457831 (0.0681576 - 3.07537), P: 0.421437	OR: 0.102226 (5.88787e-15 - 1.77487e+12), P: 0.88343	OR: 3.35521 (0.396548 - 28.3887), P: 0.266557
aGvHD_all	18	70037895	chr18_70037895_A_T	T	A	A	OR: 1.51757 (0.812677 - 2.83386), P: 0.19053	OR: 1.6137 (0.766063 - 3.39924), P: 0.208069	OR: 0.457831 (0.0681576 - 3.07537), P: 0.421437	OR: 0.102226 (5.88787e-15 - 1.77487e+12), P: 0.88343	OR: 3.35521 (0.396548 - 28.3887), P: 0.266557
aGvHD_all	18	70038364	chr18_70038364_G_A	A	G	G	OR: 1.51757 (0.812677 - 2.83386), P: 0.19053	OR: 1.6137 (0.766063 - 3.39924), P: 0.208069	OR: 0.457831 (0.0681576 - 3.07537), P: 0.421437	OR: 0.102226 (5.88787e-15 - 1.77487e+12), P: 0.88343	OR: 3.35521 (0.396548 - 28.3887), P: 0.266557
aGvHD_all	18	69928148	chr18_69928148_C_A	A	C	C	OR: 1.51132 (0.814097 - 2.80567), P: 0.19075	OR: 1.60944 (0.764314 - 3.38907), P: 0.210372	OR: 0.515761 (0.0849273 - 3.1322), P: 0.471885	OR: 7.15632 (5.04197e-12 - 1.01573e+13), P: 0.890359	OR: 3.03691 (0.38999 - 23.6488), P: 0.288794
aGvHD_all	1	160777591	chr1_160777591_T_G	G	T	T	OR: 1.17406 (0.922988 - 1.49343), P: 0.191159	OR: 1.48723 (1.0821 - 2.04404), P: 0.0144348	OR: 0.732952 (0.391935 - 1.37068), P: 0.330688	OR: 0.811756 (0.409793 - 1.608), P: 0.549841	OR: 0.766028 (0.241187 - 2.43296), P: 0.651237
aGvHD_all	18	70023367	chr18_70023367_G_T	T	G	G	OR: 1.5162 (0.812217 - 2.83034), P: 0.191253	OR: 1.61263 (0.765878 - 3.39553), P: 0.208443	OR: 0.457731 (0.0683672 - 3.0646), P: 0.420504	OR: 0.102226 (5.88787e-15 - 1.77487e+12), P: 0.88343	OR: 3.35521 (0.396548 - 28.3887), P: 0.266557
aGvHD_all	1	160730336	chr1_160730336_C_T	T	C	C	OR: 0.549985 (0.224353 - 1.34825), P: 0.19127	OR: 10.4735 (0.0319551 - 3432.77), P: 0.426734	OR: 0.123282 (0.0162129 - 0.937428), P: 0.043136	OR: 0.689002 (0.133174 - 3.56468), P: 0.656886	OR: 0.775602 (0.0102549 - 58.6603), P: 0.908339
aGvHD_all	18	69983814	chr18_69983814_C_G	G	C	C	OR: 1.51554 (0.812224 - 2.82785), P: 0.191401	OR: 1.60629 (0.763064 - 3.38132), P: 0.212059	OR: 0.46762 (0.0706212 - 3.09635), P: 0.430637	OR: 0.483846 (2.50311e-14 - 9.35263e+12), P: 0.962903	OR: 3.3598 (0.396686 - 28.4563), P: 0.266246
aGvHD_all	18	69957318	chr18_69957318_T_C	C	T	T	OR: 1.50978 (0.813243 - 2.8029), P: 0.191868	OR: 1.60649 (0.763217 - 3.38149), P: 0.211893	OR: 0.507933 (0.08267 - 3.12079), P: 0.464588	OR: 7.31418 (4.32541e-12 - 1.23681e+13), P: 0.889836	OR: 3.0468 (0.391185 - 23.7304), P: 0.28743
aGvHD_all	1	161545536	chr1_161545536_C_T	T	C	C	OR: 0.77643 (0.530769 - 1.13579), P: 0.192277	OR: 1.04172 (0.637599 - 1.70197), P: 0.870384	OR: 0.202939 (0.0326085 - 1.26299), P: 0.0873272	OR: 0.496824 (0.213513 - 1.15606), P: 0.1045	OR: 0.152367 (0.00315414 - 7.36043), P: 0.341602
aGvHD_all	1	161551141	chr1_161551141_C_T	T	C	C	OR: 0.777501 (0.532093 - 1.13609), P: 0.193404	OR: 1.04439 (0.635005 - 1.7177), P: 0.864154	OR: 0.223088 (0.0357771 - 1.39106), P: 0.108162	OR: 0.561602 (0.250538 - 1.25888), P: 0.161227	OR: 0.130298 (0.00253595 - 6.69476), P: 0.310599
aGvHD_all	18	69900581	chr18_69900581_A_C	C	A	A	OR: 0.203612 (0.0182436 - 2.27245), P: 0.195993	OR: 0.266089 (0.0190168 - 3.72321), P: 0.325386	OR: 344922000 (4.90469e-16 - 2.42566e+32), P: 0.482863	OR: 2.33967e-05 (7.08814e-14 - 7722.81), P: 0.286666	OR: 1.16165e+11 (7.54323e-29 - 1.78893e+50), P: 0.579976
aGvHD_all	18	69861194	chr18_69861194_C_T	T	C	C	OR: 0.865122 (0.694409 - 1.0778), P: 0.196398	OR: 0.936208 (0.692526 - 1.26564), P: 0.66827	OR: 0.735344 (0.421557 - 1.2827), P: 0.27884	OR: 0.950351 (0.554346 - 1.62925), P: 0.853103	OR: 0.873812 (0.271831 - 2.8089), P: 0.82088
aGvHD_all	18	69905236	chr18_69905236_C_A	A	C	C	OR: 2.89913e-05 (3.55906e-12 - 236.157), P: 0.198123	OR: 3.38161e-05 (8.37183e-22 - 1.36592e+12), P: 0.597724	OR: 5.94537e-05 (2.13121e-19 - 16585700000), P: 0.566403	OR: 13.1473 (5.53848e-37 - 3.12094e+38), P: 0.953214	OR: 0.000414273 (1.45736e-14 - 11776200), P: 0.525935
aGvHD_all	1	160832146	chr1_160832146_C_T	T	C	C	OR: 0.104488 (0.00334306 - 3.26582), P: 0.198415	OR: 0.00679119 (1.17033e-15 - 3.9408e+10), P: 0.739192	OR: 0.000512401 (5.14738e-11 - 5100.75), P: 0.356762	OR: 8.24098 (0.00303128 - 22404.4), P: 0.601153	OR: 0.187159 (0.000161251 - 217.23), P: 0.641616
aGvHD_all	18	69913175	chr18_69913175_C_G	G	C	C	OR: 1.50897 (0.805334 - 2.82737), P: 0.199072	OR: 1.60869 (0.763347 - 3.39017), P: 0.211311	OR: 0.482865 (0.0727842 - 3.20342), P: 0.450804	OR: 0.0285033 (1.01515e-13 - 8003130000), P: 0.791377	OR: 3.34828 (0.377765 - 29.6772), P: 0.277694
aGvHD_all	12	9882705	chr12_9882705_C_T	T	C	C	OR: 1.32723 (0.861322 - 2.04515), P: 0.199405	OR: 1.16064 (0.637682 - 2.11247), P: 0.625882	OR: 2.66814 (0.960445 - 7.41215), P: 0.059762	OR: 0.850069 (0.242969 - 2.97412), P: 0.799331	OR: 0.541066 (0.103493 - 2.82873), P: 0.466727
aGvHD_all	18	69913773	chr18_69913773_T_C	C	T	T	OR: 1.50681 (0.805484 - 2.81878), P: 0.199478	OR: 1.60987 (0.764249 - 3.39116), P: 0.210332	OR: 0.484786 (0.0746168 - 3.14966), P: 0.44825	OR: 0.0192872 (6.83608e-15 - 54416700000), P: 0.787211	OR: 3.3078 (0.379593 - 28.8244), P: 0.2788
aGvHD_all	18	69849345	chr18_69849345_C_A	A	C	C	OR: 0.863318 (0.689558 - 1.08086), P: 0.199919	OR: 0.934098 (0.69308 - 1.25893), P: 0.654348	OR: 0.725077 (0.386343 - 1.36081), P: 0.316903	OR: 0.914956 (0.537377 - 1.55783), P: 0.743413	OR: 0.860296 (0.225193 - 3.28656), P: 0.825835
aGvHD_all	16	57662435	chr16_57662435_C_T	T	C	C	OR: 0.811956 (0.590397 - 1.11666), P: 0.200098	OR: 0.844112 (0.602315 - 1.18298), P: 0.325039	OR: 0.480816 (0.0579516 - 3.98927), P: 0.497575	OR: 1.78354 (0.0023502 - 1353.51), P: 0.864225	OR: 0.707873 (0.0105802 - 47.3606), P: 0.872015
aGvHD_all	12	6777854	chr12_6777854_T_C	C	T	T	OR: 0.847801 (0.658475 - 1.09156), P: 0.200368	OR: 0.790886 (0.581164 - 1.07629), P: 0.13562	OR: 0.880824 (0.50861 - 1.52543), P: 0.650631	OR: 0.0725162 (0.000336818 - 15.6126), P: 0.338397	OR: 14.2918 (0.988735 - 206.583), P: 0.0509796
aGvHD_all	1	160853366	chr1_160853366_A_AG	AG	A	A	OR: 2.61183 (0.600352 - 11.3628), P: 0.200618	OR: 2.99906 (0.572106 - 15.7215), P: 0.193833	OR: 1.00742e-47 (5.05284e-127 - 2.00854e+32), P: 0.245411	OR: 5.41969e-28 (2.3566e-83 - 1.24641e+28), P: 0.334396	OR: 1.06569e+25 (2.42618e-124 - 4.68097e+173), P: 0.741394
aGvHD_all	12	10316322	chr12_10316322_T_A	A	T	T	OR: 0.000609528 (7.26003e-09 - 51.1739), P: 0.200652	OR: 3.65754e-06 (5.24226e-19 - 25518700), P: 0.406728	OR: 4.56008e-06 (1.73668e-18 - 11973600), P: 0.399283	OR: 1.42775e-09 (2.47924e-34 - 8.22214e+15), P: 0.483818	OR: 6146.24 (9.37511e-16 - 4.02942e+22), P: 0.693119
aGvHD_all	4	89785845	chr4_89785845_G_A	A	G	G	OR: 0.556887 (0.227161 - 1.36521), P: 0.200715	OR: 0.306149 (0.100911 - 0.928809), P: 0.0365831	OR: 1.04967 (0.153327 - 7.18603), P: 0.960606	OR: 1.08167 (0.0319459 - 36.6245), P: 0.965156	OR: 45.5005 (0.217293 - 9527.7), P: 0.161476
aGvHD_all	18	69865056	chr18_69865056_A_G	G	A	A	OR: 0.867446 (0.697611 - 1.07863), P: 0.200855	OR: 0.955882 (0.709325 - 1.28814), P: 0.76689	OR: 0.696695 (0.401546 - 1.20879), P: 0.198616	OR: 0.910664 (0.532028 - 1.55877), P: 0.732914	OR: 0.875698 (0.271306 - 2.8265), P: 0.8243
aGvHD_all	18	70058062	chr18_70058062_C_T	T	C	C	OR: 0.608354 (0.284025 - 1.30303), P: 0.200946	OR: 0.503198 (0.206184 - 1.22807), P: 0.131387	OR: 6.11015 (0.498339 - 74.9167), P: 0.15697	OR: 0.00901029 (4.37438e-23 - 1.85593e+18), P: 0.843565	OR: 0.289493 (0.0215974 - 3.88038), P: 0.349238
aGvHD_all	3	111617783	chr3_111617783_A_T	T	A	A	OR: 0.23766 (0.0261928 - 2.1564), P: 0.201592	OR: 0.202211 (0.020791 - 1.96668), P: 0.168444	OR: 1.12006e+18 (1.62628e-15 - 7.71412e+50), P: 0.281354	OR: 2.65246e+16 (1.14849e-27 - 6.12589e+59), P: 0.457891	OR: 1.32644e-16 (2.14245e-76 - 8.21233e+43), P: 0.602746
aGvHD_all	1	161546669	chr1_161546669_G_GCCGA	GCCGA	G	G	OR: 1.94422 (0.699699 - 5.4023), P: 0.202276	OR: 2.61269 (0.759445 - 8.98833), P: 0.127643	OR: 2.03463e-05 (6.18235e-11 - 6.69606), P: 0.0955936	OR: 0.961739 (0.0790654 - 11.6984), P: 0.975586	OR: 19.6271 (3.02142e-07 - 1274970000), P: 0.745681
aGvHD_all	18	69858050	chr18_69858050_T_G	G	T	T	OR: 0.867488 (0.697107 - 1.07951), P: 0.202601	OR: 0.963644 (0.714013 - 1.30055), P: 0.808709	OR: 0.735878 (0.422088 - 1.28295), P: 0.279513	OR: 0.878357 (0.516697 - 1.49316), P: 0.631863	OR: 0.8736 (0.271929 - 2.80653), P: 0.820472
aGvHD_all	18	69968414	chr18_69968414_T_C	C	T	T	OR: 1.50205 (0.803063 - 2.80943), P: 0.202859	OR: 1.60924 (0.764346 - 3.38804), P: 0.210391	OR: 0.439675 (0.0645752 - 2.99362), P: 0.401127	OR: 6.7221 (4.10313e-13 - 1.10127e+14), P: 0.902316	OR: 3.22085 (0.372202 - 27.8717), P: 0.288087
aGvHD_all	3	111793900	chr3_111793900_G_A	A	G	G	OR: 1.38227 (0.839327 - 2.27644), P: 0.203432	OR: 1.33518 (0.740848 - 2.40629), P: 0.336123	OR: 2.60781 (0.743763 - 9.14363), P: 0.13427	OR: 1374.76 (7.00227e-08 - 2.69909e+13), P: 0.550125	OR: 0.952182 (0.08369 - 10.8334), P: 0.968496
aGvHD_all	1	161105734	chr1_161105734_C_A	A	C	C	OR: 1.48643 (0.806338 - 2.74012), P: 0.204018	OR: 1.59507 (0.818787 - 3.10735), P: 0.169958	OR: 3.38483 (0.104528 - 109.608), P: 0.49196	OR: 2.15993 (1.69564e-06 - 2751350), P: 0.914497	OR: 1.00574 (0.000920126 - 1099.31), P: 0.998722
aGvHD_all	1	161529060	chr1_161529060_T_C	C	T	T	OR: 1.16552 (0.919644 - 1.47713), P: 0.205151	OR: 0.960875 (0.711106 - 1.29837), P: 0.794974	OR: 1.81934 (0.812247 - 4.07512), P: 0.145793	OR: 1.80036 (0.996193 - 3.25367), P: 0.0514951	OR: 2.13212 (0.392222 - 11.5903), P: 0.380768
aGvHD_all	18	69857120	chr18_69857120_G_A	A	G	G	OR: 0.868415 (0.697971 - 1.08048), P: 0.205657	OR: 0.947959 (0.703116 - 1.27806), P: 0.725909	OR: 0.735299 (0.421542 - 1.28259), P: 0.27872	OR: 0.905836 (0.529327 - 1.55015), P: 0.718256	OR: 0.871429 (0.270765 - 2.8046), P: 0.8175
aGvHD_all	18	69923770	chr18_69923770_C_T	T	C	C	OR: 0.57781 (0.247081 - 1.35123), P: 0.2057	OR: 0.398781 (0.142468 - 1.11623), P: 0.0800162	OR: 7.2345 (0.535061 - 97.8168), P: 0.136408	OR: 2113820000 (1.04453e-22 - 4.27777e+40), P: 0.559349	OR: 0.320383 (0.0227713 - 4.50768), P: 0.398807
aGvHD_all	6	30699574	chr6_30699574_C_G	G	C	C	OR: 1.95584 (0.691538 - 5.53157), P: 0.206004	OR: 3.3727 (0.380883 - 29.8651), P: 0.274606	OR: 1.34877 (0.151532 - 12.0053), P: 0.788517	OR: 1.41561 (0.171314 - 11.6975), P: 0.747024	OR: 4.04633 (0.168073 - 97.415), P: 0.389121
aGvHD_all	12	10296239	chr12_10296239_G_A	A	G	G	OR: 2.76389 (0.570767 - 13.3839), P: 0.20652	OR: 1.23222 (0.119797 - 12.6744), P: 0.860613	OR: 6.03009 (0.476647 - 76.2872), P: 0.165233	OR: 3.9638e-07 (1.01978e-28 - 1.54069e+15), P: 0.561118	OR: 1.82104 (0.00624743 - 530.81), P: 0.835997
aGvHD_all	1	161522797	chr1_161522797_C_T	T	C	C	OR: 1.1786 (0.913104 - 1.52128), P: 0.206993	OR: 0.983744 (0.72401 - 1.33666), P: 0.916547	OR: 2.41889 (0.852853 - 6.86055), P: 0.0967713	OR: 1.7999 (0.896597 - 3.61326), P: 0.0983338	OR: 1.99327 (0.256916 - 15.4646), P: 0.509336
aGvHD_all	1	160831701	chr1_160831701_T_A	A	T	T	OR: 1.14808 (0.926329 - 1.42292), P: 0.207269	OR: 1.27445 (0.960864 - 1.69038), P: 0.0923901	OR: 0.607185 (0.317614 - 1.16076), P: 0.131281	OR: 0.898651 (0.493802 - 1.63542), P: 0.726493	OR: 1.0631 (0.377501 - 2.99387), P: 0.907781
aGvHD_all	7	100220255	chr7_100220255_C_T	T	C	C	OR: 0.00405947 (7.63564e-07 - 21.5821), P: 0.208345	OR: NA (NA - NA), P: NA	OR: 0.00284503 (4.2036e-08 - 192.553), P: 0.301601	OR: 409400 (8.92317e-09 - 1.87835e+19), P: 0.420735	OR: 3.47081e-18 (3.6047e-44 - 334189000), P: 0.187842
aGvHD_all	16	57628069	chr16_57628069_C_CA	CA	C	C	OR: 1.18754 (0.908447 - 1.55237), P: 0.208576	OR: 1.20359 (0.842733 - 1.71897), P: 0.308182	OR: 1.70709 (0.872134 - 3.34142), P: 0.118594	OR: 1.00511 (0.471901 - 2.14082), P: 0.98945	OR: 1.22981 (0.353724 - 4.27577), P: 0.744901
aGvHD_all	12	10249571	chr12_10249571_C_G	G	C	C	OR: 0.00307191 (3.70527e-07 - 25.4681), P: 0.208853	OR: 2.54244e-11 (6.74361e-32 - 9585380000), P: 0.312887	OR: 3.63565e-10 (5.0905e-25 - 259659), P: 0.212936	OR: 12210800000 (3.88114e-20 - 3.84174e+39), P: 0.502725	OR: 348141 (6.38348e-18 - 1.89869e+28), P: 0.632854
aGvHD_all	6	41343772	chr6_41343772_C_T	T	C	C	OR: 2.19121 (0.644327 - 7.45184), P: 0.20907	OR: 2.89634 (0.760538 - 11.0301), P: 0.119056	OR: 0.018854 (9.56018e-18 - 3.71829e+13), P: 0.825094	OR: 9790880000 (1.3885e-23 - 6.90396e+42), P: 0.551092	OR: 3.83154e-11 (6.01855e-45 - 2.43924e+23), P: 0.54587
aGvHD_all	1	161264526	chr1_161264526_A_G	G	A	A	OR: 1.23721 (0.887226 - 1.72525), P: 0.2096	OR: 1.45133 (0.919167 - 2.29161), P: 0.109978	OR: 0.962399 (0.447931 - 2.06776), P: 0.921758	OR: 1.10552 (0.406015 - 3.01019), P: 0.844383	OR: 1.17279 (0.25632 - 5.36605), P: 0.837244
aGvHD_all	18	69881391	chr18_69881391_G_A	A	G	G	OR: 0.859553 (0.678392 - 1.08909), P: 0.210119	OR: 0.873774 (0.639606 - 1.19367), P: 0.396589	OR: 0.825764 (0.402476 - 1.69423), P: 0.601593	OR: 0.894386 (0.51835 - 1.54322), P: 0.688385	OR: 1.03717 (0.231571 - 4.64535), P: 0.961948
aGvHD_all	18	69867948	chr18_69867948_T_C	C	T	T	OR: 1.15125 (0.923428 - 1.43527), P: 0.210607	OR: 1.08484 (0.802166 - 1.46712), P: 0.597007	OR: 1.4371 (0.819839 - 2.51909), P: 0.20541	OR: 0.966555 (0.560538 - 1.66666), P: 0.902606	OR: 1.14931 (0.352067 - 3.75191), P: 0.817668
aGvHD_all	18	70043158	chr18_70043158_A_G	G	A	A	OR: 1.28419 (0.867785 - 1.9004), P: 0.211004	OR: 1.2128 (0.753311 - 1.95256), P: 0.427157	OR: 1.28687 (0.444324 - 3.72706), P: 0.642043	OR: 1.07262 (3.92081e-06 - 293440), P: 0.991243	OR: 2.26896 (0.585811 - 8.78812), P: 0.235651
aGvHD_all	18	69849174	chr18_69849174_C_T	T	C	C	OR: 0.866745 (0.692554 - 1.08475), P: 0.211549	OR: 0.937629 (0.696268 - 1.26266), P: 0.671486	OR: 0.725268 (0.385875 - 1.36317), P: 0.318433	OR: 0.914956 (0.537377 - 1.55783), P: 0.743413	OR: 0.863948 (0.225718 - 3.30681), P: 0.830899
aGvHD_all	6	31526961	chr6_31526961_C_A	A	C	C	OR: 1.15243 (0.922316 - 1.43995), P: 0.211895	OR: 1.23817 (0.905134 - 1.69374), P: 0.181407	OR: 1.11184 (0.672745 - 1.83754), P: 0.679167	OR: 1.0834 (0.607965 - 1.93062), P: 0.785817	OR: 1.31019 (0.438899 - 3.91112), P: 0.62826
aGvHD_all	16	57621508	chr16_57621508_G_C	C	G	G	OR: 26.0082 (0.154937 - 4365.8), P: 0.212555	OR: 16.4284 (0.143116 - 1885.81), P: 0.247429	OR: 2894130 (3.46589e-07 - 2.41669e+19), P: 0.327045	OR: 7.81223e-05 (4.3119e-23 - 1.41541e+14), P: 0.659285	OR: 26940500 (1.17131e-16 - 6.19644e+30), P: 0.533032
aGvHD_all	18	69866096	chr18_69866096_T_C	C	T	T	OR: 0.863259 (0.684987 - 1.08793), P: 0.212802	OR: 0.891019 (0.658637 - 1.20539), P: 0.454225	OR: 0.659738 (0.336958 - 1.29172), P: 0.22503	OR: 1.06678 (0.59133 - 1.92451), P: 0.829972	OR: 0.921671 (0.220763 - 3.84792), P: 0.910929
aGvHD_all	18	69878854	chr18_69878854_G_A	A	G	G	OR: 0.866264 (0.690886 - 1.08616), P: 0.213542	OR: 0.978556 (0.726308 - 1.31841), P: 0.88667	OR: 0.667173 (0.353984 - 1.25746), P: 0.210747	OR: 0.806398 (0.459774 - 1.41434), P: 0.452869	OR: 0.890344 (0.224354 - 3.53331), P: 0.868823
aGvHD_all	1	161549329	chr1_161549329_G_C	C	G	G	OR: 0.820222 (0.600171 - 1.12095), P: 0.213677	OR: 0.839841 (0.560728 - 1.25789), P: 0.397094	OR: 0.962668 (0.270755 - 3.42276), P: 0.953122	OR: 0.793716 (0.416408 - 1.5129), P: 0.482701	OR: 0.383347 (0.0447903 - 3.28096), P: 0.381407
aGvHD_all	12	10453531	chr12_10453531_T_C	C	T	T	OR: 1.25447 (0.877427 - 1.79353), P: 0.21386	OR: 1.13431 (0.729382 - 1.76404), P: 0.575917	OR: 1.24572 (0.435786 - 3.56099), P: 0.681802	OR: 1.65844 (0.0775683 - 35.4583), P: 0.74612	OR: 1.89586 (0.591047 - 6.08124), P: 0.282072
aGvHD_all	18	69916195	chr18_69916195_G_T	T	G	G	OR: 1.4789 (0.797099 - 2.74389), P: 0.214664	OR: 1.55925 (0.7401 - 3.28503), P: 0.242666	OR: 0.521344 (0.086245 - 3.15148), P: 0.477991	OR: 0.1282 (5.01429e-15 - 3.2777e+12), P: 0.896241	OR: 3.09072 (0.39903 - 23.9394), P: 0.279981
aGvHD_all	6	32120698	chr6_32120698_G_A	A	G	G	OR: 0.707058 (0.408797 - 1.22293), P: 0.214961	OR: 0.687011 (0.332482 - 1.41958), P: 0.310678	OR: 0.407692 (0.0765311 - 2.17184), P: 0.29314	OR: 1.04152 (0.248094 - 4.37236), P: 0.955683	OR: 0.425764 (0.0473862 - 3.82548), P: 0.445913
aGvHD_all	18	70270589	chr18_70270589_T_C	C	T	T	OR: 1.44612 (0.806559 - 2.59282), P: 0.215603	OR: 1.3003 (0.69973 - 2.41632), P: 0.406211	OR: 1.57427 (0.0379565 - 65.2936), P: 0.81129	OR: 0.151138 (0.000611165 - 37.3755), P: 0.501541	OR: 2.51003 (0.000690981 - 9117.82), P: 0.825847
aGvHD_all	4	89731983	chr4_89731983_C_T	T	C	C	OR: 1.61609 (0.755935 - 3.45499), P: 0.215639	OR: 1.5583 (0.471722 - 5.14777), P: 0.466869	OR: 2.53409 (0.726729 - 8.8363), P: 0.144544	OR: 7.49848 (0.0130794 - 4298.92), P: 0.534133	OR: 0.373257 (0.0257042 - 5.42015), P: 0.470356
aGvHD_all	1	160836821	chr1_160836821_C_T	T	C	C	OR: 1.14258 (0.924652 - 1.41188), P: 0.217033	OR: 1.31548 (0.994069 - 1.74082), P: 0.0550666	OR: 0.607898 (0.325372 - 1.13575), P: 0.118567	OR: 0.801844 (0.442695 - 1.45236), P: 0.466216	OR: 1.4021 (0.495248 - 3.9695), P: 0.524433
aGvHD_all	19	54916112	chr19_54916112_A_C	C	A	A	OR: 1.17036 (0.911533 - 1.50267), P: 0.217357	OR: 1.20971 (0.906922 - 1.61359), P: 0.195228	OR: 1.02109 (0.430137 - 2.42392), P: 0.962269	OR: 0.973677 (0.344477 - 2.75213), P: 0.959869	OR: 0.781327 (0.156898 - 3.8909), P: 0.763216
aGvHD_all	18	69875562	chr18_69875562_C_T	T	C	C	OR: 1.14817 (0.921071 - 1.43127), P: 0.219151	OR: 1.06972 (0.790938 - 1.44676), P: 0.661748	OR: 1.46914 (0.841899 - 2.56369), P: 0.175689	OR: 0.969546 (0.562232 - 1.67194), P: 0.911424	OR: 1.14539 (0.342135 - 3.83447), P: 0.825726
aGvHD_all	1	160835144	chr1_160835144_C_G	G	C	C	OR: 1.14298 (0.922637 - 1.41596), P: 0.221304	OR: 1.27858 (0.964306 - 1.69529), P: 0.0877409	OR: 0.600193 (0.317189 - 1.1357), P: 0.11667	OR: 0.900749 (0.492274 - 1.64817), P: 0.734546	OR: 1.06374 (0.384069 - 2.94617), P: 0.905374
aGvHD_all	1	145732537	chr1_145732537_A_T	T	A	A	OR: 0.773403 (0.512275 - 1.16764), P: 0.221493	OR: 0.73183 (0.440996 - 1.21447), P: 0.227012	OR: 1.27378 (0.453042 - 3.58139), P: 0.646376	OR: 1.83644 (1.90494e-05 - 177040), P: 0.917322	OR: 0.0728805 (0.00235764 - 2.25291), P: 0.134653
aGvHD_all	18	69860524	chr18_69860524_T_G	G	T	T	OR: 0.87302 (0.702002 - 1.0857), P: 0.222169	OR: 0.959426 (0.711862 - 1.29309), P: 0.785617	OR: 0.720092 (0.412749 - 1.25629), P: 0.2475	OR: 0.914956 (0.537377 - 1.55783), P: 0.743413	OR: 0.87525 (0.271936 - 2.81707), P: 0.823215
aGvHD_all	1	160949955	chr1_160949955_A_G	G	A	A	OR: 0.49182 (0.1573 - 1.53774), P: 0.222424	OR: 0.888017 (0.0579639 - 13.6046), P: 0.93203	OR: 0.344976 (0.0240821 - 4.94178), P: 0.433274	OR: 0.382458 (0.071738 - 2.039), P: 0.260337	OR: 0.00152224 (1.97107e-42 - 1.17561e+36), P: 0.887077
aGvHD_all	7	100375724	chr7_100375724_T_G	G	T	T	OR: 0.497604 (0.162152 - 1.52702), P: 0.222462	OR: 1.21726 (0.239938 - 6.17548), P: 0.812439	OR: 0.0896746 (0.00344301 - 2.33561), P: 0.147074	OR: 0.00942552 (3.36738e-05 - 2.63827), P: 0.104696	OR: 0.373475 (0.00300582 - 46.4044), P: 0.688934
aGvHD_all	6	32372399	chr6_32372399_C_T	T	C	C	OR: 0.850519 (0.655621 - 1.10336), P: 0.222741	OR: 0.813969 (0.581947 - 1.1385), P: 0.229245	OR: 0.900102 (0.453325 - 1.7872), P: 0.763608	OR: 1.16811 (0.552826 - 2.46821), P: 0.683927	OR: 1.07543 (0.287119 - 4.02814), P: 0.914049
aGvHD_all	19	54931619	chr19_54931619_C_T	T	C	C	OR: 0.636403 (0.307731 - 1.31611), P: 0.222833	OR: 0.594821 (0.278301 - 1.27133), P: 0.18008	OR: 0.558904 (0.00014215 - 2197.5), P: 0.890426	OR: 0.65241 (0.000790564 - 538.399), P: 0.900806	OR: 5.0431 (3.159e-07 - 80509200), P: 0.848367
aGvHD_all	18	69944697	chr18_69944697_T_C	C	T	T	OR: 0.575728 (0.236923 - 1.39903), P: 0.222937	OR: 0.403724 (0.13446 - 1.21221), P: 0.1059	OR: 7.37827 (0.539803 - 100.85), P: 0.134167	OR: 527.483 (6.50041e-27 - 4.28033e+31), P: 0.853576	OR: 0.322904 (0.0229442 - 4.54436), P: 0.402109
aGvHD_all	1	116768080	chr1_116768080_C_T	T	C	C	OR: 0.522865 (0.184222 - 1.48401), P: 0.223111	OR: 0.571345 (0.193315 - 1.68861), P: 0.311343	OR: 2.11304e+21 (3.41126e-12 - 1.30888e+54), P: 0.202458	OR: 3.11691e-10 (7.22278e-44 - 1.34507e+24), P: 0.579616	OR: 1.51893e+27 (2.12367e-35 - 1.0864e+89), P: 0.389076
aGvHD_all	6	31115379	chr6_31115379_A_G	G	A	A	OR: 1.14683 (0.919764 - 1.42996), P: 0.223602	OR: 1.2757 (0.938987 - 1.73315), P: 0.119393	OR: 0.791047 (0.460203 - 1.35974), P: 0.396377	OR: 0.72161 (0.381468 - 1.36505), P: 0.31578	OR: 2.32831 (0.956334 - 5.66857), P: 0.0626572
aGvHD_all	7	100220478	chr7_100220478_G_A	A	G	G	OR: 0.442845 (0.118819 - 1.65051), P: 0.224951	OR: 0.349298 (0.078198 - 1.56026), P: 0.168385	OR: 5.20337 (0.0130351 - 2077.1), P: 0.589393	OR: 1.54829e+27 (10.8085 - 2.21789e+53), P: 0.0416072	OR: 8.70352e-21 (1.33643e-222 - 5.66817e+181), P: 0.845533
aGvHD_all	3	111659093	chr3_111659093_G_T	T	G	G	OR: 0.097136 (0.0022425 - 4.20754), P: 0.22526	OR: 0.00525498 (1.25971e-08 - 2192.15), P: 0.426669	OR: NA (NA - NA), P: NA	OR: 1.83711e-06 (1.02897e-46 - 3.27997e+34), P: 0.780019	OR: NA (NA - NA), P: NA
aGvHD_all	12	10307944	chr12_10307944_A_T	T	A	A	OR: 0.860549 (0.675044 - 1.09703), P: 0.22537	OR: 0.812326 (0.595023 - 1.10899), P: 0.190651	OR: 1.49163 (0.832963 - 2.67114), P: 0.178578	OR: 0.923249 (0.211038 - 4.03903), P: 0.915543	OR: 0.545482 (0.196946 - 1.51083), P: 0.243594
aGvHD_all	19	54935085	chr19_54935085_C_T	T	C	C	OR: 0.319456 (0.0504737 - 2.02189), P: 0.225462	OR: 0.275728 (0.0410427 - 1.85236), P: 0.184956	OR: 3.59444e+12 (4.58982e-16 - 2.81493e+40), P: 0.377656	OR: 0.00051953 (1.33726e-28 - 2.01839e+21), P: 0.793482	OR: 0.00188054 (4.47941e-51 - 7.89484e+44), P: 0.910681
aGvHD_all	4	89788918	chr4_89788918_C_T	T	C	C	OR: 0.229184 (0.0211222 - 2.48673), P: 0.225861	OR: 0.188532 (0.0166401 - 2.13606), P: 0.177927	OR: 0.000130875 (3.86085e-15 - 4436370), P: 0.469825	OR: 2230130000 (2.51164e-26 - 1.98017e+44), P: 0.600091	OR: 6989450000 (4.75738e-21 - 1.02688e+40), P: 0.522435
aGvHD_all	18	70032106	chr18_70032106_T_C	C	T	T	OR: 1.59059 (0.749664 - 3.3748), P: 0.226573	OR: 2.18444 (0.903874 - 5.27925), P: 0.0826548	OR: 0.124735 (0.00925539 - 1.68105), P: 0.116751	OR: 0.0015344 (1.59107e-18 - 1.47974e+12), P: 0.712811	OR: 2.73358 (0.198582 - 37.6291), P: 0.452258
aGvHD_all	1	160781634	chr1_160781634_A_G	G	A	A	OR: 46.8428 (0.0916323 - 23946.2), P: 0.226704	OR: 196.455 (0.00517577 - 7456790), P: 0.326331	OR: 26557700 (1.72672e-05 - 4.0847e+19), P: 0.232481	OR: 6060450000 (1.70322e-08 - 2.15645e+27), P: 0.274648	OR: 12022 (2.09343e-17 - 6.90396e+24), P: 0.700082
aGvHD_all	1	160850346	chr1_160850346_T_C	C	T	T	OR: 0.29044 (0.0390739 - 2.15887), P: 0.22704	OR: 0.356129 (0.0233832 - 5.4239), P: 0.457439	OR: 8.53781e-06 (8.30083e-20 - 878155000), P: 0.478337	OR: 2.98577e-05 (1.1119e-26 - 8.0176e+16), P: 0.678972	OR: 8.63042 (2.46267e-17 - 3.02452e+18), P: 0.916719
aGvHD_all	1	161527110	chr1_161527110_G_A	A	G	G	OR: 0.845813 (0.644137 - 1.11063), P: 0.228227	OR: 0.850659 (0.61856 - 1.16985), P: 0.319754	OR: 0.659857 (0.144401 - 3.01528), P: 0.591773	OR: 1.21673 (0.597771 - 2.47659), P: 0.588524	OR: 0.359554 (0.0362272 - 3.56857), P: 0.382367
aGvHD_all	12	10430753	chr12_10430753_A_T	T	A	A	OR: 7.47693e-09 (4.47144e-22 - 125026), P: 0.228403	OR: 2.29623e-65 (2.93027e-129 - 0.179938), P: 0.0473883	OR: NA (NA - NA), P: NA	OR: 1.02552e-17 (2.09626e-67 - 5.01695e+32), P: 0.502781	OR: 3.86699e+26 (4.73792e-82 - 3.15615e+134), P: 0.629169
aGvHD_all	12	10329587	chr12_10329587_A_T	T	A	A	OR: 0.779632 (0.519897 - 1.16913), P: 0.228541	OR: 0.778221 (0.452805 - 1.3375), P: 0.364147	OR: 0.70583 (0.330298 - 1.50832), P: 0.36856	OR: 4.02723 (4.40602e-06 - 3681000), P: 0.842321	OR: 1.9115 (0.167931 - 21.758), P: 0.601588
aGvHD_all	1	161519563	chr1_161519563_C_T	T	C	C	OR: 1.17071 (0.904898 - 1.5146), P: 0.230353	OR: 0.968415 (0.711474 - 1.31815), P: 0.838339	OR: 2.51315 (0.851321 - 7.41899), P: 0.0952123	OR: 1.81826 (0.902829 - 3.66188), P: 0.0941724	OR: 2.19273 (0.263468 - 18.2492), P: 0.467697
aGvHD_all	3	111662259	chr3_111662259_C_T	T	C	C	OR: 0.440301 (0.115215 - 1.68264), P: 0.230441	OR: 0.436014 (0.10942 - 1.73742), P: 0.239268	OR: 518978 (0.0175697 - 1.53297e+13), P: 0.133756	OR: 235820 (3.62224e-12 - 1.53527e+22), P: 0.53113	OR: 5197.17 (1.27818e-09 - 2.11321e+16), P: 0.56355
aGvHD_all	1	161523755	chr1_161523755_T_C	C	T	T	OR: 0.844864 (0.641384 - 1.1129), P: 0.230488	OR: 0.857807 (0.622156 - 1.18272), P: 0.349308	OR: 0.576042 (0.108744 - 3.05141), P: 0.5167	OR: 1.21445 (0.598074 - 2.46608), P: 0.590844	OR: 0.370437 (0.0339829 - 4.03802), P: 0.415194
aGvHD_all	4	89746122	chr4_89746122_G_T	T	G	G	OR: 0.496597 (0.158095 - 1.55987), P: 0.230672	OR: 0.646375 (0.194491 - 2.14817), P: 0.476376	OR: 0.00645859 (1.89074e-09 - 22061.9), P: 0.511226	OR: 0.255561 (1.2538e-24 - 5.20905e+22), P: 0.960265	OR: 271923 (6.64472e-11 - 1.1128e+21), P: 0.495079
aGvHD_all	18	69870115	chr18_69870115_T_C	C	T	T	OR: 0.874392 (0.701827 - 1.08939), P: 0.231436	OR: 0.940167 (0.695917 - 1.27014), P: 0.687704	OR: 0.685518 (0.391825 - 1.19935), P: 0.185829	OR: 1.02245 (0.593888 - 1.76027), P: 0.936161	OR: 0.868203 (0.265403 - 2.84012), P: 0.815201
aGvHD_all	18	69876452	chr18_69876452_C_T	T	C	C	OR: 1.14286 (0.917872 - 1.42299), P: 0.232555	OR: 1.06567 (0.788947 - 1.43945), P: 0.678422	OR: 1.46049 (0.83688 - 2.54878), P: 0.182472	OR: 0.963947 (0.563282 - 1.6496), P: 0.893438	OR: 1.14297 (0.339187 - 3.85147), P: 0.829309
aGvHD_all	6	31589919	chr6_31589919_C_T	T	C	C	OR: 0.371143 (0.0728728 - 1.89024), P: 0.232724	OR: 0.282055 (0.0411608 - 1.93278), P: 0.197433	OR: 118.411 (4.49006e-15 - 3.12269e+18), P: 0.804543	OR: 2.50967 (0.00914469 - 688.752), P: 0.748058	OR: 0.0978852 (1.06443e-05 - 900.152), P: 0.617722
aGvHD_all	12	6774314	chr12_6774314_G_C	C	G	G	OR: 0.332431 (0.0543942 - 2.03166), P: 0.233083	OR: 0.268716 (0.0407129 - 1.7736), P: 0.172306	OR: 1.85646e+13 (2.51888e-19 - 1.36825e+45), P: 0.414459	OR: 90874.4 (8.84036e-29 - 9.34143e+37), P: 0.768461	OR: 1.57486e+27 (1.95997e-34 - 1.26542e+88), P: 0.381451
aGvHD_all	18	69901836	chr18_69901836_A_G	G	A	A	OR: 0.609895 (0.270474 - 1.37526), P: 0.233303	OR: 0.502197 (0.190691 - 1.32257), P: 0.16329	OR: 0.344088 (0.00914853 - 12.9416), P: 0.564303	OR: 1.42919 (0.147584 - 13.8402), P: 0.757876	OR: 0.0838059 (3.14608e-06 - 2232.44), P: 0.633462
aGvHD_all	18	69869260	chr18_69869260_C_T	T	C	C	OR: 0.874943 (0.702233 - 1.09013), P: 0.233737	OR: 0.94144 (0.696594 - 1.27235), P: 0.694566	OR: 0.687299 (0.392947 - 1.20215), P: 0.188661	OR: 1.02121 (0.593845 - 1.75612), P: 0.939527	OR: 0.870068 (0.266525 - 2.84032), P: 0.817643
aGvHD_all	6	31590398	chr6_31590398_G_A	A	G	G	OR: 0.702384 (0.392069 - 1.25831), P: 0.235002	OR: 0.739601 (0.307374 - 1.77962), P: 0.500738	OR: 0.771713 (0.207958 - 2.86376), P: 0.698504	OR: 1.26759 (0.199638 - 8.04846), P: 0.80148	OR: 0.587981 (0.0887016 - 3.89758), P: 0.582109
aGvHD_all	3	111662821	chr3_111662821_C_T	T	C	C	OR: 1.58074 (0.742069 - 3.36725), P: 0.235313	OR: 1.24403 (0.566682 - 2.73099), P: 0.586256	OR: 20478900000 (0.000206242 - 2.03347e+24), P: 0.148775	OR: 15.47 (1.57091e-14 - 1.52344e+16), P: 0.876433	OR: 1.00652e-08 (1.87054e-49 - 5.41601e+32), P: 0.700368
aGvHD_all	1	160842532	chr1_160842532_G_A	A	G	G	OR: 0.117909 (0.00337823 - 4.11531), P: 0.238215	OR: 0.450105 (0.00024466 - 828.065), P: 0.835127	OR: 11.9455 (0.000578121 - 246825), P: 0.624652	OR: 0.00659445 (2.34425e-05 - 1.85504), P: 0.0809477	OR: 150138 (1.64895e-96 - 1.36701e+106), P: 0.919953
aGvHD_all	18	70124118	chr18_70124118_G_T	T	G	G	OR: 0.585078 (0.239926 - 1.42676), P: 0.238585	OR: 0.36478 (0.122176 - 1.08912), P: 0.0707635	OR: 9.79632 (0.622646 - 154.129), P: 0.104588	OR: 31.0634 (3.29835e-32 - 2.9255e+34), P: 0.929321	OR: 0.365817 (0.0265753 - 5.03559), P: 0.452252
aGvHD_all	18	70203271	chr18_70203271_C_A	A	C	C	OR: 1.31494 (0.83369 - 2.07401), P: 0.238949	OR: 1.28339 (0.782377 - 2.10523), P: 0.323119	OR: 1.28621 (0.127187 - 13.007), P: 0.831165	OR: 0.00728233 (5.17526e-09 - 10247.3), P: 0.495578	OR: 2.9728 (0.295541 - 29.9028), P: 0.35495
aGvHD_all	1	160960146	chr1_160960146_T_C	C	T	T	OR: 0.648102 (0.313477 - 1.33993), P: 0.241861	OR: 0.787887 (0.332767 - 1.86546), P: 0.587737	OR: 0.331629 (0.0343962 - 3.19738), P: 0.339758	OR: 17.7185 (0.000118359 - 2652490), P: 0.636352	OR: 0.471178 (0.018548 - 11.9694), P: 0.648433
aGvHD_all	19	54275307	chr19_54275307_C_G	G	C	C	OR: 2.69944 (0.510852 - 14.2644), P: 0.242337	OR: 2.29333 (0.431273 - 12.1949), P: 0.330292	OR: 94.8272 (0.223216 - 40284.7), P: 0.140406	OR: 1283.56 (3.60846e-11 - 4.56572e+16), P: 0.653009	OR: 3.89481e+14 (0.000946111 - 1.60336e+32), P: 0.104487
aGvHD_all	1	160837685	chr1_160837685_C_T	T	C	C	OR: 4.34071 (0.36487 - 51.6397), P: 0.245252	OR: 29.8289 (0.0220909 - 40277.4), P: 0.355865	OR: 0.155897 (5.37917e-08 - 451814), P: 0.806601	OR: 0.218718 (4.55885e-06 - 10493.3), P: 0.782246	OR: 1.96388e-07 (4.2494e-18 - 9076.19), P: 0.217731
aGvHD_all	1	161206347	chr1_161206347_A_G	G	A	A	OR: 1.15637 (0.904799 - 1.4779), P: 0.245756	OR: 1.28813 (0.957094 - 1.73366), P: 0.0947997	OR: 0.98604 (0.474384 - 2.04956), P: 0.96996	OR: 0.683615 (0.198894 - 2.34964), P: 0.545961	OR: 1.00736 (0.2919 - 3.47646), P: 0.990739
aGvHD_all	1	161524102	chr1_161524102_T_C	C	T	T	OR: 1.1496 (0.908356 - 1.4549), P: 0.246005	OR: 0.936232 (0.695506 - 1.26028), P: 0.663918	OR: 1.79578 (0.802172 - 4.02013), P: 0.15449	OR: 1.81084 (0.996821 - 3.28959), P: 0.0512345	OR: 2.09916 (0.383596 - 11.4873), P: 0.392506
aGvHD_all	1	160952405	chr1_160952405_A_G	G	A	A	OR: 1.25071 (0.856111 - 1.82718), P: 0.247397	OR: 1.30437 (0.812962 - 2.09282), P: 0.270658	OR: 1.82098 (0.395174 - 8.39112), P: 0.441944	OR: 0.938332 (0.354296 - 2.48511), P: 0.898079	OR: 1.50986 (0.146274 - 15.585), P: 0.729382
aGvHD_all	4	89752622	chr4_89752622_A_C	C	A	A	OR: 3502.28 (0.00328291 - 3736310000), P: 0.249155	OR: 8907.95 (8.33506e-14 - 9.52022e+20), P: 0.649393	OR: 8.67296 (1.03871e-11 - 7.24169e+12), P: 0.877422	OR: 91.8742 (1.29437e-18 - 6.52119e+21), P: 0.846307	OR: 0.430141 (4.47254e-12 - 41368300000), P: 0.947869
aGvHD_all	6	41339856	chr6_41339856_A_G	G	A	A	OR: 1.24991 (0.855258 - 1.82666), P: 0.249199	OR: 1.25037 (0.823539 - 1.89842), P: 0.294304	OR: 2.62441 (0.558034 - 12.3425), P: 0.221904	OR: 2.62214 (0.0861759 - 79.7857), P: 0.580124	OR: 0.0682659 (0.00169022 - 2.75717), P: 0.154879
aGvHD_all	18	69960702	chr18_69960702_G_A	A	G	G	OR: 0.0271371 (5.86538e-05 - 12.5554), P: 0.249357	OR: 1.26629e-07 (2.76589e-22 - 57973900), P: 0.356471	OR: 251923 (3.68881e-07 - 1.72048e+17), P: 0.371035	OR: 2.17838e-09 (5.50353e-42 - 8.62235e+23), P: 0.602502	OR: 9.58547e+20 (0.00311628 - 2.94843e+44), P: 0.079977
aGvHD_all	5	157091549	chr5_157091549_A_G	G	A	A	OR: 0.863044 (0.671432 - 1.10934), P: 0.250193	OR: 0.717327 (0.515827 - 0.997539), P: 0.0483123	OR: 1.40469 (0.823159 - 2.39706), P: 0.212668	OR: 1.2284 (0.12673 - 11.907), P: 0.859108	OR: 0.816185 (0.240812 - 2.7663), P: 0.744317
aGvHD_all	12	10312634	chr12_10312634_T_G	G	T	T	OR: 1.95545 (0.621548 - 6.15202), P: 0.251474	OR: 2.16682 (0.643933 - 7.2913), P: 0.211665	OR: 188.772 (0.000563176 - 63275100), P: 0.419474	OR: 4.8592 (3.462e-09 - 6820280000), P: 0.883046	OR: 6.17069e-06 (2.81474e-16 - 135279), P: 0.323439
aGvHD_all	18	69856217	chr18_69856217_T_C	C	T	T	OR: 1.1507 (0.90452 - 1.46388), P: 0.253079	OR: 1.17859 (0.854471 - 1.62566), P: 0.316606	OR: 1.20634 (0.635656 - 2.28939), P: 0.566052	OR: 0.883227 (0.496599 - 1.57086), P: 0.672533	OR: 1.16726 (0.297467 - 4.58034), P: 0.824525
aGvHD_all	1	160797947	chr1_160797947_C_T	T	C	C	OR: 0.881624 (0.710229 - 1.09438), P: 0.25334	OR: 0.915734 (0.686771 - 1.22103), P: 0.548741	OR: 0.972557 (0.536698 - 1.76238), P: 0.926904	OR: 0.911363 (0.525076 - 1.58183), P: 0.741469	OR: 0.733281 (0.259049 - 2.07567), P: 0.558978
aGvHD_all	1	161537655	chr1_161537655_T_C	C	T	T	OR: 1.15251 (0.903383 - 1.47034), P: 0.253341	OR: 0.943181 (0.696809 - 1.27666), P: 0.704906	OR: 2.28338 (0.893464 - 5.83554), P: 0.0845888	OR: 1.88615 (1.02206 - 3.48078), P: 0.0423815	OR: 1.91289 (0.288626 - 12.6778), P: 0.501465
aGvHD_all	1	160816880	chr1_160816880_A_G	G	A	A	OR: 0.875058 (0.695899 - 1.10034), P: 0.253503	OR: 0.761949 (0.557572 - 1.04124), P: 0.0879451	OR: 1.26134 (0.723228 - 2.19983), P: 0.413278	OR: 0.999596 (0.526952 - 1.89617), P: 0.999012	OR: 1.32729 (0.482169 - 3.65372), P: 0.583663
aGvHD_all	12	6772576	chr12_6772576_C_T	T	C	C	OR: 4.27704e+14 (3.24861e-11 - 5.63106e+39), P: 0.253618	OR: 3.01382e+11 (8.44483e-14 - 1.07558e+36), P: 0.359484	OR: NA (NA - NA), P: NA	OR: NA (NA - NA), P: NA	OR: NA (NA - NA), P: NA
aGvHD_all	1	160682686	chr1_160682686_G_A	A	G	G	OR: 1.18883 (0.883243 - 1.60015), P: 0.253874	OR: 0.95105 (0.653038 - 1.38506), P: 0.793582	OR: 1.75972 (0.944737 - 3.27776), P: 0.0749402	OR: 2.24214 (0.00983771 - 511.01), P: 0.77067	OR: 1.67525 (0.479519 - 5.85267), P: 0.418855
aGvHD_all	1	160854254	chr1_160854254_G_A	A	G	G	OR: 1.4614 (0.761557 - 2.80439), P: 0.253924	OR: 0.782996 (0.317958 - 1.92818), P: 0.594711	OR: 1.47777 (0.386235 - 5.65412), P: 0.568382	OR: 7.55215 (0.486594 - 117.213), P: 0.148427	OR: 2.75165 (0.169684 - 44.6216), P: 0.476413
aGvHD_all	1	160861484	chr1_160861484_C_T	T	C	C	OR: 546.191 (0.0107479 - 27756600), P: 0.254266	OR: 76.8098 (2.08209e-09 - 2.83357e+12), P: 0.726557	OR: 463.444 (4.87948e-07 - 4.4017e+11), P: 0.560546	OR: 27299100 (0.000430201 - 1.73231e+18), P: 0.177276	OR: 0.133833 (9.09864e-13 - 19685700000), P: 0.878168
aGvHD_all	12	10251824	chr12_10251824_C_A	A	C	C	OR: 0.30635 (0.0400676 - 2.34229), P: 0.254337	OR: 0.323619 (0.0396622 - 2.64054), P: 0.292171	OR: 5.85657e-11 (1.05389e-49 - 3.25455e+28), P: 0.604724	OR: 3.26442e-14 (8.16746e-59 - 1.30474e+31), P: 0.553427	OR: 4.69773e-25 (4.75364e-97 - 4.64248e+47), P: 0.507779
aGvHD_all	19	54636791	chr19_54636791_C_T	T	C	C	OR: 1.20297 (0.875019 - 1.65384), P: 0.255169	OR: 1.76015 (1.17463 - 2.63755), P: 0.00614495	OR: 0.580472 (0.22736 - 1.482), P: 0.255391	OR: 0.80971 (0.145902 - 4.49364), P: 0.809241	OR: 0.614678 (0.131302 - 2.87755), P: 0.536623
aGvHD_all	1	116754705	chr1_116754705_C_G	G	C	C	OR: 0.378672 (0.0710051 - 2.01947), P: 0.255527	OR: 0.612406 (0.104793 - 3.57887), P: 0.586166	OR: 4.67307e-12 (1.69025e-25 - 129.197), P: 0.0985108	OR: 527.471 (7.56493e-10 - 3.67784e+14), P: 0.652352	OR: 6.71554e+13 (2.68842e-16 - 1.6775e+43), P: 0.356599
aGvHD_all	12	10326893	chr12_10326893_C_T	T	C	C	OR: 0.868381 (0.680449 - 1.10822), P: 0.256724	OR: 0.7949 (0.580292 - 1.08888), P: 0.15282	OR: 1.52022 (0.862352 - 2.67996), P: 0.147616	OR: 0.97029 (0.228062 - 4.1281), P: 0.967436	OR: 0.527242 (0.183166 - 1.51766), P: 0.235382
aGvHD_all	4	89833290	chr4_89833290_A_T	T	A	A	OR: 0.694175 (0.369348 - 1.30468), P: 0.256854	OR: 0.637391 (0.269699 - 1.50637), P: 0.304742	OR: 0.429526 (0.116085 - 1.58929), P: 0.205532	OR: 0.291862 (0.0122196 - 6.97107), P: 0.446882	OR: 1.2073 (0.065356 - 22.3019), P: 0.899251
aGvHD_all	1	160845380	chr1_160845380_A_G	G	A	A	OR: 0.887704 (0.72246 - 1.09074), P: 0.257023	OR: 0.819519 (0.620689 - 1.08204), P: 0.160372	OR: 1.4847 (0.842735 - 2.6157), P: 0.171377	OR: 1.00256 (0.567235 - 1.77198), P: 0.992973	OR: 0.73115 (0.264633 - 2.02008), P: 0.545903
aGvHD_all	6	31587353	chr6_31587353_A_G	G	A	A	OR: 1.13116 (0.913836 - 1.40017), P: 0.257545	OR: 1.16787 (0.867299 - 1.5726), P: 0.306705	OR: 1.18604 (0.704126 - 1.99778), P: 0.521299	OR: 1.39245 (0.78437 - 2.47194), P: 0.25824	OR: 0.633253 (0.239883 - 1.67169), P: 0.356272
aGvHD_all	1	116664624	chr1_116664624_G_A	A	G	G	OR: 0.723747 (0.41336 - 1.2672), P: 0.257916	OR: 0.723493 (0.395113 - 1.32479), P: 0.294322	OR: 0.113546 (0.00266581 - 4.83627), P: 0.255725	OR: 1.64085 (0.162958 - 16.5219), P: 0.674289	OR: 1.29786 (1.92976e-06 - 872874), P: 0.969624
aGvHD_all	18	69860915	chr18_69860915_A_T	T	A	A	OR: 1.16794 (0.892454 - 1.52846), P: 0.258051	OR: 1.07069 (0.746223 - 1.53624), P: 0.710783	OR: 1.64797 (0.800798 - 3.39138), P: 0.17489	OR: 0.922613 (0.493791 - 1.72384), P: 0.800618	OR: 2.50207 (0.44062 - 14.2081), P: 0.300657
aGvHD_all	16	57652078	chr16_57652078_A_G	G	A	A	OR: 0.807062 (0.556607 - 1.17021), P: 0.258152	OR: 0.927076 (0.616038 - 1.39516), P: 0.71653	OR: 0.0312092 (0.0031776 - 0.306526), P: 0.00293564	OR: 0.720478 (0.127132 - 4.08308), P: 0.711074	OR: 1.3695 (0.0816171 - 22.9794), P: 0.827014
aGvHD_all	18	69871624	chr18_69871624_T_A	A	T	T	OR: 1.14295 (0.90614 - 1.44164), P: 0.259357	OR: 1.1142 (0.811908 - 1.52905), P: 0.503086	OR: 1.37566 (0.756104 - 2.50287), P: 0.296292	OR: 0.857364 (0.495419 - 1.48374), P: 0.582354	OR: 1.24626 (0.333721 - 4.65411), P: 0.743306
aGvHD_all	12	10239934	chr12_10239934_TTC_T	T	TTC	TTC	OR: 2.27241 (0.544004 - 9.49229), P: 0.260449	OR: 2.94346 (0.588248 - 14.7284), P: 0.188813	OR: NA (NA - NA), P: NA	OR: 5.9753e-13 (9.92585e-59 - 3.5971e+33), P: 0.600744	OR: NA (NA - NA), P: NA
aGvHD_all	1	161526095	chr1_161526095_T_C	C	T	T	OR: 0.854489 (0.649688 - 1.12385), P: 0.260675	OR: 0.875809 (0.63573 - 1.20655), P: 0.417222	OR: 0.648446 (0.141221 - 2.97747), P: 0.577526	OR: 1.21667 (0.598195 - 2.47457), P: 0.588223	OR: 0.364597 (0.0366327 - 3.62876), P: 0.389459
aGvHD_all	18	70370294	chr18_70370294_T_G	G	T	T	OR: 1.17635 (0.885958 - 1.56194), P: 0.261497	OR: 1.08431 (0.789391 - 1.48942), P: 0.617225	OR: 0.53605 (0.208069 - 1.38103), P: 0.196578	OR: 9.35641 (0.469397 - 186.5), P: 0.143032	OR: 9.20637 (1.17863 - 71.9115), P: 0.0342872
aGvHD_all	3	111587713	chr3_111587713_G_A	A	G	G	OR: 0.052927 (0.000311322 - 8.99799), P: 0.262061	OR: 3.15555e-12 (1.19149e-24 - 8.35719), P: 0.0696021	OR: 3.95861e+12 (4.61551e-79 - 3.39521e+103), P: 0.785987	OR: 2.97934e-24 (1.32229e-76 - 6.71291e+28), P: 0.378452	OR: 36.1949 (1.2764e-67 - 1.02638e+70), P: 0.964404
aGvHD_all	1	145895021	chr1_145895021_C_G	G	C	C	OR: 1.30181 (0.820905 - 2.06444), P: 0.262236	OR: 1.04104 (0.508583 - 2.13096), P: 0.912368	OR: 1.36391 (0.592078 - 3.1419), P: 0.466034	OR: 0.00113854 (3.51691e-14 - 36858200), P: 0.583047	OR: 1.6433 (0.467314 - 5.77865), P: 0.438811
aGvHD_all	3	111761831	chr3_111761831_G_A	A	G	G	OR: 2249.72 (0.00300217 - 1685860000), P: 0.263411	OR: 6.20835e+35 (9.95321e-32 - 3.87249e+102), P: 0.293593	OR: 524.206 (2.16973e-05 - 12664800000), P: 0.470334	OR: 3771910000 (9.31029e-29 - 1.52812e+47), P: 0.617713	OR: 1497500 (9.96967e-15 - 2.24932e+26), P: 0.548589
aGvHD_all	16	57630193	chr16_57630193_A_G	G	A	A	OR: 1.22933 (0.855819 - 1.76585), P: 0.263839	OR: 1.27881 (0.870483 - 1.87868), P: 0.210145	OR: 0.868895 (0.134826 - 5.59965), P: 0.882478	OR: 0.14596 (0.00147501 - 14.4435), P: 0.411699	OR: 0.928119 (0.0155664 - 55.3375), P: 0.971471
aGvHD_all	16	57634109	chr16_57634109_G_A	A	G	G	OR: 11.3839 (0.158936 - 815.379), P: 0.264414	OR: 4.75048 (0.00256828 - 8786.83), P: 0.684756	OR: 591.979 (0.292361 - 1198650), P: 0.100306	OR: 1.76683e-07 (1.11651e-24 - 27959200000), P: 0.441584	OR: 0.16736 (3.21306e-11 - 871738000), P: 0.875562
aGvHD_all	18	69979091	chr18_69979091_A_G	G	A	A	OR: 1.3675 (0.788616 - 2.37131), P: 0.265104	OR: 1.30299 (0.684699 - 2.47961), P: 0.420138	OR: 0.532071 (0.0872668 - 3.24408), P: 0.493922	OR: 7.6518 (4.49238e-12 - 1.30332e+13), P: 0.887383	OR: 3.20224 (0.417767 - 24.5457), P: 0.262709
aGvHD_all	1	160855333	chr1_160855333_T_C	C	T	T	OR: 0.415335 (0.0884692 - 1.94987), P: 0.265436	OR: 0.45146 (0.0940654 - 2.16675), P: 0.320343	OR: 2.69619e-11 (9.923e-28 - 732583), P: 0.207486	OR: 49022000 (7.7944e-18 - 3.08318e+32), P: 0.543312	OR: 332211 (3.86422e-24 - 2.85605e+34), P: 0.708396
aGvHD_all	1	161232766	chr1_161232766_T_C	C	T	T	OR: 1.54254 (0.718656 - 3.31096), P: 0.266048	OR: 2.00306 (0.575808 - 6.96807), P: 0.274766	OR: 0.855708 (0.236617 - 3.0946), P: 0.812202	OR: 0.0305095 (1.10615e-06 - 841.505), P: 0.503542	OR: 10.9683 (0.238535 - 504.341), P: 0.22013
aGvHD_all	12	10249511	chr12_10249511_A_G	G	A	A	OR: 1.51514 (0.72702 - 3.1576), P: 0.267413	OR: 1.68917 (0.78464 - 3.63644), P: 0.180238	OR: 0.351424 (0.000231247 - 534.055), P: 0.779655	OR: 0.000251838 (2.46876e-24 - 2.569e+16), P: 0.72444	OR: 0.0746442 (1.82154e-08 - 305882), P: 0.738346
aGvHD_all	19	54937022	chr19_54937022_T_C	C	T	T	OR: 0.108068 (0.00211263 - 5.52807), P: 0.26774	OR: 0.00276009 (5.92943e-07 - 12.8479), P: 0.171483	OR: 78338800 (7.3916e-09 - 8.30262e+23), P: 0.334309	OR: 38385.2 (0.0091734 - 1.60619e+11), P: 0.174818	OR: 8.91468e-10 (4.53552e-39 - 1.7522e+20), P: 0.544841
aGvHD_all	18	70074254	chr18_70074254_G_C	C	G	G	OR: 1.2529 (0.840748 - 1.86711), P: 0.267982	OR: 1.21525 (0.754722 - 1.9568), P: 0.422479	OR: 1.18117 (0.388628 - 3.58995), P: 0.769089	OR: 1.13853 (4.75927e-06 - 272363), P: 0.98362	OR: 2.16765 (0.507822 - 9.25268), P: 0.296106
aGvHD_all	18	69890193	chr18_69890193_G_A	A	G	G	OR: 1.17549 (0.882581 - 1.56561), P: 0.268833	OR: 1.26239 (0.857177 - 1.85917), P: 0.238116	OR: 0.880514 (0.388616 - 1.99504), P: 0.760421	OR: 1.13979 (0.585707 - 2.21806), P: 0.700091	OR: 0.997618 (0.199265 - 4.99456), P: 0.997685
aGvHD_all	18	69979529	chr18_69979529_C_T	T	C	C	OR: 0.605081 (0.248243 - 1.47486), P: 0.269077	OR: 0.402491 (0.133946 - 1.20943), P: 0.104969	OR: 9.79632 (0.622646 - 154.129), P: 0.104588	OR: 27455.3 (8.21766e-26 - 9.17285e+33), P: 0.768253	OR: 0.365817 (0.0265753 - 5.03559), P: 0.452252
aGvHD_all	3	111178642	chr3_111178642_C_T	T	C	C	OR: 0.375193 (0.065667 - 2.1437), P: 0.270271	OR: 0.167759 (0.0152447 - 1.84609), P: 0.14458	OR: 1.73307 (0.0956346 - 31.4062), P: 0.709882	OR: 3.23565e-28 (5.95531e-75 - 1.758e+19), P: 0.248963	OR: 0.0631932 (7.48437e-05 - 53.3562), P: 0.421846
aGvHD_all	1	116755654	chr1_116755654_G_A	A	G	G	OR: 3.13589 (0.410165 - 23.9753), P: 0.270787	OR: 4.27375 (0.393686 - 46.3946), P: 0.232559	OR: 4.6462 (7.55725e-42 - 2.85649e+42), P: 0.97504	OR: 23.657 (1.77453e-34 - 3.15382e+36), P: 0.938889	OR: 1.1282e+26 (6.86296e-55 - 1.85464e+106), P: 0.524415
aGvHD_all	18	70083117	chr18_70083117_G_A	A	G	G	OR: 1.25021 (0.840014 - 1.86072), P: 0.271036	OR: 1.2188 (0.757053 - 1.9622), P: 0.415406	OR: 1.1748 (0.390215 - 3.53691), P: 0.774511	OR: 0.583814 (2.33208e-06 - 146152), P: 0.932377	OR: 2.08889 (0.504952 - 8.64131), P: 0.309251
aGvHD_all	1	160851018	chr1_160851018_C_A	A	C	C	OR: 0.888567 (0.719922 - 1.09672), P: 0.271236	OR: 0.764133 (0.574832 - 1.01577), P: 0.0639961	OR: 1.59058 (0.882792 - 2.86586), P: 0.122356	OR: 1.22698 (0.678407 - 2.21914), P: 0.498665	OR: 0.731314 (0.266702 - 2.00532), P: 0.543189
aGvHD_all	18	69867472	chr18_69867472_G_A	A	G	G	OR: 1.5779 (0.699816 - 3.55773), P: 0.271551	OR: 1.27828 (0.53581 - 3.04957), P: 0.579973	OR: 2274.94 (7.42831 - 696709), P: 0.00813171	OR: 1.36386 (0.146713 - 12.6785), P: 0.785014	OR: 1268.66 (0.000711876 - 2260920000), P: 0.330531
aGvHD_all	7	99955182	chr7_99955182_C_T	T	C	C	OR: 0.874154 (0.687581 - 1.11135), P: 0.272191	OR: 0.753408 (0.549486 - 1.03301), P: 0.078696	OR: 1.06052 (0.636322 - 1.76751), P: 0.821619	OR: 2.57078 (0.630444 - 10.4829), P: 0.187953	OR: 1.00423 (0.359787 - 2.803), P: 0.993564
aGvHD_all	18	70065122	chr18_70065122_A_G	G	A	A	OR: 1.24914 (0.839406 - 1.85888), P: 0.272717	OR: 1.21409 (0.754016 - 1.95489), P: 0.424738	OR: 1.17975 (0.392626 - 3.54487), P: 0.768392	OR: 1.20941 (4.2963e-06 - 340447), P: 0.976308	OR: 2.09884 (0.507378 - 8.68212), P: 0.306126
aGvHD_all	18	70103951	chr18_70103951_C_T	T	C	C	OR: 1.24908 (0.839098 - 1.85939), P: 0.273204	OR: 1.21933 (0.757401 - 1.963), P: 0.414358	OR: 1.16912 (0.387549 - 3.52688), P: 0.781508	OR: 0.634979 (2.49895e-06 - 161347), P: 0.942981	OR: 2.08791 (0.50405 - 8.64868), P: 0.310008
aGvHD_all	3	111934671	chr3_111934671_G_T	T	G	G	OR: 0.654973 (0.30722 - 1.39636), P: 0.273265	OR: 0.65464 (0.286963 - 1.49341), P: 0.314011	OR: 1.6114 (0.0948943 - 27.3631), P: 0.741264	OR: 338.949 (4.65925e-07 - 2.46578e+11), P: 0.57576	OR: 2.08682 (0.000873082 - 4987.88), P: 0.852957
aGvHD_all	18	70115631	chr18_70115631_T_C	C	T	T	OR: 1.24911 (0.839031 - 1.85963), P: 0.273277	OR: 1.22046 (0.758036 - 1.96496), P: 0.412277	OR: 1.16628 (0.386514 - 3.51915), P: 0.784874	OR: 0.634979 (2.49895e-06 - 161347), P: 0.942981	OR: 2.08149 (0.502574 - 8.6208), P: 0.311986
aGvHD_all	18	70065998	chr18_70065998_T_A	A	T	T	OR: 1.24875 (0.839142 - 1.8583), P: 0.273396	OR: 1.2136 (0.753697 - 1.95412), P: 0.425729	OR: 1.17975 (0.392626 - 3.54487), P: 0.768392	OR: 1.20941 (4.2963e-06 - 340447), P: 0.976308	OR: 2.09884 (0.507378 - 8.68212), P: 0.306126
aGvHD_all	18	70118075	chr18_70118075_T_C	C	T	T	OR: 1.24903 (0.838972 - 1.85951), P: 0.273426	OR: 1.22046 (0.758036 - 1.96496), P: 0.412277	OR: 1.16631 (0.386525 - 3.51927), P: 0.784832	OR: 0.576267 (2.30208e-06 - 144254), P: 0.930745	OR: 2.08149 (0.502574 - 8.6208), P: 0.311986
aGvHD_all	16	57658672	chr16_57658672_T_G	G	T	T	OR: 0.589099 (0.228239 - 1.5205), P: 0.274046	OR: 0.549513 (0.207853 - 1.45278), P: 0.227423	OR: 280.905 (0.00268731 - 29363100), P: 0.339003	OR: 3.48145e-07 (1.42072e-41 - 8.53123e+27), P: 0.712815	OR: 2.3726 (2.03852e-08 - 276142000), P: 0.927352
aGvHD_all	4	89767534	chr4_89767534_C_T	T	C	C	OR: 7.379 (0.204606 - 266.12), P: 0.274576	OR: 3.76711 (0.00898672 - 1579.12), P: 0.666829	OR: 12.4464 (0.0846684 - 1829.64), P: 0.32204	OR: 741.777 (1.54583e-15 - 3.55946e+20), P: 0.750355	OR: 86202.2 (1.80764e-07 - 4.11077e+16), P: 0.40749
aGvHD_all	19	54915577	chr19_54915577_G_A	A	G	G	OR: 1.83394 (0.617556 - 5.44621), P: 0.274808	OR: 2.83945 (0.723131 - 11.1494), P: 0.134797	OR: 0.947005 (0.0344246 - 26.0517), P: 0.974314	OR: 34.5193 (2.23413e-05 - 53335400), P: 0.626198	OR: 1.38629 (0.00277521 - 692.493), P: 0.91794
aGvHD_all	18	70126218	chr18_70126218_T_C	C	T	T	OR: 1.24782 (0.838116 - 1.8578), P: 0.275585	OR: 1.21916 (0.757164 - 1.96305), P: 0.414862	OR: 1.16338 (0.385609 - 3.50989), P: 0.788243	OR: 0.576267 (2.30208e-06 - 144254), P: 0.930745	OR: 2.08271 (0.502839 - 8.62635), P: 0.31162
aGvHD_all	18	69942696	chr18_69942696_C_T	T	C	C	OR: 28.3829 (0.0687962 - 11709.8), P: 0.27621	OR: 1012.87 (0.000229449 - 4471150000), P: 0.37534	OR: 47.6156 (0.00176614 - 1283730), P: 0.457987	OR: NA (NA - NA), P: NA	OR: 531.438 (1.31345e-05 - 21502600000), P: 0.482544
aGvHD_all	18	70132280	chr18_70132280_C_G	G	C	C	OR: 1.24651 (0.837159 - 1.85603), P: 0.277978	OR: 1.21765 (0.756113 - 1.96092), P: 0.417928	OR: 1.1639 (0.38571 - 3.51213), P: 0.787665	OR: 0.576267 (2.30208e-06 - 144254), P: 0.930745	OR: 2.07651 (0.50142 - 8.59938), P: 0.313537
aGvHD_all	18	69859884	chr18_69859884_C_T	T	C	C	OR: 0.492935 (0.13728 - 1.77), P: 0.278123	OR: 0.365257 (0.0961122 - 1.38809), P: 0.139262	OR: 172649000 (0.0699936 - 4.25865e+17), P: 0.0856238	OR: 1.47726 (4.22403e-07 - 5166380), P: 0.959521	OR: 532181000 (1.54667e-17 - 1.83114e+34), P: 0.503028
aGvHD_all	12	10446203	chr12_10446203_A_T	T	A	A	OR: 0.855788 (0.645699 - 1.13423), P: 0.278554	OR: 0.909131 (0.645441 - 1.28055), P: 0.5857	OR: 0.815653 (0.405855 - 1.63923), P: 0.567203	OR: 0.751823 (0.0415635 - 13.5994), P: 0.846878	OR: 0.886187 (0.221163 - 3.55091), P: 0.864528
aGvHD_all	18	70146624	chr18_70146624_G_T	T	G	G	OR: 1.24616 (0.836841 - 1.85568), P: 0.278715	OR: 1.21841 (0.756545 - 1.96223), P: 0.416514	OR: 1.15876 (0.383882 - 3.49776), P: 0.793773	OR: 0.63376 (2.55327e-06 - 157309), P: 0.942633	OR: 2.07261 (0.500551 - 8.58201), P: 0.314733
aGvHD_all	18	70143056	chr18_70143056_C_A	A	C	C	OR: 1.24582 (0.83667 - 1.85506), P: 0.279225	OR: 1.218 (0.756359 - 1.9614), P: 0.417218	OR: 1.15876 (0.383882 - 3.49776), P: 0.793773	OR: 0.642234 (2.61311e-06 - 157844), P: 0.944256	OR: 2.07261 (0.500551 - 8.58201), P: 0.314733
aGvHD_all	18	70140957	chr18_70140957_T_C	C	T	T	OR: 1.24552 (0.836436 - 1.85468), P: 0.279803	OR: 1.21778 (0.756177 - 1.96117), P: 0.417699	OR: 1.15876 (0.383882 - 3.49776), P: 0.793773	OR: 0.576267 (2.30208e-06 - 144254), P: 0.930745	OR: 2.07261 (0.500551 - 8.58201), P: 0.314733
aGvHD_all	18	70147880	chr18_70147880_C_T	T	C	C	OR: 1.24489 (0.835979 - 1.85382), P: 0.280958	OR: 1.21786 (0.756226 - 1.9613), P: 0.417547	OR: 1.15721 (0.383218 - 3.49444), P: 0.795678	OR: 0.63376 (2.55327e-06 - 157309), P: 0.942633	OR: 2.06581 (0.499007 - 8.55213), P: 0.316854
aGvHD_all	12	10448534	chr12_10448534_C_A	A	C	C	OR: 0.692369 (0.354556 - 1.35204), P: 0.281634	OR: 0.652831 (0.33028 - 1.29039), P: 0.21996	OR: 0.00181413 (2.21487e-12 - 1485900), P: 0.546645	OR: 554.612 (1.86496e-12 - 1.64933e+17), P: 0.710199	OR: 0.00942789 (1.89481e-11 - 4690980), P: 0.648034
aGvHD_all	18	69871588	chr18_69871588_A_G	G	A	A	OR: 1.1274 (0.906202 - 1.4026), P: 0.281881	OR: 1.00705 (0.74758 - 1.35657), P: 0.963161	OR: 1.46033 (0.835902 - 2.55121), P: 0.18343	OR: 0.966555 (0.560538 - 1.66666), P: 0.902606	OR: 1.14931 (0.352067 - 3.75191), P: 0.817668
aGvHD_all	12	10294874	chr12_10294874_G_A	A	G	G	OR: 0.404629 (0.0778555 - 2.10293), P: 0.281936	OR: 0.410831 (0.0704722 - 2.39501), P: 0.322674	OR: 3.18743e-05 (2.41402e-12 - 420.864), P: 0.215838	OR: 436897000 (4.65358e-19 - 4.10177e+35), P: 0.5301	OR: 119.121 (1.30837e-09 - 1.08453e+13), P: 0.710435
aGvHD_all	3	111663479	chr3_111663479_C_CT	CT	C	C	OR: 2.80321 (0.426543 - 18.4225), P: 0.283268	OR: 15.408 (0.000130613 - 1817640), P: 0.646234	OR: 1.97067 (0.105464 - 36.8234), P: 0.649734	OR: 0.0471805 (7.35735e-36 - 3.02554e+32), P: 0.938712	OR: 2.92421 (0.0588534 - 145.293), P: 0.590258
aGvHD_all	1	160851840	chr1_160851840_G_A	A	G	G	OR: 0.891872 (0.723466 - 1.09948), P: 0.283829	OR: 0.772741 (0.583297 - 1.02371), P: 0.0723904	OR: 1.5913 (0.887524 - 2.85314), P: 0.118896	OR: 1.20462 (0.660065 - 2.19842), P: 0.544168	OR: 0.730697 (0.269157 - 1.98367), P: 0.538061
aGvHD_all	19	54923160	chr19_54923160_G_A	A	G	G	OR: 6.38799 (0.213602 - 191.04), P: 0.284795	OR: 27.8053 (0.113321 - 6822.51), P: 0.236265	OR: 2.33883e-07 (2.179e-28 - 2.51038e+14), P: 0.53659	OR: 15096600000 (3.36502e-16 - 6.77282e+35), P: 0.436728	OR: 6.79536e-23 (3.42428e-61 - 1.34852e+16), P: 0.256592
aGvHD_all	1	161542306	chr1_161542306_C_A	A	C	C	OR: 3.63306 (0.341404 - 38.6613), P: 0.284961	OR: 5.94828 (0.234919 - 150.614), P: 0.279499	OR: 0.00636483 (1.69461e-13 - 239058000), P: 0.683967	OR: 0.365428 (0.000766212 - 174.283), P: 0.749029	OR: 7.66868e-13 (1.85377e-32 - 31723900), P: 0.226096
aGvHD_all	18	69865653	chr18_69865653_C_G	G	C	C	OR: 1.54859 (0.690955 - 3.47073), P: 0.28817	OR: 1.22066 (0.51515 - 2.89239), P: 0.650546	OR: 1660.28 (5.22592 - 527473), P: 0.0116511	OR: 1.57544 (0.17003 - 14.5975), P: 0.689043	OR: 1644.95 (0.000708397 - 3819680000), P: 0.322072
aGvHD_all	7	100178649	chr7_100178649_T_C	C	T	T	OR: 0.882469 (0.70038 - 1.1119), P: 0.288966	OR: 0.899286 (0.666775 - 1.21288), P: 0.486743	OR: 0.646866 (0.381246 - 1.09755), P: 0.106332	OR: 1.37878 (0.34626 - 5.49021), P: 0.648674	OR: 1.7242 (0.697073 - 4.26477), P: 0.238408
aGvHD_all	1	161544666	chr1_161544666_C_T	T	C	C	OR: 0.636622 (0.275733 - 1.46985), P: 0.290161	OR: 0.603843 (0.249321 - 1.46248), P: 0.263695	OR: 2.27553e-10 (1.12573e-24 - 45997.1), P: 0.186455	OR: 14286.2 (4.50791e-05 - 4.52749e+12), P: 0.338087	OR: 0.00813342 (1.52597e-29 - 4.33511e+24), P: 0.878204
aGvHD_all	12	6775910	chr12_6775910_G_A	A	G	G	OR: 1.13785 (0.895601 - 1.44561), P: 0.290394	OR: 1.05218 (0.775776 - 1.42707), P: 0.743572	OR: 1.37593 (0.812963 - 2.32874), P: 0.234566	OR: 2.61001 (0.030512 - 223.262), P: 0.672561	OR: 3.05168 (0.939037 - 9.91733), P: 0.0635445
aGvHD_all	18	69856576	chr18_69856576_A_T	T	A	A	OR: 3.19517 (0.366215 - 27.8774), P: 0.293232	OR: 1649420000 (1.08294e-10 - 2.51223e+28), P: 0.346313	OR: 0.205428 (3.87047e-05 - 1090.32), P: 0.717603	OR: 0.0104263 (1.06927e-06 - 101.665), P: 0.330172	OR: 0.0130105 (8.70563e-09 - 19444.2), P: 0.549455
aGvHD_all	18	69826056	chr18_69826056_T_G	G	T	T	OR: 1.32784 (0.782522 - 2.25319), P: 0.293256	OR: 1.4961 (0.790964 - 2.82984), P: 0.215405	OR: 0.698886 (0.00150832 - 323.832), P: 0.908927	OR: 1.07719 (0.355775 - 3.26146), P: 0.895335	OR: 0.0996443 (3.54912e-07 - 27975.9), P: 0.718628
aGvHD_all	18	70059739	chr18_70059739_A_G	G	A	A	OR: 1.23541 (0.831333 - 1.83589), P: 0.29557	OR: 1.19635 (0.744054 - 1.9236), P: 0.459379	OR: 1.19222 (0.396463 - 3.58516), P: 0.754293	OR: 0.671593 (2.84143e-06 - 158736), P: 0.949717	OR: 2.11838 (0.51199 - 8.76492), P: 0.300194
aGvHD_all	18	69872156	chr18_69872156_T_C	C	T	T	OR: 0.889835 (0.714354 - 1.10842), P: 0.297658	OR: 0.969519 (0.718291 - 1.30862), P: 0.839694	OR: 0.684459 (0.39186 - 1.19554), P: 0.182752	OR: 1.03142 (0.598114 - 1.77864), P: 0.911395	OR: 0.871332 (0.263203 - 2.88453), P: 0.821586
aGvHD_all	18	70073881	chr18_70073881_G_A	A	G	G	OR: 1.23293 (0.829408 - 1.83277), P: 0.300563	OR: 1.19846 (0.745277 - 1.9272), P: 0.455098	OR: 1.17576 (0.390954 - 3.536), P: 0.773181	OR: 1.20941 (4.2963e-06 - 340447), P: 0.976308	OR: 2.08938 (0.505059 - 8.64354), P: 0.309105
aGvHD_all	1	160837925	chr1_160837925_T_C	C	T	T	OR: 1.11723 (0.905427 - 1.37858), P: 0.301315	OR: 1.29411 (0.977294 - 1.71363), P: 0.0719166	OR: 0.628366 (0.341323 - 1.15681), P: 0.135655	OR: 0.72801 (0.401743 - 1.31925), P: 0.29531	OR: 1.4009 (0.503181 - 3.90022), P: 0.518735
aGvHD_all	18	70121363	chr18_70121363_T_C	C	T	T	OR: 0.765231 (0.460662 - 1.27117), P: 0.301436	OR: 0.837524 (0.475046 - 1.47659), P: 0.539974	OR: 0.394148 (0.0518301 - 2.99735), P: 0.368409	OR: 0.477955 (3.99523e-07 - 571783), P: 0.917653	OR: 1.31292 (0.123781 - 13.9259), P: 0.821232
aGvHD_all	1	160834456	chr1_160834456_G_A	A	G	G	OR: 1.11928 (0.903742 - 1.38623), P: 0.301805	OR: 1.25384 (0.945465 - 1.66281), P: 0.116273	OR: 0.61069 (0.322771 - 1.15544), P: 0.129553	OR: 0.831539 (0.455339 - 1.51855), P: 0.548255	OR: 1.05859 (0.381805 - 2.93504), P: 0.912859
aGvHD_all	1	160840071	chr1_160840071_AG_A	A	AG	AG	OR: 0.895555 (0.726203 - 1.1044), P: 0.302327	OR: 0.767394 (0.579042 - 1.01701), P: 0.0653946	OR: 1.58759 (0.877276 - 2.87305), P: 0.126682	OR: 1.35693 (0.744727 - 2.47238), P: 0.318713	OR: 0.724703 (0.262751 - 1.99883), P: 0.533914
aGvHD_all	6	31420094	chr6_31420094_G_C	C	G	G	OR: 1.18561 (0.8578 - 1.63869), P: 0.302507	OR: 1.28761 (0.845803 - 1.96018), P: 0.238427	OR: 0.602193 (0.219989 - 1.64843), P: 0.323575	OR: 0.737786 (0.312796 - 1.7402), P: 0.487313	OR: 5.5668 (0.918582 - 33.736), P: 0.0618203
aGvHD_all	1	160950381	chr1_160950381_T_C	C	T	T	OR: 1.49648 (0.694957 - 3.22244), P: 0.302973	OR: 1.85105 (0.722788 - 4.74053), P: 0.199368	OR: 0.429386 (0.0319154 - 5.77691), P: 0.523819	OR: 1.85926 (0.0216702 - 159.521), P: 0.78483	OR: 1.70407 (0.0152593 - 190.301), P: 0.824671
aGvHD_all	18	69890040	chr18_69890040_G_T	T	G	G	OR: 1.16203 (0.87281 - 1.54708), P: 0.303784	OR: 1.26444 (0.858738 - 1.86182), P: 0.234625	OR: 0.880913 (0.388808 - 1.99586), P: 0.761236	OR: 1.06827 (0.552085 - 2.06709), P: 0.844534	OR: 0.998523 (0.19954 - 4.99674), P: 0.998564
aGvHD_all	3	111555291	chr3_111555291_C_A	A	C	C	OR: 0.415537 (0.0779166 - 2.2161), P: 0.303837	OR: 0.564906 (0.0964146 - 3.30986), P: 0.526666	OR: 5.93594e-05 (1.44452e-13 - 24392.4), P: 0.336203	OR: 4.40519e-09 (4.16678e-37 - 4.65724e+19), P: 0.558946	OR: 0.00122572 (6.47595e-29 - 2.31996e+22), P: 0.821385
aGvHD_all	1	161523417	chr1_161523417_C_T	T	C	C	OR: 1.13268 (0.892642 - 1.43728), P: 0.30521	OR: 0.922735 (0.684778 - 1.24338), P: 0.597192	OR: 1.91584 (0.791601 - 4.63671), P: 0.149378	OR: 1.81084 (0.996821 - 3.28959), P: 0.0512345	OR: 2.24068 (0.386439 - 12.9921), P: 0.368286
aGvHD_all	1	160844834	chr1_160844834_A_G	G	A	A	OR: 0.896195 (0.726459 - 1.10559), P: 0.306303	OR: 0.775838 (0.585187 - 1.0286), P: 0.0777372	OR: 1.5973 (0.884507 - 2.88449), P: 0.120426	OR: 1.22738 (0.678554 - 2.22009), P: 0.498067	OR: 0.728492 (0.264613 - 2.00557), P: 0.539821
aGvHD_all	19	54629204	chr19_54629204_T_G	G	T	T	OR: 0.347636 (0.0458538 - 2.63556), P: 0.306632	OR: 0.42344 (0.0492405 - 3.64135), P: 0.433763	OR: 2.55928e-05 (4.59462e-14 - 14255.6), P: 0.303457	OR: 6.8865e-06 (3.03575e-23 - 1.56218e+12), P: 0.559934	OR: 0.00135451 (1.49172e-37 - 1.22992e+31), P: 0.868515
aGvHD_all	1	161522658	chr1_161522658_T_C	C	T	T	OR: 1.13223 (0.892155 - 1.4369), P: 0.307067	OR: 0.923091 (0.685001 - 1.24394), P: 0.599027	OR: 1.92321 (0.791702 - 4.67189), P: 0.148687	OR: 1.81084 (0.996821 - 3.28959), P: 0.0512345	OR: 2.23616 (0.384985 - 12.9886), P: 0.369962
aGvHD_all	18	69905163	chr18_69905163_G_A	A	G	G	OR: 1.42267 (0.723128 - 2.79892), P: 0.307228	OR: 1.58164 (0.743168 - 3.3661), P: 0.234167	OR: 0.252125 (0.0175989 - 3.612), P: 0.310379	OR: 1.01117 (0.0097965 - 104.371), P: 0.996253	OR: 6.06341 (0.202858 - 181.235), P: 0.298481
aGvHD_all	19	54280766	chr19_54280766_C_T	T	C	C	OR: 0.176722 (0.00632113 - 4.94066), P: 0.307774	OR: 0.0128977 (4.32046e-06 - 38.5028), P: 0.286554	OR: 0.0344894 (2.77494e-10 - 4286640), P: 0.723278	OR: 1.36569e+12 (7.32819e-07 - 2.54512e+30), P: 0.192975	OR: 66281300 (5.58723e-12 - 7.86295e+26), P: 0.421579
aGvHD_all	3	111972327	chr3_111972327_C_G	G	C	C	OR: 1.14632 (0.881636 - 1.49047), P: 0.307973	OR: 1.15747 (0.826923 - 1.62016), P: 0.394029	OR: 0.792416 (0.441642 - 1.42179), P: 0.435347	OR: 0.396312 (0.0369173 - 4.25445), P: 0.444695	OR: 2.56612 (0.86121 - 7.64618), P: 0.0906958
aGvHD_all	18	69879241	chr18_69879241_C_G	G	C	C	OR: 0.000129106 (4.28861e-12 - 3886.67), P: 0.308096	OR: 3.50105e-13 (2.76195e-44 - 4.43795e+18), P: 0.432509	OR: 4.43342e-48 (8.85849e-86 - 2.2188e-10), P: 0.0138218	OR: 3.43063e-10 (4.33135e-37 - 2.71721e+17), P: 0.490424	OR: 2.90435e-22 (6.75809e-92 - 1.24817e+48), P: 0.544382
aGvHD_all	18	69890951	chr18_69890951_AAGC_A	A	AAGC	AAGC	OR: 0.083329 (0.000692441 - 10.0279), P: 0.309286	OR: 0.139948 (0.00101995 - 19.2024), P: 0.433545	OR: NA (NA - NA), P: NA	OR: NA (NA - NA), P: NA	OR: NA (NA - NA), P: NA
aGvHD_all	12	10433462	chr12_10433462_T_C	C	T	T	OR: 7.81746 (0.14783 - 413.398), P: 0.309767	OR: 71878.9 (8.84247e-06 - 5.84291e+14), P: 0.336794	OR: 0.214529 (1.1128e-12 - 41357600000), P: 0.907569	OR: 2.10157e+27 (1.12555e-27 - 3.92396e+81), P: 0.323773	OR: 9.69354e-14 (3.66095e-30 - 2566.67), P: 0.120405
aGvHD_all	19	54278724	chr19_54278724_C_T	T	C	C	OR: 0.653071 (0.285891 - 1.49183), P: 0.312063	OR: 0.609714 (0.255844 - 1.45303), P: 0.264143	OR: 17657.6 (6.33639e-06 - 4.92065e+13), P: 0.378163	OR: 0.0769067 (1.1176e-27 - 5.29226e+24), P: 0.932653	OR: 4.5161e-12 (5.34252e-30 - 3817510), P: 0.214836
aGvHD_all	1	160944739	chr1_160944739_G_A	A	G	G	OR: 1.22178 (0.828508 - 1.80171), P: 0.312158	OR: 1.13698 (0.691405 - 1.8697), P: 0.612964	OR: 2.28887 (0.816089 - 6.41957), P: 0.115552	OR: 1.28254 (0.474116 - 3.46945), P: 0.624059	OR: 0.665617 (0.0396103 - 11.1851), P: 0.777377
aGvHD_all	18	69876810	chr18_69876810_T_C	C	T	T	OR: 1.12526 (0.89452 - 1.41552), P: 0.313487	OR: 1.10009 (0.808524 - 1.4968), P: 0.543749	OR: 1.38575 (0.766154 - 2.50642), P: 0.280595	OR: 0.852195 (0.488613 - 1.48632), P: 0.573054	OR: 1.25978 (0.322141 - 4.92656), P: 0.739957
aGvHD_all	12	6772917	chr12_6772917_C_T	T	C	C	OR: 9.08309 (0.124141 - 664.585), P: 0.313745	OR: 20055800 (4.18494e-05 - 9.61151e+18), P: 0.220464	OR: 7.62029e-23 (6.13693e-68 - 9.46221e+22), P: 0.336383	OR: 6.20407e-07 (2.25996e-20 - 17031500), P: 0.365299	OR: 1.08082e+22 (4.27273e-42 - 2.734e+85), P: 0.495793
aGvHD_all	16	57639850	chr16_57639850_G_A	A	G	G	OR: 0.876586 (0.677822 - 1.13364), P: 0.315402	OR: 0.870677 (0.641887 - 1.18102), P: 0.373291	OR: 1.29164 (0.53403 - 3.12405), P: 0.5701	OR: 0.865407 (0.376481 - 1.98928), P: 0.733556	OR: 1.17688 (0.252756 - 5.47978), P: 0.8356
aGvHD_all	18	69883916	chr18_69883916_G_C	C	G	G	OR: 1.15789 (0.869702 - 1.54158), P: 0.315411	OR: 1.26554 (0.858444 - 1.86569), P: 0.234359	OR: 0.878512 (0.39178 - 1.96994), P: 0.753238	OR: 1.06827 (0.552085 - 2.06709), P: 0.844534	OR: 0.973748 (0.195293 - 4.85518), P: 0.974111
aGvHD_all	16	57641841	chr16_57641841_A_G	G	A	A	OR: 0.876962 (0.678372 - 1.13369), P: 0.316258	OR: 0.870011 (0.641339 - 1.18022), P: 0.370797	OR: 1.29474 (0.535577 - 3.12998), P: 0.566281	OR: 0.868829 (0.381766 - 1.97729), P: 0.737529	OR: 1.18441 (0.257629 - 5.44518), P: 0.827855
aGvHD_all	1	160844844	chr1_160844844_A_G	G	A	A	OR: 0.898696 (0.729167 - 1.10764), P: 0.316611	OR: 0.772004 (0.582513 - 1.02314), P: 0.0717355	OR: 1.57334 (0.877399 - 2.82128), P: 0.12826	OR: 1.3058 (0.716759 - 2.37894), P: 0.3833	OR: 0.73059 (0.268515 - 1.98783), P: 0.538782
aGvHD_all	1	160849927	chr1_160849927_A_G	G	A	A	OR: 0.898542 (0.728686 - 1.10799), P: 0.316966	OR: 0.776656 (0.586034 - 1.02928), P: 0.0785629	OR: 1.58781 (0.88217 - 2.8579), P: 0.123104	OR: 1.22738 (0.678554 - 2.22009), P: 0.498067	OR: 0.731826 (0.267368 - 2.00312), P: 0.543372
aGvHD_all	5	157094304	chr5_157094304_G_A	A	G	G	OR: 0.655509 (0.286564 - 1.49946), P: 0.31712	OR: 0.614084 (0.259762 - 1.45171), P: 0.266639	OR: 2406420000 (5.60013e-06 - 1.03406e+24), P: 0.208921	OR: 1.29686e+14 (7.99645e-36 - 2.10323e+63), P: 0.57405	OR: 73675.2 (1.31231e-06 - 4.13624e+15), P: 0.374821
aGvHD_all	18	69889915	chr18_69889915_T_C	C	T	T	OR: 0.256411 (0.0177076 - 3.71291), P: 0.318277	OR: 0.235219 (0.013774 - 4.01686), P: 0.317516	OR: 1.35108e-06 (3.74573e-16 - 4873.29), P: 0.228717	OR: 0.000120248 (5.02504e-11 - 287.749), P: 0.228428	OR: 1.34893e-05 (5.44864e-24 - 3.33957e+13), P: 0.603809
aGvHD_all	12	10312919	chr12_10312919_A_G	G	A	A	OR: 0.00821737 (6.57127e-07 - 102.758), P: 0.318497	OR: 0.00270098 (2.70363e-08 - 269.833), P: 0.313978	OR: NA (NA - NA), P: NA	OR: NA (NA - NA), P: NA	OR: NA (NA - NA), P: NA
aGvHD_all	18	69857737	chr18_69857737_T_C	C	T	T	OR: 1.14648 (0.876239 - 1.50006), P: 0.318926	OR: 1.07069 (0.746223 - 1.53624), P: 0.710783	OR: 1.64895 (0.798573 - 3.40485), P: 0.176393	OR: 0.85429 (0.46012 - 1.58613), P: 0.617903	OR: 2.50789 (0.43464 - 14.4706), P: 0.303865
aGvHD_all	19	54619809	chr19_54619809_A_T	T	A	A	OR: 0.751432 (0.428239 - 1.31854), P: 0.319201	OR: 0.671471 (0.373836 - 1.20607), P: 0.182562	OR: 0.0939256 (3.68881e-05 - 239.157), P: 0.554438	OR: 168.286 (0.000654317 - 43281800), P: 0.419997	OR: 0.000197155 (1.04086e-16 - 373440000), P: 0.554188
aGvHD_all	12	10406893	chr12_10406893_G_T	T	G	G	OR: 1.19988 (0.838028 - 1.71799), P: 0.319709	OR: 1.05537 (0.679614 - 1.63889), P: 0.810326	OR: 1.32155 (0.456007 - 3.82997), P: 0.607563	OR: 1.64225 (0.0724069 - 37.2474), P: 0.755441	OR: 1.90095 (0.592719 - 6.09669), P: 0.28
aGvHD_all	1	116765585	chr1_116765585_ACAT_A	A	ACAT	ACAT	OR: 1.6814 (0.603536 - 4.68426), P: 0.320212	OR: 1.53619 (0.536401 - 4.39948), P: 0.423886	OR: 100912000 (0.331601 - 3.07093e+16), P: 0.0644277	OR: 16.2845 (0.00566659 - 46797.9), P: 0.492251	OR: 5.31587e-10 (1.85888e-27 - 152019000), P: 0.297729
aGvHD_all	18	69777993	chr18_69777993_A_G	G	A	A	OR: 0.733127 (0.396511 - 1.35551), P: 0.322194	OR: 0.785806 (0.381309 - 1.6194), P: 0.513527	OR: 0.669435 (0.140434 - 3.19113), P: 0.614496	OR: 0.791917 (0.000232539 - 2696.89), P: 0.955165	OR: 14.3926 (0.178258 - 1162.06), P: 0.233949
aGvHD_all	3	111610368	chr3_111610368_G_A	A	G	G	OR: 0.587011 (0.204402 - 1.68581), P: 0.322318	OR: 0.60126 (0.201828 - 1.7912), P: 0.361027	OR: 2863970 (2.30533e-07 - 3.55799e+19), P: 0.3338	OR: 1.08226e-14 (1.15011e-39 - 1.01841e+11), P: 0.273059	OR: 6.73904e-13 (3.73637e-43 - 1.21548e+18), P: 0.430433
aGvHD_all	19	54632917	chr19_54632917_A_G	G	A	A	OR: 0.299335 (0.0274617 - 3.26278), P: 0.322336	OR: 0.226446 (0.0170016 - 3.01606), P: 0.260886	OR: 6.07863e-13 (6.31591e-36 - 58502800000), P: 0.29752	OR: 147066000 (3.72063e-35 - 5.8131e+50), P: 0.707064	OR: 1.41801e+21 (3.30122e-82 - 6.09098e+123), P: 0.686264
aGvHD_all	1	160834334	chr1_160834334_T_C	C	T	T	OR: 0.443793 (0.0887647 - 2.21881), P: 0.32248	OR: 0.106333 (0.00905602 - 1.24853), P: 0.0745306	OR: 0.0598799 (3.45602e-09 - 1037500), P: 0.740595	OR: 1.61617 (0.0369682 - 70.6552), P: 0.803313	OR: 3.70278e-24 (1.59766e-195 - 8.58168e+147), P: 0.788704
aGvHD_all	12	10280233	chr12_10280233_G_A	A	G	G	OR: 9.72586e-10 (1.29798e-27 - 728768000), P: 0.323066	OR: 14.2683 (2.1957e-35 - 9.27196e+36), P: 0.949626	OR: 1.13594e-06 (3.13984e-41 - 4.10962e+28), P: 0.736006	OR: 1.05309e-10 (8.69297e-48 - 1.27575e+27), P: 0.597956	OR: 5.37117e-28 (3.20828e-95 - 8.9922e+39), P: 0.426569
aGvHD_all	16	57627219	chr16_57627219_C_T	T	C	C	OR: 2.63819 (0.384642 - 18.0948), P: 0.323428	OR: 3.32367 (0.393397 - 28.0804), P: 0.269977	OR: 2.35757e+14 (3.90208e-17 - 1.4244e+45), P: 0.360111	OR: 1.5882 (5.10245e-35 - 4.94344e+34), P: 0.990892	OR: 10889900 (4.98688e-54 - 2.37805e+67), P: 0.819196
aGvHD_all	7	99973318	chr7_99973318_A_G	G	A	A	OR: 0.671321 (0.303817 - 1.48337), P: 0.324544	OR: 0.377868 (0.154386 - 0.924851), P: 0.0330867	OR: 5.11327 (0.558708 - 46.7964), P: 0.148564	OR: 81.224 (2.62754e-05 - 251084000), P: 0.564137	OR: 0.771292 (4.29363e-09 - 138552000), P: 0.978636
aGvHD_all	12	10308178	chr12_10308178_A_G	G	A	A	OR: 9739670000 (1.2448e-10 - 7.6206e+29), P: 0.325065	OR: 176422000 (1.0047e-33 - 3.09789e+49), P: 0.695146	OR: 0.00102474 (9.50069e-39 - 1.10528e+32), P: 0.867177	OR: 1.10631e+27 (9.44327e-62 - 1.29607e+115), P: 0.547268	OR: 8.69147e+14 (7.28869e-37 - 1.03642e+66), P: 0.566469
aGvHD_all	16	57623204	chr16_57623204_CAG_C	C	CAG	CAG	OR: 0.0380256 (5.54857e-05 - 26.0598), P: 0.326421	OR: 0.00140144 (1.0861e-10 - 18083.4), P: 0.431571	OR: 1.52129e-07 (1.67188e-22 - 138427000), P: 0.371706	OR: 2340.01 (2.84191e-27 - 1.92676e+33), P: 0.825296	OR: 2.92094e-05 (4.89418e-30 - 1.74327e+20), P: 0.71981
aGvHD_all	1	160831279	chr1_160831279_C_T	T	C	C	OR: 6.74294 (0.148413 - 306.356), P: 0.327001	OR: 8.9161 (0.0678363 - 1171.89), P: 0.379411	OR: 2888540000 (182.959 - 4.5604e+16), P: 0.00999624	OR: 28559.4 (7.99098e-07 - 1.0207e+15), P: 0.407933	OR: 6.58234 (3.6334e-18 - 1.19247e+19), P: 0.929995
aGvHD_all	3	111647207	chr3_111647207_A_G	G	A	A	OR: 0.555334 (0.170959 - 1.80392), P: 0.327824	OR: 0.518668 (0.150919 - 1.78253), P: 0.297289	OR: 1824200000 (7.33054e-24 - 4.53951e+41), P: 0.575276	OR: 8.01056e+22 (1.00288e-38 - 6.39849e+83), P: 0.46107	OR: 1.04414e-10 (3.63513e-71 - 2.99917e+50), P: 0.746259
aGvHD_all	12	10455414	chr12_10455414_G_C	C	G	G	OR: 0.878772 (0.6783 - 1.13849), P: 0.327986	OR: 0.932967 (0.685355 - 1.27004), P: 0.659274	OR: 0.792546 (0.359435 - 1.74754), P: 0.564403	OR: 0.378043 (0.00218418 - 65.4323), P: 0.711432	OR: 0.499703 (0.186048 - 1.34215), P: 0.168757
aGvHD_all	1	160851877	chr1_160851877_A_C	C	A	A	OR: 0.901145 (0.731392 - 1.1103), P: 0.328342	OR: 0.772741 (0.583297 - 1.02371), P: 0.0723904	OR: 1.5705 (0.8777 - 2.81016), P: 0.128376	OR: 1.3058 (0.716759 - 2.37894), P: 0.3833	OR: 0.73051 (0.269065 - 1.98333), P: 0.537762
aGvHD_all	1	160830834	chr1_160830834_C_T	T	C	C	OR: 0.0892301 (0.000697035 - 11.4227), P: 0.328999	OR: 0.00852537 (2.58655e-10 - 280999), P: 0.589563	OR: 1118500 (2.52205e-25 - 4.96043e+36), P: 0.698883	OR: 0.00112227 (1.90428e-10 - 6614), P: 0.393121	OR: 1043990000 (5.04617e-47 - 2.15989e+64), P: 0.749307
aGvHD_all	6	41346272	chr6_41346272_T_C	C	T	T	OR: 0.3025 (0.0271797 - 3.36673), P: 0.330776	OR: 0.199659 (0.0146849 - 2.7146), P: 0.226287	OR: 7.33181e-06 (7.92953e-31 - 6.77914e+19), P: 0.686868	OR: 1.70783e+27 (9.69927e-62 - 3.00712e+115), P: 0.545285	OR: 4.84692e-28 (5.79172e-77 - 4.05624e+21), P: 0.273828
aGvHD_all	12	10445891	chr12_10445891_T_G	G	T	T	OR: 0.437023 (0.0822258 - 2.32274), P: 0.33145	OR: 0.328425 (0.0566578 - 1.90377), P: 0.214285	OR: 0.00716054 (7.19976e-40 - 7.12154e+34), P: 0.909527	OR: 1.87729e+11 (3.88036e-28 - 9.08219e+49), P: 0.567881	OR: 0.0149707 (1.70188e-60 - 1.31692e+56), P: 0.950784
aGvHD_all	7	100019125	chr7_100019125_C_T	T	C	C	OR: 0.627371 (0.244851 - 1.60749), P: 0.33146	OR: 0.660488 (0.231535 - 1.88414), P: 0.438027	OR: 0.0874882 (0.00159794 - 4.79004), P: 0.232905	OR: 46884.1 (5.23477e-05 - 4.19907e+13), P: 0.306466	OR: 0.0174686 (1.09815e-06 - 277.879), P: 0.412243
aGvHD_all	18	69888037	chr18_69888037_G_A	A	G	G	OR: 3.33438 (0.292987 - 37.9474), P: 0.331759	OR: 2.02999 (0.00997497 - 413.119), P: 0.794047	OR: 7.54883e-08 (1.30015e-15 - 4.38296), P: 0.0721846	OR: 5.27279 (0.194668 - 142.819), P: 0.323282	OR: 4.59626e-06 (2.03901e-24 - 1.03607e+13), P: 0.568667
aGvHD_all	16	57633208	chr16_57633208_G_A	A	G	G	OR: 0.416031 (0.0706306 - 2.45052), P: 0.332389	OR: 0.60341 (0.0908607 - 4.00728), P: 0.601007	OR: 1.33106e-23 (4.90653e-43 - 0.000361092), P: 0.0210466	OR: 3.31429e-10 (4.29968e-32 - 2.55473e+12), P: 0.395941	OR: 28973.8 (2.09256e-33 - 4.01173e+41), P: 0.81385
aGvHD_all	5	157091701	chr5_157091701_G_C	C	G	G	OR: 0.796691 (0.502801 - 1.26236), P: 0.333119	OR: 0.766547 (0.470586 - 1.24865), P: 0.285542	OR: 0.943982 (0.00583476 - 152.723), P: 0.982277	OR: 10601.5 (1.08836e-06 - 1.03268e+14), P: 0.42961	OR: 0.0135913 (3.71568e-07 - 497.143), P: 0.422675
aGvHD_all	1	160831062	chr1_160831062_A_G	G	A	A	OR: 2.94286 (0.328462 - 26.3665), P: 0.334641	OR: 2.21833 (0.245651 - 20.0324), P: 0.477934	OR: 97.9362 (0.000724404 - 13240500), P: 0.446946	OR: 173537 (6.59678e-06 - 4.56512e+15), P: 0.324376	OR: 174518 (3.83382e-06 - 7.94412e+15), P: 0.335079
aGvHD_all	19	54275507	chr19_54275507_G_A	A	G	G	OR: 0.37297 (0.0500235 - 2.78083), P: 0.335958	OR: 0.271466 (0.0339252 - 2.17225), P: 0.219125	OR: 0.710331 (2.42125e-35 - 2.08393e+34), P: 0.993261	OR: 5.29586e-28 (4.06526e-65 - 6898960000), P: 0.149755	OR: 7.19231e+19 (1.25685e-45 - 4.11578e+84), P: 0.547846
aGvHD_all	12	10273750	chr12_10273750_AATG_A	A	AATG	AATG	OR: 1.418 (0.695442 - 2.89127), P: 0.336665	OR: 1.41615 (0.618444 - 3.24277), P: 0.410436	OR: 1.03655 (0.172999 - 6.21068), P: 0.96865	OR: 0.893153 (0.000749832 - 1063.87), P: 0.975055	OR: 2.58069 (0.00252537 - 2637.23), P: 0.78858
aGvHD_all	6	32107786	chr6_32107786_T_C	C	T	T	OR: 1.10968 (0.897193 - 1.37249), P: 0.337241	OR: 1.28356 (0.965609 - 1.70622), P: 0.0856167	OR: 0.8795 (0.501694 - 1.54182), P: 0.653932	OR: 1.02414 (0.574798 - 1.82474), P: 0.935496	OR: 0.751233 (0.276435 - 2.04153), P: 0.574951
aGvHD_all	7	100431812	chr7_100431812_C_T	T	C	C	OR: 1.56527 (0.626643 - 3.90983), P: 0.337408	OR: 1.35503 (0.468821 - 3.9164), P: 0.574761	OR: 3.69734 (0.420739 - 32.4913), P: 0.238309	OR: 0.0047951 (3.7809e-06 - 6.08135), P: 0.142977	OR: 3.14873 (7.65427e-10 - 12952900000), P: 0.919114
aGvHD_all	3	111590832	chr3_111590832_A_C	C	A	A	OR: 0.750473 (0.417199 - 1.34998), P: 0.337951	OR: 0.835433 (0.42158 - 1.65555), P: 0.606367	OR: 1.0338 (0.161017 - 6.63738), P: 0.972053	OR: 6.57698e-05 (9.93124e-39 - 4.35562e+29), P: 0.808509	OR: 0.934924 (0.0346385 - 25.2344), P: 0.968077
aGvHD_all	1	145731912	chr1_145731912_C_T	T	C	C	OR: 12.1411 (0.0734842 - 2005.97), P: 0.338017	OR: 78.5376 (0.0185426 - 332649), P: 0.305792	OR: 0.00591346 (1.35322e-14 - 2584130000), P: 0.707537	OR: 9.83944e-25 (2.49709e-115 - 3.8771e+66), P: 0.6035	OR: 2483710000 (2.20073e-22 - 2.80307e+40), P: 0.553183
aGvHD_all	6	31249762	chr6_31249762_C_G	G	C	C	OR: 1.10845 (0.897712 - 1.36866), P: 0.338563	OR: 1.28724 (0.960838 - 1.72453), P: 0.0906021	OR: 0.901991 (0.555406 - 1.46485), P: 0.676728	OR: 0.853139 (0.486862 - 1.49497), P: 0.578914	OR: 1.75464 (0.582178 - 5.28833), P: 0.317849
aGvHD_all	1	160855463	chr1_160855463_C_T	T	C	C	OR: 0.902946 (0.731791 - 1.11413), P: 0.341054	OR: 0.780298 (0.58879 - 1.0341), P: 0.0842363	OR: 1.56772 (0.86706 - 2.83457), P: 0.136774	OR: 1.30195 (0.7111 - 2.38374), P: 0.392501	OR: 0.730204 (0.264814 - 2.01348), P: 0.543461
aGvHD_all	4	89750398	chr4_89750398_A_G	G	A	A	OR: 0.815425 (0.535579 - 1.24149), P: 0.341411	OR: 0.886207 (0.54639 - 1.43737), P: 0.624428	OR: 0.707456 (0.227068 - 2.20416), P: 0.550591	OR: 1.1932 (0.00558137 - 255.087), P: 0.948547	OR: 2.0371 (0.116282 - 35.6872), P: 0.626219
aGvHD_all	1	160828419	chr1_160828419_T_C	C	T	T	OR: 1.11662 (0.889113 - 1.40235), P: 0.342662	OR: 1.00505 (0.7501 - 1.34665), P: 0.97308	OR: 2.05762 (1.06943 - 3.95893), P: 0.0306942	OR: 0.815641 (0.438016 - 1.51882), P: 0.5206	OR: 2.13603 (0.620688 - 7.35093), P: 0.22874
aGvHD_all	12	6775419	chr12_6775419_A_T	T	A	A	OR: 0.447029 (0.0846359 - 2.36111), P: 0.343036	OR: 0.332391 (0.0573377 - 1.9269), P: 0.219286	OR: 3.20725e-07 (8.17637e-19 - 125807), P: 0.27228	OR: 3.15534e+21 (0.0825411 - 1.20621e+44), P: 0.0620498	OR: 6.79199e-23 (1.66746e-57 - 2.76656e+12), P: 0.209342
aGvHD_all	18	69865233	chr18_69865233_G_A	A	G	G	OR: 1.61119 (0.601035 - 4.31913), P: 0.343102	OR: 1.43301 (0.49129 - 4.17984), P: 0.510081	OR: 794027 (27.9896 - 22525500000), P: 0.00940761	OR: 1.36565 (0.117289 - 15.901), P: 0.803501	OR: 17729.1 (2.42826e-06 - 1.29443e+14), P: 0.398524
aGvHD_all	19	54899160	chr19_54899160_G_A	A	G	G	OR: 0.885628 (0.688688 - 1.13888), P: 0.343889	OR: 1.01757 (0.753221 - 1.3747), P: 0.909635	OR: 0.523925 (0.22228 - 1.23491), P: 0.139506	OR: 0.653823 (0.265248 - 1.61164), P: 0.355939	OR: 0.695484 (0.161088 - 3.0027), P: 0.626529
aGvHD_all	12	10328878	chr12_10328878_G_A	A	G	G	OR: 1.54545 (0.627189 - 3.80811), P: 0.344106	OR: 1.79308 (0.67982 - 4.72942), P: 0.237977	OR: 0.121148 (0.00018646 - 78.7132), P: 0.522977	OR: 1.02054e+14 (9.73016e-10 - 1.07038e+37), P: 0.232987	OR: 2790.69 (7.92624e-06 - 9.82555e+11), P: 0.429417
aGvHD_all	19	54634499	chr19_54634499_C_G	G	C	C	OR: 0.78157 (0.468571 - 1.30365), P: 0.345102	OR: 0.840771 (0.491935 - 1.43697), P: 0.525933	OR: 0.252087 (0.00251721 - 25.2454), P: 0.557684	OR: 172.808 (0.000603159 - 49510500), P: 0.421607	OR: 2.00075e-05 (3.07766e-12 - 130.066), P: 0.176452
aGvHD_all	1	160844969	chr1_160844969_C_T	T	C	C	OR: 0.904067 (0.733131 - 1.11486), P: 0.345598	OR: 0.775893 (0.585238 - 1.02866), P: 0.0778028	OR: 1.57436 (0.872893 - 2.83952), P: 0.131502	OR: 1.31012 (0.724805 - 2.36809), P: 0.371144	OR: 0.729419 (0.264732 - 2.00978), P: 0.541778
aGvHD_all	18	69819601	chr18_69819601_C_T	T	C	C	OR: 0.895626 (0.712137 - 1.12639), P: 0.34598	OR: 0.907896 (0.679381 - 1.21327), P: 0.513653	OR: 1.08303 (0.550142 - 2.13209), P: 0.817469	OR: 1.06146 (0.569274 - 1.97917), P: 0.851171	OR: 0.650251 (0.174398 - 2.42449), P: 0.521525
aGvHD_all	1	116800821	chr1_116800821_C_T	T	C	C	OR: 1.64619 (0.583427 - 4.64485), P: 0.346276	OR: 1.63614 (0.551362 - 4.85516), P: 0.374992	OR: 90112.6 (0.0652138 - 1.24518e+11), P: 0.113761	OR: 84.3356 (0.00630405 - 1128240), P: 0.360285	OR: 0.000106515 (5.21706e-16 - 21746700), P: 0.491182
aGvHD_all	5	157103835	chr5_157103835_C_A	A	C	C	OR: 2.41188 (0.385959 - 15.0719), P: 0.346357	OR: 2.24378 (0.141997 - 35.4554), P: 0.56605	OR: 5.44342 (0.30849 - 96.0512), P: 0.247295	OR: 0.00451455 (3.35205e-23 - 6.08021e+17), P: 0.819361	OR: 0.357474 (4.17644e-18 - 3.05972e+16), P: 0.958757
aGvHD_all	6	31477568	chr6_31477568_T_C	C	T	T	OR: 0.902505 (0.728855 - 1.11753), P: 0.346792	OR: 0.91103 (0.680483 - 1.21968), P: 0.53136	OR: 0.977949 (0.573651 - 1.66719), P: 0.934703	OR: 0.759282 (0.42427 - 1.35883), P: 0.35373	OR: 0.913379 (0.312938 - 2.6659), P: 0.868326
aGvHD_all	16	57665255	chr16_57665255_A_T	T	A	A	OR: 0.198195 (0.00673494 - 5.83243), P: 0.348252	OR: 0.0310275 (0.00043128 - 2.2322), P: 0.111409	OR: 4.41823e+12 (3.50964e-08 - 5.56204e+32), P: 0.217558	OR: 4.53508e-28 (1.0415e-84 - 1.97474e+29), P: 0.344043	OR: 329.794 (1.27209e-36 - 8.54999e+40), P: 0.897764
aGvHD_all	12	10289133	chr12_10289133_G_A	A	G	G	OR: 8.57173 (0.0957058 - 767.713), P: 0.348855	OR: 15.5643 (0.00353936 - 68443.4), P: 0.521302	OR: 12.3933 (0.00707505 - 21709.1), P: 0.508873	OR: 4638510 (2.08666e-21 - 1.03111e+34), P: 0.632806	OR: 8.21772e-22 (4.72484e-118 - 1.42927e+75), P: 0.667627
aGvHD_all	6	32375958	chr6_32375958_C_T	T	C	C	OR: 1.46879 (0.657103 - 3.28313), P: 0.34888	OR: 4.81056 (0.0642349 - 360.263), P: 0.475643	OR: 0.975849 (0.0544068 - 17.503), P: 0.986757	OR: 1.62122 (0.591688 - 4.44215), P: 0.347452	OR: 1.54567 (0.117282 - 20.3706), P: 0.740657
aGvHD_all	18	69879606	chr18_69879606_T_C	C	T	T	OR: 1.11813 (0.885048 - 1.4126), P: 0.349194	OR: 1.03649 (0.76327 - 1.40751), P: 0.818427	OR: 1.43382 (0.747096 - 2.75178), P: 0.278641	OR: 1.04764 (0.594023 - 1.84765), P: 0.872279	OR: 1.23353 (0.278074 - 5.47189), P: 0.782453
aGvHD_all	18	69892359	chr18_69892359_T_C	C	T	T	OR: 0.0364394 (3.54252e-05 - 37.4827), P: 0.349308	OR: 1.23488 (4.56096e-05 - 33434.6), P: 0.967683	OR: 0.0100458 (1.83614e-18 - 5.49621e+13), P: 0.803496	OR: 0.021136 (6.38238e-07 - 699.944), P: 0.467656	OR: 1.40451e-12 (3.74061e-46 - 5.27361e+21), P: 0.488997
aGvHD_all	1	161544042	chr1_161544042_A_C	C	A	A	OR: 0.68453 (0.308626 - 1.51828), P: 0.351052	OR: 0.762722 (0.315292 - 1.8451), P: 0.547872	OR: 1.29484 (0.000349172 - 4801.68), P: 0.950864	OR: 0.886956 (0.0555872 - 14.1524), P: 0.932353	OR: 6.15257e-05 (5.76017e-12 - 657.169), P: 0.240298
aGvHD_all	1	160844212	chr1_160844212_G_A	A	G	G	OR: 0.905026 (0.733281 - 1.117), P: 0.35266	OR: 0.789148 (0.594754 - 1.04708), P: 0.100771	OR: 1.59739 (0.883738 - 2.88736), P: 0.120961	OR: 1.22738 (0.678554 - 2.22009), P: 0.498067	OR: 0.730145 (0.264796 - 2.01329), P: 0.543351
aGvHD_all	18	70034650	chr18_70034650_T_C	C	T	T	OR: 1.35042 (0.715944 - 2.54716), P: 0.353472	OR: 1.6137 (0.766063 - 3.39924), P: 0.208069	OR: 0.278547 (0.0407762 - 1.90279), P: 0.192314	OR: 2.33709e-08 (9.46458e-29 - 5.77097e+12), P: 0.463278	OR: 3.44307 (0.330678 - 35.8497), P: 0.301018
aGvHD_all	18	69877401	chr18_69877401_T_A	A	T	T	OR: 0.896223 (0.710954 - 1.12977), P: 0.353772	OR: 1.0389 (0.770584 - 1.40063), P: 0.802335	OR: 0.64656 (0.334691 - 1.24903), P: 0.194265	OR: 0.792947 (0.423261 - 1.48553), P: 0.468865	OR: 0.922576 (0.220031 - 3.86831), P: 0.91226
aGvHD_all	16	57663381	chr16_57663381_G_T	T	G	G	OR: 0.0424125 (5.19282e-05 - 34.6406), P: 0.355613	OR: 0.0232097 (1.77961e-05 - 30.2701), P: 0.303851	OR: 1.68962e-07 (1.08512e-46 - 2.63087e+32), P: 0.734858	OR: 1.26892e-18 (5.06901e-54 - 3.17647e+17), P: 0.321731	OR: 5.05415e-28 (5.32778e-145 - 4.79458e+89), P: 0.647417
aGvHD_all	1	160854022	chr1_160854022_T_C	C	T	T	OR: 0.905965 (0.734442 - 1.11755), P: 0.356436	OR: 0.789911 (0.595595 - 1.04762), P: 0.101626	OR: 1.59185 (0.884594 - 2.86459), P: 0.120929	OR: 1.21504 (0.671934 - 2.19714), P: 0.519276	OR: 0.723334 (0.263976 - 1.98205), P: 0.528855
aGvHD_all	6	41336257	chr6_41336257_A_G	G	A	A	OR: 1.45671 (0.653829 - 3.24552), P: 0.357376	OR: 0.668041 (0.232482 - 1.91963), P: 0.45382	OR: 1.92813 (0.24641 - 15.0875), P: 0.531653	OR: 0.453993 (0.0293071 - 7.03275), P: 0.572201	OR: 9.15882 (0.445136 - 188.446), P: 0.151175
aGvHD_all	6	41336503	chr6_41336503_C_T	T	C	C	OR: 1.45671 (0.653829 - 3.24552), P: 0.357376	OR: 0.668041 (0.232482 - 1.91963), P: 0.45382	OR: 1.92813 (0.24641 - 15.0875), P: 0.531653	OR: 0.453993 (0.0293071 - 7.03275), P: 0.572201	OR: 9.15882 (0.445136 - 188.446), P: 0.151175
aGvHD_all	19	54900714	chr19_54900714_A_T	T	A	A	OR: 0.259383 (0.0146174 - 4.6027), P: 0.357778	OR: 0.794207 (0.0372357 - 16.9398), P: 0.882676	OR: 0.000838077 (1.86454e-09 - 376.701), P: 0.286067	OR: 0.000121645 (2.52684e-10 - 58.5613), P: 0.176921	OR: 255.268 (1.13549e-08 - 5.73861e+12), P: 0.648585
aGvHD_all	19	54936904	chr19_54936904_G_T	T	G	G	OR: 0.727921 (0.369512 - 1.43397), P: 0.358619	OR: 0.924536 (0.443739 - 1.92628), P: 0.834058	OR: 0.0285301 (0.000129823 - 6.26983), P: 0.196099	OR: 0.271097 (0.000650439 - 112.991), P: 0.671507	OR: 0.439658 (4.53181e-05 - 4265.39), P: 0.860728
aGvHD_all	19	54617253	chr19_54617253_C_T	T	C	C	OR: 5.6115 (0.141048 - 223.251), P: 0.35874	OR: 4.63197 (0.108407 - 197.913), P: 0.423601	OR: 0.0146622 (2.15675e-17 - 9.96776e+12), P: 0.808532	OR: 3.07723e+14 (1.9009e-12 - 4.98151e+40), P: 0.27861	OR: 4.61957e-28 (3.2766e-82 - 6.51297e+26), P: 0.322457
aGvHD_all	1	160851190	chr1_160851190_A_G	G	A	A	OR: 0.907043 (0.736265 - 1.11743), P: 0.359293	OR: 0.78665 (0.594449 - 1.04099), P: 0.0931732	OR: 1.56785 (0.877114 - 2.80254), P: 0.129138	OR: 1.37228 (0.742076 - 2.5377), P: 0.312998	OR: 0.731088 (0.269765 - 1.98132), P: 0.538054
aGvHD_all	6	30978719	chr6_30978719_T_G	G	T	T	OR: 1.10717 (0.890579 - 1.37644), P: 0.359338	OR: 1.20814 (0.886555 - 1.64637), P: 0.231145	OR: 1.30335 (0.786347 - 2.16026), P: 0.304114	OR: 0.885752 (0.474634 - 1.65297), P: 0.703112	OR: 0.738023 (0.292178 - 1.8642), P: 0.520514
aGvHD_all	1	160853573	chr1_160853573_T_C	C	T	T	OR: 0.90659 (0.735043 - 1.11817), P: 0.359513	OR: 0.789911 (0.595595 - 1.04762), P: 0.101626	OR: 1.58722 (0.883617 - 2.85109), P: 0.122123	OR: 1.22332 (0.676041 - 2.21365), P: 0.505321	OR: 0.723025 (0.264409 - 1.97711), P: 0.527464
aGvHD_all	19	54925198	chr19_54925198_C_T	T	C	C	OR: 0.529362 (0.135686 - 2.06525), P: 0.359776	OR: 0.452226 (0.108526 - 1.88442), P: 0.275796	OR: 0.607679 (7.38152e-08 - 5002690), P: 0.951112	OR: 0.0895898 (1.7522e-09 - 4580720), P: 0.789937	OR: 26.3016 (5.98227e-13 - 1.15638e+15), P: 0.838358
aGvHD_all	1	160839495	chr1_160839495_A_G	G	A	A	OR: 1.10325 (0.893535 - 1.36218), P: 0.360999	OR: 1.26759 (0.955173 - 1.6822), P: 0.100526	OR: 0.623998 (0.342651 - 1.13636), P: 0.123071	OR: 0.776306 (0.430369 - 1.40031), P: 0.400185	OR: 1.37263 (0.494317 - 3.81157), P: 0.5433
aGvHD_all	1	160797135	chr1_160797135_C_T	T	C	C	OR: 1.10677 (0.890114 - 1.37615), P: 0.361418	OR: 1.05383 (0.788947 - 1.40764), P: 0.72261	OR: 0.996552 (0.541719 - 1.83327), P: 0.99114	OR: 1.10706 (0.638084 - 1.92071), P: 0.717514	OR: 1.33891 (0.470767 - 3.808), P: 0.584197
aGvHD_all	16	57638838	chr16_57638838_G_A	A	G	G	OR: 7.63515 (0.0965567 - 603.744), P: 0.361968	OR: 6158190 (4.926e-08 - 7.6986e+20), P: 0.345186	OR: 2.31361e+17 (6.36895e-14 - 8.40448e+47), P: 0.26543	OR: 3.51991e-14 (7.18394e-54 - 1.72464e+26), P: 0.506464	OR: 5.74521e+11 (1.13998e-33 - 2.89545e+56), P: 0.606145
aGvHD_all	1	160854036	chr1_160854036_C_A	A	C	C	OR: 0.907025 (0.73523 - 1.11896), P: 0.362378	OR: 0.789911 (0.595595 - 1.04762), P: 0.101626	OR: 1.59211 (0.883246 - 2.86987), P: 0.121867	OR: 1.21909 (0.674442 - 2.20358), P: 0.511882	OR: 0.731689 (0.266666 - 2.00764), P: 0.544108
aGvHD_all	1	161545386	chr1_161545386_T_C	C	T	T	OR: 1.11929 (0.878049 - 1.42682), P: 0.362863	OR: 0.935924 (0.69349 - 1.26311), P: 0.665069	OR: 2.40726 (0.828591 - 6.99367), P: 0.106437	OR: 1.74049 (0.970888 - 3.12014), P: 0.0627777	OR: 1.63922 (0.208742 - 12.8726), P: 0.63834
aGvHD_all	1	160791495	chr1_160791495_G_A	A	G	G	OR: 1.10584 (0.890265 - 1.37362), P: 0.363166	OR: 1.04726 (0.78451 - 1.39801), P: 0.754045	OR: 1.0315 (0.569737 - 1.86751), P: 0.918437	OR: 1.09557 (0.632629 - 1.89728), P: 0.744597	OR: 1.33692 (0.473093 - 3.77801), P: 0.583804
aGvHD_all	1	160845570	chr1_160845570_G_A	A	G	G	OR: 0.907836 (0.736574 - 1.11892), P: 0.364657	OR: 0.781062 (0.589666 - 1.03458), P: 0.0849034	OR: 1.57331 (0.877529 - 2.82076), P: 0.128166	OR: 1.37228 (0.742076 - 2.5377), P: 0.312998	OR: 0.73026 (0.268057 - 1.98943), P: 0.538706
aGvHD_all	18	69860346	chr18_69860346_G_A	A	G	G	OR: 1.43315 (0.657969 - 3.12161), P: 0.364905	OR: 1.08605 (0.46863 - 2.51693), P: 0.847352	OR: 1967.21 (5.59768 - 691344), P: 0.0112181	OR: 1.70877 (0.209752 - 13.9208), P: 0.616639	OR: 1930.56 (0.000821098 - 4539140000), P: 0.312133
aGvHD_all	19	54910973	chr19_54910973_A_G	G	A	A	OR: 0.155205 (0.00275747 - 8.73579), P: 0.364955	OR: 0.00101115 (1.04309e-19 - 9.80177e+12), P: 0.71346	OR: 6.62914e-06 (4.0456e-25 - 1.08625e+14), P: 0.597336	OR: 104165 (0.000156537 - 6.93147e+13), P: 0.265006	OR: 0.156235 (1.17051e-40 - 2.08537e+38), P: 0.967784
aGvHD_all	16	57634429	chr16_57634429_C_T	T	C	C	OR: 9.06709e-15 (3.71886e-45 - 2.21068e+16), P: 0.365072	OR: 2.97103e-31 (7.15943e-95 - 1.23292e+33), P: 0.346967	OR: NA (NA - NA), P: NA	OR: NA (NA - NA), P: NA	OR: NA (NA - NA), P: NA
aGvHD_all	16	57641384	chr16_57641384_A_G	G	A	A	OR: 3.62948 (0.221662 - 59.4287), P: 0.366135	OR: 42.0704 (0.0523705 - 33796.1), P: 0.273203	OR: 8.04277e-38 (6.60844e-63 - 9.78842e-13), P: 0.00375224	OR: 3.05388e-07 (5.36941e-23 - 1736910000), P: 0.41765	OR: 3.82788e-16 (1.31875e-50 - 1.1111e+19), P: 0.380597
aGvHD_all	1	160875699	chr1_160875699_C_T	T	C	C	OR: 0.902496 (0.722235 - 1.12775), P: 0.366825	OR: 0.856619 (0.640375 - 1.14588), P: 0.297141	OR: 0.644162 (0.353402 - 1.17414), P: 0.151044	OR: 1.00684 (0.51507 - 1.96812), P: 0.984104	OR: 0.746227 (0.218266 - 2.55126), P: 0.640708
aGvHD_all	4	89770020	chr4_89770020_C_T	T	C	C	OR: 0.135472 (0.00175474 - 10.459), P: 0.367369	OR: 3.20195e-05 (1.17494e-21 - 8.72593e+11), P: 0.591965	OR: 11.1921 (3.54419e-12 - 3.53432e+13), P: 0.869358	OR: 3.12249e+13 (1.01929e-18 - 9.56542e+44), P: 0.400903	OR: 207.326 (5.59271e-20 - 7.68573e+23), P: 0.833267
aGvHD_all	18	70152142	chr18_70152142_T_C	C	T	T	OR: 0.790538 (0.473418 - 1.32008), P: 0.36894	OR: 0.838178 (0.45801 - 1.5339), P: 0.566987	OR: 1.54245 (0.391624 - 6.0751), P: 0.535506	OR: 4.32528e-07 (2.98815e-20 - 6260750), P: 0.343249	OR: 1.02042 (0.0533282 - 19.5254), P: 0.98929
aGvHD_all	16	57649025	chr16_57649025_T_C	C	T	T	OR: 1.28144 (0.745289 - 2.20328), P: 0.369826	OR: 1.26199 (0.712705 - 2.23461), P: 0.424764	OR: 1.24135e+26 (16507200000 - 9.33497e+41), P: 0.00127582	OR: 0.767731 (2.26325e-13 - 2.60427e+12), P: 0.985675	OR: 1.06596e+19 (1.57712e-08 - 7.20472e+45), P: 0.164527
aGvHD_all	7	99928693	chr7_99928693_G_A	A	G	G	OR: 0.814082 (0.519051 - 1.27681), P: 0.370371	OR: 0.777216 (0.422581 - 1.42946), P: 0.417542	OR: 0.815408 (0.26932 - 2.46877), P: 0.718065	OR: 0.879807 (0.136974 - 5.65117), P: 0.892659	OR: 1.24393 (0.271043 - 5.7089), P: 0.778895
aGvHD_all	1	160847152	chr1_160847152_G_A	A	G	G	OR: 0.909054 (0.737828 - 1.12002), P: 0.370525	OR: 0.78146 (0.590081 - 1.03491), P: 0.0853321	OR: 1.56785 (0.877114 - 2.80254), P: 0.129138	OR: 1.37228 (0.742076 - 2.5377), P: 0.312998	OR: 0.731088 (0.269765 - 1.98132), P: 0.538054
aGvHD_all	1	160847710	chr1_160847710_A_G	G	A	A	OR: 0.909307 (0.738047 - 1.12031), P: 0.371881	OR: 0.781558 (0.590185 - 1.03498), P: 0.0854332	OR: 1.56785 (0.877114 - 2.80254), P: 0.129138	OR: 1.37228 (0.742076 - 2.5377), P: 0.312998	OR: 0.731088 (0.269765 - 1.98132), P: 0.538054
aGvHD_all	1	160830690	chr1_160830690_T_C	C	T	T	OR: 1.10874 (0.882846 - 1.39244), P: 0.374531	OR: 0.995405 (0.743039 - 1.33348), P: 0.97537	OR: 2.06992 (1.07231 - 3.99566), P: 0.0301585	OR: 0.81232 (0.4358 - 1.51415), P: 0.512961	OR: 2.13796 (0.617675 - 7.40011), P: 0.230356
aGvHD_all	18	69948707	chr18_69948707_T_C	C	T	T	OR: 8.41664 (0.0757916 - 934.666), P: 0.375378	OR: 2.80377 (0.0559456 - 140.513), P: 0.605702	OR: 7954630000 (2.91802e-14 - 2.16846e+33), P: 0.407665	OR: 1.81304e+19 (1.9994e-19 - 1.64406e+57), P: 0.320017	OR: 1.69062e+27 (4.06058e-15 - 7.03888e+68), P: 0.19976
aGvHD_all	1	160843953	chr1_160843953_A_C	C	A	A	OR: 0.909758 (0.73782 - 1.12176), P: 0.376212	OR: 0.786765 (0.593509 - 1.04295), P: 0.0954021	OR: 1.57617 (0.873507 - 2.84407), P: 0.130818	OR: 1.30798 (0.72417 - 2.36245), P: 0.37343	OR: 0.732008 (0.265761 - 2.01623), P: 0.546192
aGvHD_all	18	70187484	chr18_70187484_T_C	C	T	T	OR: 1.19901 (0.802 - 1.79256), P: 0.376381	OR: 1.18513 (0.737939 - 1.90333), P: 0.482235	OR: 1.11125 (0.329859 - 3.74364), P: 0.864836	OR: 0.177007 (7.12692e-07 - 43962), P: 0.784703	OR: 1.99964 (0.473765 - 8.43995), P: 0.345589
aGvHD_all	1	161210087	chr1_161210087_G_A	A	G	G	OR: 1.14735 (0.846069 - 1.5559), P: 0.376468	OR: 1.06903 (0.725043 - 1.57622), P: 0.73615	OR: 1.20036 (0.555738 - 2.5927), P: 0.642078	OR: 0.767424 (0.230074 - 2.55979), P: 0.66669	OR: 2.61113 (0.578546 - 11.7847), P: 0.211939
aGvHD_all	12	6772954	chr12_6772954_AG_A	A	AG	AG	OR: 0.825992 (0.540247 - 1.26287), P: 0.377488	OR: 0.81805 (0.523449 - 1.27845), P: 0.377988	OR: 0.367648 (0.0113617 - 11.8965), P: 0.572707	OR: 0.0972062 (0.00187513 - 5.03914), P: 0.24722	OR: 9100.57 (8.39589e-05 - 9.8644e+11), P: 0.33418
aGvHD_all	6	31710953	chr6_31710953_A_G	G	A	A	OR: 0.902221 (0.717872 - 1.13391), P: 0.3776	OR: 0.846148 (0.623224 - 1.14881), P: 0.284267	OR: 0.618624 (0.306284 - 1.24948), P: 0.180575	OR: 1.51572 (0.820431 - 2.80026), P: 0.184186	OR: 1.45018 (0.541616 - 3.88286), P: 0.459498
aGvHD_all	6	31353407	chr6_31353407_T_C	C	T	T	OR: 0.843779 (0.57823 - 1.23128), P: 0.378346	OR: 0.792216 (0.494629 - 1.26884), P: 0.332447	OR: 0.68656 (0.196744 - 2.39582), P: 0.555356	OR: 1.2861 (0.438858 - 3.76899), P: 0.646475	OR: 1.51055 (0.15206 - 15.0058), P: 0.724753
aGvHD_all	18	69852874	chr18_69852874_G_A	A	G	G	OR: 0.687768 (0.298513 - 1.5846), P: 0.379417	OR: 0.891564 (0.265677 - 2.99192), P: 0.852592	OR: 0.000189991 (5.02432e-12 - 7184.39), P: 0.335795	OR: 0.63609 (0.181136 - 2.23374), P: 0.48023	OR: 1.38989e-05 (1.98905e-20 - 9712080000), P: 0.521331
aGvHD_all	4	89816956	chr4_89816956_G_T	T	G	G	OR: 8.67466 (0.0701525 - 1072.66), P: 0.37943	OR: 122226 (3.36211e-10 - 4.4434e+19), P: 0.493488	OR: 51.5406 (5.0408e-20 - 5.26986e+22), P: 0.873098	OR: 1.36585e+11 (2.56458e-32 - 7.27426e+53), P: 0.609485	OR: 1.96356e-26 (8.86515e-71 - 4.34914e+18), P: 0.255878
aGvHD_all	16	57642989	chr16_57642989_G_A	A	G	G	OR: 0.854739 (0.601627 - 1.21434), P: 0.380998	OR: 1.0685 (0.713684 - 1.59972), P: 0.747618	OR: 0.108168 (0.0187672 - 0.623452), P: 0.0128226	OR: 0.761742 (0.225842 - 2.56927), P: 0.660855	OR: 0.17101 (0.00950681 - 3.07616), P: 0.230987
aGvHD_all	16	57629398	chr16_57629398_G_C	C	G	G	OR: 1.97763 (0.429642 - 9.10297), P: 0.381349	OR: 3.0792 (0.575105 - 16.4865), P: 0.188929	OR: 5.96142e-05 (4.2554e-16 - 8351380), P: 0.45757	OR: 770.233 (2.46182e-15 - 2.40985e+20), P: 0.746406	OR: 51129300 (2.40141e-15 - 1.08861e+30), P: 0.498618
aGvHD_all	7	100219947	chr7_100219947_C_G	G	C	C	OR: 0.113794 (0.000876143 - 14.7796), P: 0.381414	OR: 0.00973678 (1.66952e-08 - 5678.56), P: 0.494105	OR: 1.03559e-16 (2.08238e-59 - 5.15007e+26), P: 0.463087	OR: 4.60411e-08 (2.44929e-26 - 86546700000), P: 0.431338	OR: 239700000 (7.68511e-69 - 7.47626e+84), P: 0.829995
aGvHD_all	18	69875911	chr18_69875911_G_T	T	G	G	OR: 1.10739 (0.880899 - 1.39211), P: 0.382264	OR: 1.08275 (0.795871 - 1.47304), P: 0.612703	OR: 1.37757 (0.760959 - 2.49383), P: 0.290133	OR: 0.825395 (0.477795 - 1.42588), P: 0.491466	OR: 1.24164 (0.317838 - 4.85048), P: 0.755568
aGvHD_all	1	160818427	chr1_160818427_T_A	A	T	T	OR: 0.90301 (0.718259 - 1.13528), P: 0.382362	OR: 0.780618 (0.570882 - 1.06741), P: 0.120819	OR: 1.28295 (0.733455 - 2.24413), P: 0.382456	OR: 0.999596 (0.526952 - 1.89617), P: 0.999012	OR: 1.32619 (0.480572 - 3.65976), P: 0.585689
aGvHD_all	16	57630609	chr16_57630609_G_C	C	G	G	OR: 0.795822 (0.476419 - 1.32936), P: 0.382982	OR: 0.855856 (0.504057 - 1.45319), P: 0.564444	OR: 0.115953 (9.92078e-05 - 135.525), P: 0.549956	OR: 0.201452 (1.82468e-08 - 2224110), P: 0.846458	OR: 24.829 (1.23662e-05 - 49852000), P: 0.66444
aGvHD_all	1	160842040	chr1_160842040_A_G	G	A	A	OR: 0.910897 (0.738571 - 1.12343), P: 0.383088	OR: 0.786603 (0.593312 - 1.04287), P: 0.0952652	OR: 1.5768 (0.870923 - 2.85477), P: 0.132673	OR: 1.35392 (0.748861 - 2.44785), P: 0.315948	OR: 0.729569 (0.263796 - 2.01774), P: 0.543531
aGvHD_all	4	89797844	chr4_89797844_C_T	T	C	C	OR: 1.23864 (0.765344 - 2.00461), P: 0.38362	OR: 1.13328 (0.64296 - 1.9975), P: 0.665274	OR: 2.33305 (0.575917 - 9.45118), P: 0.235267	OR: 15.1025 (0.0126825 - 17984.3), P: 0.45247	OR: 0.796191 (0.138582 - 4.57434), P: 0.798338
aGvHD_all	18	69887936	chr18_69887936_G_C	C	G	G	OR: 1.11752 (0.870127 - 1.43526), P: 0.384129	OR: 1.03547 (0.746741 - 1.43584), P: 0.834456	OR: 1.24402 (0.602932 - 2.56678), P: 0.554616	OR: 1.17644 (0.659311 - 2.09917), P: 0.582323	OR: 1.1807 (0.236963 - 5.88295), P: 0.839355
aGvHD_all	16	57659586	chr16_57659586_T_C	C	T	T	OR: 0.811164 (0.505664 - 1.30123), P: 0.385424	OR: 0.72179 (0.420451 - 1.2391), P: 0.237038	OR: 1.14932 (0.30554 - 4.32332), P: 0.836875	OR: 2.69661 (3.80569e-05 - 191074), P: 0.861797	OR: 0.701365 (0.0590681 - 8.3279), P: 0.778722
aGvHD_all	12	10312909	chr12_10312909_C_T	T	C	C	OR: 0.272592 (0.0143963 - 5.16148), P: 0.386376	OR: 0.231785 (0.0114408 - 4.69582), P: 0.340902	OR: 4.377e+10 (3.70699e-05 - 5.16811e+25), P: 0.16643	OR: 6767.66 (2.20804e-29 - 2.0743e+36), P: 0.817239	OR: 7.62154e-17 (3.24655e-48 - 1.78922e+15), P: 0.313929
aGvHD_all	7	100226307	chr7_100226307_G_A	A	G	G	OR: 2.71152 (0.283011 - 25.979), P: 0.386948	OR: 13.0232 (0.0271486 - 6247.22), P: 0.415112	OR: 0.349999 (0.00636365 - 19.2498), P: 0.607626	OR: 64842.5 (2.7234e-05 - 1.54386e+14), P: 0.314515	OR: 2.49956 (0.00316169 - 1976.1), P: 0.787863
aGvHD_all	1	160949381	chr1_160949381_G_A	A	G	G	OR: 1.11094 (0.87483 - 1.41078), P: 0.388132	OR: 1.01541 (0.745035 - 1.3839), P: 0.922882	OR: 1.15097 (0.549649 - 2.41015), P: 0.709242	OR: 1.2285 (0.630211 - 2.39479), P: 0.545658	OR: 0.908925 (0.268913 - 3.07217), P: 0.877863
aGvHD_all	18	69898343	chr18_69898343_G_A	A	G	G	OR: 0.895881 (0.697159 - 1.15125), P: 0.390202	OR: 0.964077 (0.701941 - 1.32411), P: 0.82123	OR: 0.688504 (0.298071 - 1.59035), P: 0.382234	OR: 0.821013 (0.450054 - 1.49774), P: 0.520242	OR: 0.689356 (0.136673 - 3.47699), P: 0.652297
aGvHD_all	16	57654737	chr16_57654737_G_A	A	G	G	OR: 0.891414 (0.685796 - 1.15868), P: 0.390266	OR: 0.873044 (0.642921 - 1.18554), P: 0.384454	OR: 1.00554 (0.369709 - 2.7349), P: 0.991361	OR: 0.879478 (0.357397 - 2.16421), P: 0.779838	OR: 1.55878 (0.32928 - 7.37916), P: 0.575752
aGvHD_all	7	100277552	chr7_100277552_T_C	C	T	T	OR: 1.61348 (0.541175 - 4.81049), P: 0.390716	OR: 1.68353 (0.52247 - 5.42476), P: 0.382919	OR: 1.40619 (0.0328657 - 60.165), P: 0.858825	OR: 1263430 (1.57081e-10 - 1.0162e+22), P: 0.452129	OR: 182.524 (0.00112587 - 29590400), P: 0.394925
aGvHD_all	18	69886667	chr18_69886667_T_C	C	T	T	OR: 1.81854 (0.463765 - 7.13098), P: 0.390995	OR: 0.824413 (0.123054 - 5.52325), P: 0.842292	OR: 16.485 (0.560605 - 484.752), P: 0.104272	OR: 0.543317 (0.0472049 - 6.25346), P: 0.624559	OR: 29.4291 (0.00165557 - 523125), P: 0.498165
aGvHD_all	1	116767034	chr1_116767034_A_G	G	A	A	OR: 1.35869 (0.674034 - 2.73879), P: 0.391431	OR: 1.29562 (0.604736 - 2.77582), P: 0.505282	OR: 380.941 (1.79718e-09 - 8.07469e+13), P: 0.655159	OR: 2.27538 (0.184002 - 28.1375), P: 0.521705	OR: 19138.2 (9.19461e-18 - 3.98355e+25), P: 0.693826
aGvHD_all	18	70046093	chr18_70046093_T_G	G	T	T	OR: 0.80035 (0.480575 - 1.3329), P: 0.392128	OR: 0.898363 (0.507615 - 1.5899), P: 0.712876	OR: 0.349969 (0.0411084 - 2.97941), P: 0.336628	OR: 1.05393 (1.15646e-06 - 960494), P: 0.994014	OR: 1.27997 (0.116437 - 14.0706), P: 0.840062
aGvHD_all	1	160913881	chr1_160913881_T_C	C	T	T	OR: 1.10896 (0.874674 - 1.40599), P: 0.393048	OR: 0.986823 (0.721755 - 1.34924), P: 0.93376	OR: 1.24631 (0.649549 - 2.39132), P: 0.507818	OR: 1.04051 (0.531989 - 2.03512), P: 0.907636	OR: 1.01671 (0.317387 - 3.25688), P: 0.977747
aGvHD_all	16	57657570	chr16_57657570_G_A	A	G	G	OR: 34.3308 (0.0102013 - 115535), P: 0.39345	OR: 3.11279 (1.28946e-06 - 7514340), P: 0.879635	OR: 16644.8 (0.0478432 - 5790770000), P: 0.13543	OR: 184.999 (1.08902e-06 - 3.1427e+10), P: 0.589256	OR: 0.771254 (2.06493e-19 - 2.88064e+18), P: 0.990502
aGvHD_all	18	69941094	chr18_69941094_A_C	C	A	A	OR: 0.475592 (0.0862215 - 2.62333), P: 0.393653	OR: 0.401738 (0.0665103 - 2.4266), P: 0.320292	OR: 1755.43 (0.00251956 - 1223040000), P: 0.276472	OR: 924.383 (1.80933e-17 - 4.72267e+22), P: 0.768032	OR: 329980000 (0.00199196 - 5.46632e+19), P: 0.13671
aGvHD_all	1	160812941	chr1_160812941_C_T	T	C	C	OR: 0.905448 (0.720625 - 1.13767), P: 0.393838	OR: 0.793499 (0.581775 - 1.08227), P: 0.144105	OR: 1.28229 (0.733312 - 2.24224), P: 0.383171	OR: 0.996538 (0.524227 - 1.89438), P: 0.991557	OR: 1.32817 (0.480215 - 3.67344), P: 0.584535
aGvHD_all	1	116756850	chr1_116756850_G_C	C	G	G	OR: 0.892054 (0.685841 - 1.16027), P: 0.394403	OR: 0.900232 (0.671095 - 1.20761), P: 0.483125	OR: 0.680441 (0.0981179 - 4.71881), P: 0.696784	OR: 0.657902 (0.262136 - 1.65119), P: 0.372496	OR: 10.5154 (0.261873 - 422.24), P: 0.211739
aGvHD_all	12	10276397	chr12_10276397_T_A	A	T	T	OR: 0.639234 (0.227998 - 1.79221), P: 0.394915	OR: 0.614034 (0.213033 - 1.76986), P: 0.366543	OR: 13924000 (1.99791e-08 - 9.70408e+21), P: 0.345529	OR: 4.8042 (6.45245e-15 - 3.57699e+15), P: 0.928422	OR: 3.10268e-21 (1.1294e-49 - 85236900), P: 0.157539
aGvHD_all	1	160936714	chr1_160936714_A_C	C	A	A	OR: 0.895082 (0.693147 - 1.15585), P: 0.395499	OR: 0.971152 (0.692102 - 1.36271), P: 0.865508	OR: 1.02262 (0.524433 - 1.99406), P: 0.947659	OR: 0.857581 (0.386819 - 1.90126), P: 0.705262	OR: 1.01511 (0.303566 - 3.39447), P: 0.980575
aGvHD_all	19	54617456	chr19_54617456_A_G	G	A	A	OR: 0.41554 (0.0545984 - 3.16261), P: 0.396407	OR: 0.377114 (0.0503265 - 2.82586), P: 0.342604	OR: 6.66289e-08 (1.05907e-24 - 4191810000), P: 0.402431	OR: 1.0736 (7.39969e-10 - 1557670000), P: 0.994735	OR: 4.53463e-28 (4.25585e-82 - 4.83167e+26), P: 0.321226
aGvHD_all	1	160817935	chr1_160817935_T_C	C	T	T	OR: 0.906012 (0.72118 - 1.13822), P: 0.396511	OR: 0.793632 (0.581872 - 1.08246), P: 0.144398	OR: 1.28235 (0.733437 - 2.24209), P: 0.382972	OR: 0.999596 (0.526952 - 1.89617), P: 0.999012	OR: 1.32532 (0.480497 - 3.65551), P: 0.58638
aGvHD_all	1	160819761	chr1_160819761_A_G	G	A	A	OR: 0.905785 (0.720534 - 1.13866), P: 0.396645	OR: 0.793787 (0.581979 - 1.08268), P: 0.144754	OR: 1.28776 (0.731703 - 2.26641), P: 0.380552	OR: 1.00048 (0.527333 - 1.89815), P: 0.998833	OR: 1.32951 (0.478829 - 3.69153), P: 0.584638
aGvHD_all	1	160867832	chr1_160867832_A_G	G	A	A	OR: 1.10583 (0.875764 - 1.39633), P: 0.397959	OR: 1.20261 (0.88375 - 1.6365), P: 0.2405	OR: 1.62451 (0.859565 - 3.07019), P: 0.135174	OR: 0.781119 (0.394185 - 1.54787), P: 0.478981	OR: 1.27495 (0.380523 - 4.27175), P: 0.693765
aGvHD_all	1	160816201	chr1_160816201_C_G	G	C	C	OR: 0.906407 (0.721638 - 1.13848), P: 0.398187	OR: 0.793632 (0.581872 - 1.08246), P: 0.144398	OR: 1.28188 (0.734604 - 2.23686), P: 0.382011	OR: 0.999596 (0.526952 - 1.89617), P: 0.999012	OR: 1.32729 (0.482169 - 3.65372), P: 0.583663
aGvHD_all	4	89741884	chr4_89741884_C_T	T	C	C	OR: 2.16145 (0.358822 - 13.02), P: 0.400189	OR: 2.64142 (0.377677 - 18.4737), P: 0.327693	OR: 0.00527123 (3.94971e-11 - 703492), P: 0.582655	OR: 5.42569e-07 (9.77689e-22 - 301098000), P: 0.404911	OR: 0.0679723 (3.37286e-10 - 13698300), P: 0.782863
aGvHD_all	6	31441506	chr6_31441506_G_A	A	G	G	OR: 1.17725 (0.804845 - 1.72196), P: 0.400339	OR: 1.05193 (0.571757 - 1.93536), P: 0.870714	OR: 1.52039 (0.533334 - 4.3342), P: 0.43312	OR: 1.11121 (0.564218 - 2.18851), P: 0.760407	OR: 2.12058 (0.331253 - 13.5753), P: 0.427455
aGvHD_all	1	160846392	chr1_160846392_T_C	C	T	T	OR: 0.91425 (0.741631 - 1.12705), P: 0.401071	OR: 0.787507 (0.59381 - 1.04439), P: 0.0972261	OR: 1.5681 (0.8725 - 2.81828), P: 0.132587	OR: 1.3268 (0.734657 - 2.39623), P: 0.348461	OR: 0.732375 (0.267826 - 2.00269), P: 0.543955
aGvHD_all	6	32077057	chr6_32077057_G_C	C	G	G	OR: 1.1869 (0.795342 - 1.77123), P: 0.401531	OR: 1.02877 (0.570709 - 1.85447), P: 0.924837	OR: 0.632385 (0.195664 - 2.04386), P: 0.443892	OR: 1.83591 (0.795496 - 4.23706), P: 0.154507	OR: 1.58052 (0.242097 - 10.3183), P: 0.632511
aGvHD_all	6	31586830	chr6_31586830_T_A	A	T	T	OR: 1.24662 (0.744754 - 2.08669), P: 0.401633	OR: 1.26412 (0.65151 - 2.45277), P: 0.488287	OR: 1.08799 (0.269387 - 4.3941), P: 0.905749	OR: 0.960021 (0.252401 - 3.65149), P: 0.952269	OR: 2.9692 (0.0787606 - 111.936), P: 0.556756
aGvHD_all	1	160834012	chr1_160834012_A_G	G	A	A	OR: 1.09579 (0.884831 - 1.35705), P: 0.401779	OR: 1.18322 (0.893586 - 1.56673), P: 0.240196	OR: 0.597401 (0.314618 - 1.13436), P: 0.115339	OR: 0.897669 (0.492063 - 1.63761), P: 0.72488	OR: 1.06514 (0.382585 - 2.96543), P: 0.903847
aGvHD_all	19	54278876	chr19_54278876_G_A	A	G	G	OR: 0.420589 (0.0553716 - 3.19469), P: 0.402473	OR: 0.343473 (0.0409081 - 2.88387), P: 0.324936	OR: 23.3936 (0.000235545 - 2323390), P: 0.59127	OR: 23366800 (4.08338e-18 - 1.33715e+32), P: 0.559662	OR: 0.112481 (5.59087e-13 - 22629700000), P: 0.869309
aGvHD_all	1	160867741	chr1_160867741_G_A	A	G	G	OR: 1.09629 (0.883479 - 1.36036), P: 0.403786	OR: 0.957719 (0.718663 - 1.27629), P: 0.7681	OR: 1.17877 (0.659828 - 2.10585), P: 0.578516	OR: 1.11431 (0.618808 - 2.00657), P: 0.718362	OR: 0.660133 (0.202205 - 2.15512), P: 0.49146
aGvHD_all	1	160812952	chr1_160812952_C_G	G	C	C	OR: 1.10172 (0.877009 - 1.384), P: 0.405226	OR: 1.26024 (0.92398 - 1.71888), P: 0.144105	OR: 0.781658 (0.446644 - 1.36795), P: 0.388302	OR: 1.00404 (0.528051 - 1.90907), P: 0.990199	OR: 0.738318 (0.268495 - 2.03026), P: 0.556647
aGvHD_all	1	116868761	chr1_116868761_G_A	A	G	G	OR: 1.19966 (0.781313 - 1.84202), P: 0.405388	OR: 0.874723 (0.501712 - 1.52506), P: 0.636975	OR: 6.35301 (1.27998 - 31.5323), P: 0.0237005	OR: 1.71959 (0.598255 - 4.9427), P: 0.314274	OR: 0.359854 (0.01574 - 8.22708), P: 0.522105
aGvHD_all	1	116763544	chr1_116763544_C_T	T	C	C	OR: 1557.19 (4.50914e-05 - 53775800000), P: 0.406529	OR: NA (NA - NA), P: NA	OR: 15489 (4.77854e-06 - 5.02054e+13), P: 0.387875	OR: 40.279 (9.16798e-22 - 1.76964e+24), P: 0.889501	OR: 167.442 (8.07132e-25 - 3.47363e+28), P: 0.868453
aGvHD_all	12	9980279	chr12_9980279_A_G	G	A	A	OR: 0.905475 (0.716195 - 1.14478), P: 0.406597	OR: 0.889231 (0.660285 - 1.19756), P: 0.439552	OR: 0.984625 (0.596163 - 1.62621), P: 0.951738	OR: 0.319905 (0.0369085 - 2.77278), P: 0.300958	OR: 1.19687 (0.380503 - 3.76477), P: 0.758567
aGvHD_all	12	10326965	chr12_10326965_A_C	C	A	A	OR: 0.689582 (0.286658 - 1.65885), P: 0.406611	OR: 0.344007 (0.114337 - 1.03501), P: 0.0576001	OR: 3.57181 (0.476896 - 26.7517), P: 0.21527	OR: 1367 (1.75469e-18 - 1.06497e+24), P: 0.768616	OR: 1.18804 (0.040952 - 34.4655), P: 0.920123
aGvHD_all	18	69959640	chr18_69959640_C_A	A	C	C	OR: 1.23953 (0.746342 - 2.05862), P: 0.406754	OR: 1.17699 (0.680463 - 2.03583), P: 0.559961	OR: 24.2489 (0.0285106 - 20624.2), P: 0.354258	OR: 1879.9 (8.08647e-18 - 4.3703e+23), P: 0.752695	OR: 3.24943 (0.0797292 - 132.433), P: 0.533295
aGvHD_all	1	160948112	chr1_160948112_T_C	C	T	T	OR: 1.10635 (0.871339 - 1.40474), P: 0.406804	OR: 1.00572 (0.738454 - 1.36971), P: 0.97115	OR: 1.15419 (0.550417 - 2.42028), P: 0.704266	OR: 1.23553 (0.634052 - 2.40757), P: 0.534359	OR: 0.909454 (0.268448 - 3.08107), P: 0.878829
aGvHD_all	18	69878346	chr18_69878346_T_C	C	T	T	OR: 0.00379692 (7.24727e-09 - 1989.24), P: 0.406811	OR: 6686.04 (6.58156e-12 - 6.79217e+18), P: 0.617367	OR: 3.24599e-53 (4.59846e-91 - 2.2913e-15), P: 0.00656621	OR: 2.8363e-06 (2.64571e-19 - 30406200), P: 0.404056	OR: 5.56383e-28 (1.44099e-93 - 2.14825e+38), P: 0.415379
aGvHD_all	16	57644152	chr16_57644152_A_C	C	A	A	OR: 0.900152 (0.701936 - 1.15434), P: 0.407147	OR: 0.892006 (0.656525 - 1.21195), P: 0.464919	OR: 1.55687 (0.653035 - 3.71167), P: 0.317963	OR: 0.910323 (0.463901 - 1.78635), P: 0.784726	OR: 1.33939 (0.346869 - 5.17185), P: 0.671624
aGvHD_all	1	160875922	chr1_160875922_A_T	T	A	A	OR: 0.908804 (0.724404 - 1.14014), P: 0.408547	OR: 0.863738 (0.640071 - 1.16556), P: 0.338058	OR: 0.651769 (0.35767 - 1.1877), P: 0.162074	OR: 1.03105 (0.528843 - 2.01016), P: 0.928481	OR: 0.75132 (0.221883 - 2.54405), P: 0.645901
aGvHD_all	3	111593296	chr3_111593296_T_C	C	T	T	OR: 0.0623609 (8.62675e-05 - 45.0794), P: 0.408737	OR: 2006.64 (2.31337e-16 - 1.74057e+22), P: 0.732516	OR: 0.00629535 (2.30389e-07 - 172.02), P: 0.330882	OR: 0.0420501 (1.03859e-17 - 1.70251e+14), P: 0.862787	OR: 0.391583 (6.29796e-07 - 243472), P: 0.890441
aGvHD_all	18	69936744	chr18_69936744_G_A	A	G	G	OR: 1.2304 (0.752147 - 2.01274), P: 0.408981	OR: 1.21104 (0.693532 - 2.1147), P: 0.500794	OR: 0.517238 (0.0852656 - 3.13766), P: 0.473527	OR: 21.6753 (1.31014e-11 - 3.58602e+13), P: 0.830314	OR: 3.04143 (0.390714 - 23.6754), P: 0.288062
aGvHD_all	12	10447701	chr12_10447701_T_G	G	T	T	OR: 0.503679 (0.0987766 - 2.56835), P: 0.409307	OR: 0.119004 (0.00864002 - 1.6391), P: 0.111679	OR: 3.10446 (0.117413 - 82.0838), P: 0.497782	OR: 4.24738e+11 (1.89334e-09 - 9.52826e+31), P: 0.262762	OR: 0.193451 (0.00499277 - 7.49551), P: 0.378637
aGvHD_all	16	57665019	chr16_57665019_A_G	G	A	A	OR: 0.883899 (0.659298 - 1.18501), P: 0.40933	OR: 0.947312 (0.68108 - 1.31761), P: 0.747813	OR: 0.343355 (0.116173 - 1.0148), P: 0.0531886	OR: 1.3512 (0.238651 - 7.65025), P: 0.733657	OR: 1.01702 (0.101546 - 10.1858), P: 0.988548
aGvHD_all	16	57630418	chr16_57630418_T_C	C	T	T	OR: 0.898404 (0.696506 - 1.15883), P: 0.409412	OR: 0.931251 (0.671398 - 1.29168), P: 0.6696	OR: 1.11959 (0.664927 - 1.88513), P: 0.670898	OR: 0.304794 (3.0718e-05 - 3024.26), P: 0.800232	OR: 0.61414 (0.169296 - 2.22786), P: 0.458358
aGvHD_all	1	161763129	chr1_161763129_G_C	C	G	G	OR: 0.806417 (0.483334 - 1.34546), P: 0.410056	OR: 0.758457 (0.429063 - 1.34073), P: 0.341516	OR: 1.56874 (0.26642 - 9.23702), P: 0.618649	OR: 0.0532377 (0.000785828 - 3.6067), P: 0.1727	OR: 7.48467 (0.0905033 - 618.986), P: 0.371575
aGvHD_all	3	111210579	chr3_111210579_A_G	G	A	A	OR: 0.870775 (0.626423 - 1.21044), P: 0.410265	OR: 0.832258 (0.581799 - 1.19054), P: 0.314809	OR: 1.2568 (0.31502 - 5.01407), P: 0.746121	OR: 0.497803 (0.00615647 - 40.2517), P: 0.75562	OR: 18.9222 (0.655125 - 546.536), P: 0.0866207
aGvHD_all	1	160809405	chr1_160809405_T_C	C	T	T	OR: 0.908433 (0.722571 - 1.1421), P: 0.410923	OR: 0.795772 (0.582164 - 1.08776), P: 0.152004	OR: 1.28188 (0.734604 - 2.23686), P: 0.382011	OR: 1.00048 (0.527333 - 1.89815), P: 0.998833	OR: 1.32729 (0.482169 - 3.65372), P: 0.583663
aGvHD_all	5	157098036	chr5_157098036_C_T	T	C	C	OR: 1.60955 (0.516948 - 5.01145), P: 0.41145	OR: 2.40797 (0.662046 - 8.75816), P: 0.182225	OR: 0.0377788 (2.05894e-05 - 69.3191), P: 0.392863	OR: 34045.8 (3.18925e-18 - 3.63444e+26), P: 0.686773	OR: 0.583123 (1.1653e-09 - 291799000), P: 0.957912
aGvHD_all	1	160806852	chr1_160806852_A_G	G	A	A	OR: 0.908891 (0.723502 - 1.14178), P: 0.411775	OR: 0.796839 (0.58398 - 1.08729), P: 0.152082	OR: 1.28188 (0.734604 - 2.23686), P: 0.382011	OR: 0.999596 (0.526952 - 1.89617), P: 0.999012	OR: 1.32729 (0.482169 - 3.65372), P: 0.583663
aGvHD_all	1	161741005	chr1_161741005_G_A	A	G	G	OR: 0.806563 (0.482595 - 1.34801), P: 0.412012	OR: 0.755156 (0.424209 - 1.34429), P: 0.339865	OR: 1.53712 (0.27966 - 8.44858), P: 0.620981	OR: 0.105773 (0.00264739 - 4.22604), P: 0.232495	OR: 7.41049 (0.103301 - 531.606), P: 0.358253
aGvHD_all	1	160806897	chr1_160806897_A_G	G	A	A	OR: 0.909026 (0.723595 - 1.14197), P: 0.412541	OR: 0.796877 (0.583998 - 1.08735), P: 0.152189	OR: 1.28188 (0.734604 - 2.23686), P: 0.382011	OR: 1.00048 (0.527333 - 1.89815), P: 0.998833	OR: 1.32729 (0.482169 - 3.65372), P: 0.583663
aGvHD_all	12	10322607	chr12_10322607_C_T	T	C	C	OR: 0.470459 (0.0773893 - 2.85997), P: 0.412873	OR: 0.347855 (0.0388036 - 3.11835), P: 0.345353	OR: 0.213043 (0.0017243 - 26.3221), P: 0.529222	OR: 142.682 (3.98472e-08 - 5.10907e+11), P: 0.658517	OR: 24485 (0.00106961 - 5.60501e+11), P: 0.242479
aGvHD_all	1	160866671	chr1_160866671_C_T	T	C	C	OR: 0.472229 (0.0779254 - 2.86171), P: 0.41439	OR: 0.455227 (0.070861 - 2.92448), P: 0.40698	OR: 4499.97 (1.0123e-08 - 2.00038e+15), P: 0.538742	OR: 4.77559e+11 (0.000158176 - 1.44182e+27), P: 0.139214	OR: 32388.4 (5.05221e-11 - 2.07633e+19), P: 0.550486
aGvHD_all	18	70073365	chr18_70073365_C_T	T	C	C	OR: 0.808781 (0.484233 - 1.35085), P: 0.417426	OR: 0.898443 (0.507506 - 1.59052), P: 0.71325	OR: 0.366432 (0.0433221 - 3.0994), P: 0.356753	OR: 3.63266 (2.31502e-06 - 5700260), P: 0.859332	OR: 1.34785 (0.113899 - 15.95), P: 0.812829
aGvHD_all	3	111171824	chr3_111171824_T_C	C	T	T	OR: 0.822714 (0.512919 - 1.31962), P: 0.418229	OR: 0.960334 (0.560112 - 1.64653), P: 0.883025	OR: 0.875889 (0.145546 - 5.27107), P: 0.884936	OR: 0.000144706 (1.87269e-17 - 1118170000), P: 0.559288	OR: 0.0356881 (0.00043763 - 2.91031), P: 0.137745
aGvHD_all	19	54899085	chr19_54899085_C_T	T	C	C	OR: 8.18311 (0.0498595 - 1343.04), P: 0.419239	OR: 945.362 (0.0010441 - 855964000), P: 0.327555	OR: 131246 (2.09848e-16 - 8.20864e+25), P: 0.62955	OR: 7.65438e-06 (7.70252e-32 - 7.60654e+20), P: 0.699713	OR: 99.0888 (4.29531e-34 - 2.28589e+37), P: 0.911911
aGvHD_all	1	160812441	chr1_160812441_C_T	T	C	C	OR: 1.09836 (0.874674 - 1.37925), P: 0.419397	OR: 1.26024 (0.92398 - 1.71888), P: 0.144105	OR: 0.78697 (0.449056 - 1.37917), P: 0.402648	OR: 0.998494 (0.526053 - 1.89523), P: 0.996321	OR: 0.728099 (0.268668 - 1.97317), P: 0.532741
aGvHD_all	1	160831937	chr1_160831937_G_A	A	G	G	OR: 2.28397 (0.30741 - 16.9692), P: 0.41957	OR: 1.50168 (0.149328 - 15.1012), P: 0.729911	OR: 1.02111e-09 (7.03982e-22 - 1481.09), P: 0.147341	OR: 3.21997 (0.0718734 - 144.257), P: 0.54665	OR: 6.52833 (0.000225393 - 189088), P: 0.720404
aGvHD_all	16	57647851	chr16_57647851_G_A	A	G	G	OR: 114.08 (0.00113678 - 11448400), P: 0.420148	OR: 10.3433 (2.39844e-05 - 4460600), P: 0.724136	OR: 57338 (1.13178e-09 - 2.90485e+18), P: 0.496172	OR: 708555 (1.72195e-16 - 2.9156e+27), P: 0.595762	OR: 678142 (8.03921e-19 - 5.72041e+29), P: 0.632873
aGvHD_all	4	89731868	chr4_89731868_A_C	C	A	A	OR: 2.34912 (0.294277 - 18.7523), P: 0.420352	OR: 2.76815 (0.273331 - 28.0344), P: 0.388723	OR: 1.22306 (0.0012585 - 1188.62), P: 0.954251	OR: 232.456 (2.34919e-20 - 2.30019e+24), P: 0.832997	OR: 3664120 (0.249065 - 5.39046e+13), P: 0.0726715
aGvHD_all	6	106120159	chr6_106120159_C_T	T	C	C	OR: 0.90966 (0.72241 - 1.14545), P: 0.420714	OR: 0.96328 (0.701987 - 1.32183), P: 0.816754	OR: 0.829088 (0.466002 - 1.47507), P: 0.523723	OR: 0.632845 (0.349804 - 1.1449), P: 0.130383	OR: 1.9804 (0.57524 - 6.81802), P: 0.278678
aGvHD_all	1	161569729	chr1_161569729_G_A	A	G	G	OR: 0.289919 (0.0141178 - 5.95368), P: 0.421986	OR: 0.0860733 (0.00129498 - 5.72102), P: 0.252042	OR: 1.14587e-06 (3.07042e-23 - 42763100000), P: 0.482288	OR: 3.73287 (0.00917287 - 1519.08), P: 0.667452	OR: 4.44339e-19 (1.31115e-49 - 1.50584e+12), P: 0.238726
aGvHD_all	12	10372766	chr12_10372766_G_C	C	G	G	OR: 0.903646 (0.705332 - 1.15772), P: 0.422863	OR: 0.805523 (0.590109 - 1.09957), P: 0.173163	OR: 1.15395 (0.628956 - 2.11717), P: 0.64376	OR: 2.46593 (0.00461951 - 1316.33), P: 0.778184	OR: 0.756089 (0.280116 - 2.04083), P: 0.581026
aGvHD_all	1	160853593	chr1_160853593_G_A	A	G	G	OR: 1.52145 (0.544626 - 4.2503), P: 0.423331	OR: 1.48945 (0.485357 - 4.57076), P: 0.486177	OR: 274.543 (1.94395 - 38773.4), P: 0.0262062	OR: 0.156842 (0.00135735 - 18.1232), P: 0.444605	OR: 12.9628 (1.3389e-08 - 12550200000), P: 0.808241
aGvHD_all	16	57664589	chr16_57664589_G_A	A	G	G	OR: 0.886638 (0.660319 - 1.19052), P: 0.423611	OR: 0.943066 (0.675122 - 1.31735), P: 0.731044	OR: 0.359421 (0.12395 - 1.04222), P: 0.0595875	OR: 1.33563 (0.274346 - 6.50239), P: 0.720065	OR: 0.935671 (0.0961969 - 9.10092), P: 0.954317
aGvHD_all	1	160803556	chr1_160803556_C_G	G	C	C	OR: 1.09748 (0.873763 - 1.37848), P: 0.423864	OR: 1.25496 (0.919722 - 1.71239), P: 0.152082	OR: 0.781176 (0.447174 - 1.36465), P: 0.385584	OR: 1.00074 (0.527415 - 1.89886), P: 0.998185	OR: 0.739971 (0.270155 - 2.02682), P: 0.55803
aGvHD_all	1	160806765	chr1_160806765_G_C	C	G	G	OR: 1.09746 (0.873766 - 1.37843), P: 0.423903	OR: 1.2549 (0.919663 - 1.71234), P: 0.152189	OR: 0.781893 (0.447712 - 1.36551), P: 0.38711	OR: 1.00008 (0.527003 - 1.89783), P: 0.999803	OR: 0.73929 (0.270081 - 2.02365), P: 0.556574
aGvHD_all	19	54628556	chr19_54628556_G_A	A	G	G	OR: 0.476846 (0.0774777 - 2.9348), P: 0.42444	OR: 0.521029 (0.077116 - 3.5203), P: 0.503603	OR: 1.64248e+11 (4.64437e-25 - 5.80866e+46), P: 0.536335	OR: 5.83167e-28 (3.11696e-75 - 1.09108e+20), P: 0.258827	OR: 1.35032e+27 (6.00415e-64 - 3.03686e+117), P: 0.556178
aGvHD_all	1	161546162	chr1_161546162_C_A	A	C	C	OR: 1.10421 (0.86566 - 1.40849), P: 0.424721	OR: 0.922828 (0.682982 - 1.2469), P: 0.600978	OR: 2.43524 (0.835304 - 7.09968), P: 0.103033	OR: 1.74049 (0.970888 - 3.12014), P: 0.0627777	OR: 1.62776 (0.205631 - 12.8852), P: 0.644401
aGvHD_all	18	69908738	chr18_69908738_T_C	C	T	T	OR: 1.91995 (0.386473 - 9.53804), P: 0.425127	OR: 2.60326 (0.435713 - 15.5537), P: 0.294153	OR: 62187900 (1.51936e-15 - 2.54538e+30), P: 0.499332	OR: 1.63502e+23 (1.01839e-19 - 2.625e+65), P: 0.281034	OR: 1.78871e+27 (1.36062e-15 - 2.35149e+69), P: 0.204736
aGvHD_all	19	54275527	chr19_54275527_T_C	C	T	T	OR: 3.01699 (0.199566 - 45.6103), P: 0.425502	OR: 4.15536 (0.152112 - 113.516), P: 0.398634	OR: 1.67636 (4.36413e-09 - 643928000), P: 0.959145	OR: 103144000 (1.60344e-06 - 6.63499e+21), P: 0.255359	OR: 1349.18 (1.41405e-16 - 1.28728e+22), P: 0.746519
aGvHD_all	1	160805842	chr1_160805842_G_A	A	G	G	OR: 1.09696 (0.873415 - 1.37772), P: 0.426081	OR: 1.2549 (0.919663 - 1.71234), P: 0.152189	OR: 0.785539 (0.449647 - 1.37235), P: 0.396436	OR: 0.993807 (0.524793 - 1.88199), P: 0.984786	OR: 0.738039 (0.269902 - 2.01815), P: 0.553957
aGvHD_all	1	160942658	chr1_160942658_G_A	A	G	G	OR: 1.10187 (0.867304 - 1.39986), P: 0.427037	OR: 1.00782 (0.739865 - 1.37283), P: 0.960589	OR: 1.15452 (0.548818 - 2.4287), P: 0.704923	OR: 1.19581 (0.609835 - 2.34482), P: 0.602732	OR: 0.90201 (0.264153 - 3.08011), P: 0.869268
aGvHD_all	12	10323464	chr12_10323464_A_G	G	A	A	OR: 7.69243 (0.049533 - 1194.63), P: 0.428029	OR: 68794400000 (6.5597e-08 - 7.21476e+28), P: 0.238512	OR: NA (NA - NA), P: NA	OR: NA (NA - NA), P: NA	OR: NA (NA - NA), P: NA
aGvHD_all	6	31444736	chr6_31444736_G_C	C	G	G	OR: 1.09013 (0.880443 - 1.34976), P: 0.428502	OR: 1.17946 (0.866537 - 1.60539), P: 0.294038	OR: 1.13705 (0.702132 - 1.84136), P: 0.601542	OR: 0.726044 (0.432162 - 1.21977), P: 0.226492	OR: 1.72326 (0.592738 - 5.01), P: 0.317571
aGvHD_all	6	31471882	chr6_31471882_A_G	G	A	A	OR: 1.19711 (0.766852 - 1.86877), P: 0.428515	OR: 0.975842 (0.573113 - 1.66157), P: 0.928241	OR: 4.84764 (1.27585 - 18.4188), P: 0.0204683	OR: 2.27657 (0.511131 - 10.1398), P: 0.28041	OR: 0.477013 (0.0247062 - 9.20989), P: 0.624099
aGvHD_all	1	160855523	chr1_160855523_C_T	T	C	C	OR: 0.919076 (0.745572 - 1.13296), P: 0.429215	OR: 0.813126 (0.616067 - 1.07322), P: 0.144032	OR: 1.60382 (0.880807 - 2.92031), P: 0.122372	OR: 1.30225 (0.706583 - 2.40007), P: 0.397223	OR: 0.729374 (0.261543 - 2.03403), P: 0.54646
aGvHD_all	1	160975802	chr1_160975802_G_A	A	G	G	OR: 3.23785 (0.174401 - 60.1124), P: 0.430539	OR: 2.78291 (0.0798075 - 97.0406), P: 0.5722	OR: 164686 (5.30377e-05 - 5.11361e+14), P: 0.28141	OR: 0.722117 (3.95952e-07 - 1316960), P: 0.964695	OR: 0.00705601 (3.73259e-12 - 13338500), P: 0.649426
aGvHD_all	6	41344796	chr6_41344796_C_T	T	C	C	OR: 1.53532 (0.526067 - 4.48083), P: 0.432712	OR: 1.39753 (0.4557 - 4.28589), P: 0.558282	OR: 6746.76 (2.74857 - 16560900), P: 0.0268398	OR: 34.5705 (1.89653e-09 - 6.30161e+11), P: 0.768821	OR: 6.12206e-08 (1.51627e-16 - 24.7184), P: 0.100442
aGvHD_all	5	157106242	chr5_157106242_T_G	G	T	T	OR: 0.691426 (0.275029 - 1.73825), P: 0.43274	OR: 0.647512 (0.190682 - 2.19881), P: 0.485941	OR: 0.807504 (0.170862 - 3.81631), P: 0.787299	OR: 15.7165 (4.49456e-18 - 5.49573e+19), P: 0.899377	OR: 4.17386e-11 (2.21669e-54 - 7.85907e+32), P: 0.638286
aGvHD_all	19	54884134	chr19_54884134_C_T	T	C	C	OR: 1.12444 (0.837834 - 1.50908), P: 0.434628	OR: 1.14088 (0.769935 - 1.69054), P: 0.511248	OR: 1.60132 (0.742195 - 3.45494), P: 0.230118	OR: 0.836871 (0.40077 - 1.74752), P: 0.635458	OR: 0.829822 (0.187423 - 3.67406), P: 0.805884
aGvHD_all	12	10260799	chr12_10260799_G_A	A	G	G	OR: 4.84773 (0.0922266 - 254.813), P: 0.434878	OR: 2542.53 (2.34714e-08 - 2.75418e+14), P: 0.545288	OR: 517275000 (4.45016e-26 - 6.01267e+42), P: 0.616126	OR: 4.49039e-28 (1.51359e-65 - 13321700000), P: 0.152601	OR: 5551.5 (6.57388e-69 - 4.68813e+75), P: 0.91873
aGvHD_all	19	54937011	chr19_54937011_G_A	A	G	G	OR: 1.52114 (0.530237 - 4.36385), P: 0.435338	OR: 1.77343 (0.598461 - 5.25525), P: 0.301286	OR: 12594.8 (4.03786e-06 - 3.92857e+13), P: 0.397302	OR: 209.494 (0.0645969 - 679409), P: 0.195053	OR: 0.000319744 (2.30642e-21 - 4.43268e+13), P: 0.689427
aGvHD_all	19	54906629	chr19_54906629_G_A	A	G	G	OR: 0.209788 (0.00406145 - 10.8363), P: 0.437777	OR: 0.116902 (0.00112181 - 12.1821), P: 0.365246	OR: 14739.3 (1.09598e-23 - 1.98223e+31), P: 0.763293	OR: 467737 (7.73864e-29 - 2.82709e+39), P: 0.742179	OR: 33438400 (1.5045e-44 - 7.43188e+58), P: 0.773953
aGvHD_all	3	112168200	chr3_112168200_G_A	A	G	G	OR: 1.6277 (0.475397 - 5.57306), P: 0.437867	OR: 1.54262 (0.435281 - 5.46699), P: 0.501903	OR: 61397600000 (0.00573603 - 6.57191e+23), P: 0.104631	OR: 0.0107691 (2.69354e-50 - 4.30565e+45), P: 0.935424	OR: 1.75905e+27 (10.0649 - 3.07429e+53), P: 0.0418649
aGvHD_all	6	31481085	chr6_31481085_C_A	A	C	C	OR: 1.18346 (0.773275 - 1.81124), P: 0.437876	OR: 0.878502 (0.486156 - 1.58748), P: 0.667856	OR: 2.80164 (0.88608 - 8.85833), P: 0.0794243	OR: 2.14661 (0.834079 - 5.52459), P: 0.113238	OR: 0.174136 (0.0176782 - 1.71529), P: 0.134226
aGvHD_all	19	54916589	chr19_54916589_C_T	T	C	C	OR: 0.522249 (0.101145 - 2.69655), P: 0.437984	OR: 0.730135 (0.127414 - 4.18397), P: 0.724004	OR: 0.000398588 (3.07469e-18 - 51671100000), P: 0.636844	OR: 554.68 (2.6501e-08 - 1.16097e+13), P: 0.602293	OR: 94654 (8.36694e-23 - 1.07081e+32), P: 0.718467
aGvHD_all	6	31295810	chr6_31295810_T_G	G	T	T	OR: 1.12838 (0.831285 - 1.53166), P: 0.438494	OR: 1.57612 (0.990827 - 2.50714), P: 0.0547249	OR: 0.731862 (0.336363 - 1.59239), P: 0.43127	OR: 1.04868 (0.501994 - 2.19071), P: 0.899375	OR: 1.42751 (0.387463 - 5.25927), P: 0.592685
aGvHD_all	1	160809704	chr1_160809704_C_T	T	C	C	OR: 0.69981 (0.283354 - 1.72834), P: 0.439047	OR: 0.690248 (0.24769 - 1.92355), P: 0.478367	OR: 0.172263 (0.00201705 - 14.7119), P: 0.438297	OR: 0.682972 (0.0326821 - 14.2724), P: 0.805787	OR: 0.0372697 (6.61478e-06 - 209.988), P: 0.455351
aGvHD_all	5	157103019	chr5_157103019_C_T	T	C	C	OR: 71.2491 (0.00142989 - 3550240), P: 0.439493	OR: 489.132 (8.59017e-10 - 2.78516e+14), P: 0.653862	OR: 11.2817 (1.65994e-06 - 76674800), P: 0.762734	OR: 6.5849e-06 (4.85146e-23 - 8.93769e+11), P: 0.553346	OR: 0.00235181 (2.25636e-20 - 2.4513e+14), P: 0.762091
aGvHD_all	16	57638445	chr16_57638445_T_C	C	T	T	OR: 0.904018 (0.699697 - 1.168), P: 0.440149	OR: 0.907775 (0.674283 - 1.22212), P: 0.52361	OR: 1.05236 (0.415655 - 2.66437), P: 0.914252	OR: 0.863835 (0.333481 - 2.23764), P: 0.763097	OR: 1.57849 (0.308714 - 8.07094), P: 0.583512
aGvHD_all	6	31055151	chr6_31055151_C_T	T	C	C	OR: 1.2697 (0.692189 - 2.32905), P: 0.440456	OR: 2.62906 (0.57133 - 12.0981), P: 0.21454	OR: 0.799525 (0.168566 - 3.79223), P: 0.778175	OR: 1.28459 (0.504464 - 3.27116), P: 0.599479	OR: 1.19241 (0.0894724 - 15.8914), P: 0.894052
aGvHD_all	12	10305891	chr12_10305891_G_A	A	G	G	OR: 1.61842 (0.475235 - 5.51159), P: 0.441264	OR: 2.18668 (0.602587 - 7.93503), P: 0.234155	OR: 1319.98 (8.22921e-07 - 2.11727e+12), P: 0.506416	OR: 0.0336967 (1.12563e-14 - 1.00874e+11), P: 0.817074	OR: 6.11812e-11 (2.99469e-28 - 12499200), P: 0.247511
aGvHD_all	16	57662705	chr16_57662705_A_G	G	A	A	OR: 0.875254 (0.622719 - 1.2302), P: 0.442998	OR: 0.751046 (0.507215 - 1.11209), P: 0.15287	OR: 4.98608 (0.788383 - 31.5341), P: 0.0877668	OR: 0.833099 (0.300909 - 2.30652), P: 0.725252	OR: 1.77918 (0.0971324 - 32.5894), P: 0.697762
aGvHD_all	16	57655971	chr16_57655971_T_C	C	T	T	OR: 0.894566 (0.672832 - 1.18937), P: 0.443295	OR: 0.711459 (0.494911 - 1.02276), P: 0.0659965	OR: 5.11035 (1.22845 - 21.259), P: 0.0249057	OR: 0.879263 (0.469315 - 1.6473), P: 0.687905	OR: 2.31549 (0.40694 - 13.1751), P: 0.343912
aGvHD_all	12	10372891	chr12_10372891_G_A	A	G	G	OR: 1.8691 (0.376939 - 9.26815), P: 0.443897	OR: 9.46979 (0.0147268 - 6089.35), P: 0.495604	OR: 2.00305 (0.341167 - 11.7603), P: 0.441772	OR: 34550600000 (1.87367e-17 - 6.37118e+37), P: 0.448724	OR: NA (NA - NA), P: NA
aGvHD_all	16	57662712	chr16_57662712_A_G	G	A	A	OR: 1.13675 (0.818181 - 1.57936), P: 0.444908	OR: 0.989179 (0.684578 - 1.42931), P: 0.953799	OR: 2.36785 (0.859459 - 6.52356), P: 0.0955028	OR: 0.45685 (0.0184132 - 11.3349), P: 0.632553	OR: 0.962822 (0.0966804 - 9.58857), P: 0.974227
aGvHD_all	16	57638938	chr16_57638938_T_C	C	T	T	OR: 0.905399 (0.701261 - 1.16896), P: 0.445845	OR: 0.892474 (0.660646 - 1.20565), P: 0.458524	OR: 1.22435 (0.509613 - 2.94149), P: 0.650836	OR: 0.861118 (0.363934 - 2.03753), P: 0.733654	OR: 1.375 (0.285481 - 6.62256), P: 0.691342
aGvHD_all	4	89828815	chr4_89828815_C_T	T	C	C	OR: 1.18185 (0.767746 - 1.81931), P: 0.447776	OR: 1.16641 (0.6687 - 2.03457), P: 0.587619	OR: 0.809948 (0.305925 - 2.14437), P: 0.671332	OR: 3.06959 (0.0114792 - 820.822), P: 0.694082	OR: 6.11773 (0.994681 - 37.6267), P: 0.0506764
aGvHD_all	6	32481693	chr6_32481693_G_C	C	G	G	OR: 0.795519 (0.440653 - 1.43616), P: 0.447859	OR: 1.16137 (0.45792 - 2.94544), P: 0.75272	OR: 0.920473 (0.245821 - 3.4467), P: 0.902094	OR: 0.572367 (0.170468 - 1.92179), P: 0.366585	OR: 1.24921 (0.0819309 - 19.047), P: 0.872818
aGvHD_all	3	111543456	chr3_111543456_G_A	A	G	G	OR: 0.822491 (0.49563 - 1.36491), P: 0.44954	OR: 0.736565 (0.432597 - 1.25412), P: 0.260142	OR: 20.3442 (1.03164 - 401.194), P: 0.0476542	OR: 4.63311 (0.00549741 - 3904.69), P: 0.655544	OR: 2.94631 (0.000208539 - 41626.4), P: 0.824605
aGvHD_all	5	157106460	chr5_157106460_T_C	C	T	T	OR: 0.538209 (0.107161 - 2.70313), P: 0.451847	OR: 0.635842 (0.118983 - 3.39791), P: 0.596434	OR: 1.25356e+26 (2.12847e-21 - 7.38282e+72), P: 0.274096	OR: 2.43775e-13 (7.20413e-57 - 8.2489e+30), P: 0.570092	OR: 1.62726e+15 (6.50968e-109 - 4.06774e+138), P: 0.809084
aGvHD_all	3	111570946	chr3_111570946_T_C	C	T	T	OR: 3.92335 (0.11074 - 138.999), P: 0.45266	OR: 29.649 (0.00915082 - 96064.1), P: 0.411172	OR: 3.48489e+18 (5.59349e-07 - 2.17118e+43), P: 0.142722	OR: 196.509 (6.26591e-27 - 6.16286e+30), P: 0.874664	OR: 3.5787e+16 (1.15079e-35 - 1.11289e+68), P: 0.52864
aGvHD_all	16	57655473	chr16_57655473_C_G	G	C	C	OR: 0.907287 (0.703522 - 1.17007), P: 0.453424	OR: 0.806108 (0.597756 - 1.08708), P: 0.157743	OR: 2.64733 (0.950495 - 7.37336), P: 0.0624884	OR: 0.859133 (0.34721 - 2.12583), P: 0.742562	OR: 1.98584 (0.452282 - 8.71922), P: 0.363437
aGvHD_all	1	160839213	chr1_160839213_G_A	A	G	G	OR: 1.08315 (0.878545 - 1.3354), P: 0.454625	OR: 1.22816 (0.928916 - 1.6238), P: 0.14918	OR: 0.622825 (0.341763 - 1.13503), P: 0.122026	OR: 0.776306 (0.430369 - 1.40031), P: 0.400185	OR: 1.37281 (0.493603 - 3.81806), P: 0.543759
aGvHD_all	16	57642509	chr16_57642509_G_A	A	G	G	OR: 0.907946 (0.704489 - 1.17016), P: 0.455653	OR: 0.890912 (0.660105 - 1.20242), P: 0.450228	OR: 1.23706 (0.516951 - 2.96025), P: 0.632751	OR: 0.876423 (0.380492 - 2.01875), P: 0.756677	OR: 1.41413 (0.302404 - 6.61286), P: 0.659726
aGvHD_all	16	57642532	chr16_57642532_C_T	T	C	C	OR: 0.9082 (0.704765 - 1.17036), P: 0.456761	OR: 0.890912 (0.660105 - 1.20242), P: 0.450228	OR: 1.24355 (0.520501 - 2.97103), P: 0.62376	OR: 0.875919 (0.380852 - 2.01452), P: 0.755217	OR: 1.3996 (0.30074 - 6.51356), P: 0.668281
aGvHD_all	18	69884226	chr18_69884226_G_T	T	G	G	OR: 6.68655 (0.0433234 - 1032.01), P: 0.459885	OR: 65172500 (4.77266e-19 - 8.89955e+33), P: 0.557876	OR: 5.84261e+34 (74891100 - 4.55809e+61), P: 0.011281	OR: 0.197729 (5.22742e-07 - 74791.5), P: 0.804636	OR: 7.66911e+11 (5.52431e-45 - 1.06466e+68), P: 0.678213
aGvHD_all	1	161546082	chr1_161546082_C_G	G	C	C	OR: 1.23782 (0.702747 - 2.18029), P: 0.460117	OR: 1.07228 (0.578861 - 1.98629), P: 0.824409	OR: 5.22789 (0.00109313 - 25002.4), P: 0.702005	OR: 6.12864 (0.648099 - 57.9544), P: 0.11374	OR: 296.718 (2.89381e-06 - 30424200000), P: 0.545251
aGvHD_all	3	111593985	chr3_111593985_T_C	C	T	T	OR: 3.95639 (0.102121 - 153.28), P: 0.461049	OR: 7222.44 (3.4081e-05 - 1.53058e+12), P: 0.363706	OR: 0.0543459 (1.60954e-06 - 1834.98), P: 0.584082	OR: 2.83785e-12 (7.05665e-49 - 1.14125e+25), P: 0.536391	OR: 0.229423 (2.75174e-06 - 19127.8), P: 0.798995
aGvHD_all	3	111606124	chr3_111606124_C_T	T	C	C	OR: 5.6602 (0.0555188 - 577.063), P: 0.462535	OR: 4.41051 (0.0598104 - 325.238), P: 0.498836	OR: NA (NA - NA), P: NA	OR: NA (NA - NA), P: NA	OR: NA (NA - NA), P: NA
aGvHD_all	18	69901811	chr18_69901811_A_G	G	A	A	OR: 0.893947 (0.66261 - 1.20605), P: 0.463097	OR: 0.871825 (0.612505 - 1.24093), P: 0.446344	OR: 0.716973 (0.256787 - 2.00186), P: 0.525365	OR: 1.40583 (0.5503 - 3.5914), P: 0.476586	OR: 0.346047 (0.0385034 - 3.11007), P: 0.343539
aGvHD_all	1	116763967	chr1_116763967_C_A	A	C	C	OR: 0.84842 (0.546112 - 1.31807), P: 0.464593	OR: 0.758322 (0.46823 - 1.22814), P: 0.260764	OR: 45.8452 (0.0861325 - 24401.7), P: 0.232323	OR: 0.778471 (0.165591 - 3.65973), P: 0.751163	OR: 0.0598996 (6.7367e-07 - 5325.99), P: 0.628257
aGvHD_all	19	54900496	chr19_54900496_G_A	A	G	G	OR: 0.866252 (0.588963 - 1.27409), P: 0.465761	OR: 0.860819 (0.521024 - 1.42222), P: 0.558521	OR: 0.403819 (0.12488 - 1.30581), P: 0.129934	OR: 1.20298 (0.389184 - 3.71844), P: 0.748241	OR: 1.92292 (0.197791 - 18.6947), P: 0.573125
aGvHD_all	1	145714354	chr1_145714354_T_A	A	T	T	OR: 0.880261 (0.624773 - 1.24022), P: 0.465921	OR: 0.947214 (0.639541 - 1.4029), P: 0.78669	OR: 1.12502 (0.255941 - 4.94519), P: 0.876078	OR: 1.42593 (0.0154758 - 131.384), P: 0.877809	OR: 0.114751 (0.0200619 - 0.656356), P: 0.0149672
aGvHD_all	6	41342967	chr6_41342967_C_T	T	C	C	OR: 0.245937 (0.00563968 - 10.7249), P: 0.46648	OR: 0.95868 (0.0196241 - 46.8337), P: 0.983032	OR: 3.52465e-12 (2.40697e-23 - 0.516132), P: 0.0443905	OR: 3787.3 (5.57507e-45 - 2.57281e+51), P: 0.883428	OR: 1.4009e-11 (2.62588e-28 - 747373), P: 0.203464
aGvHD_all	1	145739099	chr1_145739099_A_C	C	A	A	OR: 1.66086 (0.421287 - 6.54772), P: 0.46853	OR: 1.79504 (0.421325 - 7.64772), P: 0.428873	OR: 61774900000 (3.16695e-18 - 1.20499e+39), P: 0.454704	OR: 3.42937e-28 (5.75843e-87 - 2.04233e+31), P: 0.359737	OR: 2.02279e+15 (6.77375e-06 - 6.04051e+35), P: 0.14288
aGvHD_all	7	100831480	chr7_100831480_G_A	A	G	G	OR: 0.697674 (0.263512 - 1.84716), P: 0.468645	OR: 0.742444 (0.228892 - 2.40822), P: 0.619863	OR: 0.263543 (0.013007 - 5.33982), P: 0.385011	OR: 0.456997 (0.0125922 - 16.5855), P: 0.669138	OR: 15.133 (0.0886958 - 2581.95), P: 0.300153
aGvHD_all	1	160848886	chr1_160848886_A_C	C	A	A	OR: 0.58005 (0.132875 - 2.53213), P: 0.468851	OR: 0.518782 (0.0947385 - 2.84081), P: 0.449369	OR: 0.210616 (2.75153e-05 - 1612.17), P: 0.73281	OR: 0.354369 (0.00797385 - 15.7487), P: 0.592028	OR: 0.000243686 (2.85896e-12 - 20770.8), P: 0.371882
aGvHD_all	16	57648593	chr16_57648593_T_C	C	T	T	OR: 0.909625 (0.70388 - 1.17551), P: 0.469058	OR: 0.854669 (0.626856 - 1.16527), P: 0.320759	OR: 2.8314 (1.05209 - 7.61989), P: 0.0393512	OR: 0.91032 (0.439405 - 1.88592), P: 0.800397	OR: 2.29518 (0.449933 - 11.7081), P: 0.317639
aGvHD_all	1	160850794	chr1_160850794_C_G	G	C	C	OR: 0.242738 (0.00516703 - 11.4034), P: 0.471031	OR: 0.108136 (0.0018094 - 6.46261), P: 0.2865	OR: 3.42337e-31 (5.94024e-68 - 1972890), P: 0.104306	OR: 0.000141012 (4.28675e-61 - 4.63856e+52), P: 0.893766	OR: 13053100 (3.37848e-73 - 5.04323e+86), P: 0.860894
aGvHD_all	19	54898883	chr19_54898883_T_C	C	T	T	OR: 0.6319 (0.181276 - 2.2027), P: 0.471229	OR: 0.673783 (0.181066 - 2.50729), P: 0.555906	OR: 2.65716e-10 (1.16013e-24 - 60859.7), P: 0.191227	OR: 2.27078e-11 (7.75915e-27 - 66456.4), P: 0.177391	OR: 3.33433e+11 (1.05695e-16 - 1.05187e+39), P: 0.41148
aGvHD_all	18	69992403	chr18_69992403_T_C	C	T	T	OR: 0.78443 (0.404564 - 1.52097), P: 0.472333	OR: 0.281632 (0.105956 - 0.748579), P: 0.0110679	OR: 3.38471 (0.862641 - 13.2804), P: 0.0804436	OR: 0.950436 (0.0862621 - 10.4719), P: 0.966879	OR: 0.282519 (0.0347616 - 2.29612), P: 0.237044
aGvHD_all	19	54913786	chr19_54913786_G_A	A	G	G	OR: 73.0852 (0.000589041 - 9068040), P: 0.473269	OR: NA (NA - NA), P: NA	OR: 7.54171e-08 (3.48895e-18 - 1630.22), P: 0.176769	OR: 2498990000 (0.0750794 - 8.31783e+19), P: 0.0800306	OR: 6.46572 (4.93517e-21 - 8.47094e+21), P: 0.940027
aGvHD_all	19	54637310	chr19_54637310_G_A	A	G	G	OR: 2.03437 (0.292077 - 14.1697), P: 0.47328	OR: 3.98064 (0.410532 - 38.5974), P: 0.23332	OR: 2.94531e-20 (1.18068e-44 - 73473.1), P: 0.116639	OR: 0.343547 (8.34144e-12 - 14149200000), P: 0.931722	OR: 5.37357e-28 (1.39732e-101 - 2.06648e+46), P: 0.46763
aGvHD_all	1	160867450	chr1_160867450_A_G	G	A	A	OR: 1.14141 (0.794546 - 1.63969), P: 0.47423	OR: 1.19308 (0.771719 - 1.84452), P: 0.427077	OR: 1.6045 (0.44278 - 5.81422), P: 0.47167	OR: 1.57444 (0.433063 - 5.72399), P: 0.490686	OR: 1.03511 (0.161789 - 6.62256), P: 0.970928
aGvHD_all	18	69586119	chr18_69586119_C_T	T	C	C	OR: 1.10318 (0.84268 - 1.44422), P: 0.474906	OR: 1.35436 (0.940642 - 1.95003), P: 0.102903	OR: 0.907867 (0.533003 - 1.54637), P: 0.72205	OR: 1.15992 (0.00216117 - 622.536), P: 0.963104	OR: 0.823164 (0.279161 - 2.42727), P: 0.724306
aGvHD_all	12	10296782	chr12_10296782_C_T	T	C	C	OR: 0.000214602 (1.81162e-14 - 2542140), P: 0.47539	OR: 6.93953e-06 (1.3235e-16 - 363861), P: 0.345575	OR: NA (NA - NA), P: NA	OR: 9.2526e-09 (7.96358e-56 - 1.07503e+39), P: 0.737962	OR: NA (NA - NA), P: NA
aGvHD_all	1	160925601	chr1_160925601_G_A	A	G	G	OR: 0.912632 (0.710008 - 1.17308), P: 0.475398	OR: 1.00023 (0.713579 - 1.40203), P: 0.998934	OR: 0.964672 (0.520271 - 1.78867), P: 0.909101	OR: 0.844722 (0.387593 - 1.84099), P: 0.671171	OR: 1.08935 (0.339765 - 3.49269), P: 0.88552
aGvHD_all	19	54937731	chr19_54937731_G_C	C	G	G	OR: 0.916904 (0.722131 - 1.16421), P: 0.47644	OR: 1.0272 (0.761499 - 1.3856), P: 0.860521	OR: 0.438548 (0.194415 - 0.989248), P: 0.0470321	OR: 1.11703 (0.556482 - 2.2422), P: 0.755576	OR: 0.565545 (0.132004 - 2.42297), P: 0.442609
aGvHD_all	6	41337716	chr6_41337716_G_T	T	G	G	OR: 1.1079 (0.835362 - 1.46936), P: 0.476916	OR: 1.17887 (0.826653 - 1.68117), P: 0.3635	OR: 1.62173 (0.839518 - 3.13275), P: 0.150081	OR: 0.00109848 (9.36748e-09 - 128.815), P: 0.252558	OR: 0.458356 (0.130361 - 1.61161), P: 0.223968
aGvHD_all	12	6774534	chr12_6774534_C_T	T	C	C	OR: 1.11894 (0.820425 - 1.52606), P: 0.47783	OR: 1.08217 (0.765629 - 1.52959), P: 0.654653	OR: 173.911 (0.694338 - 43559.7), P: 0.0671729	OR: 0.136173 (9.05162e-06 - 2048.59), P: 0.684542	OR: 1.14334 (0.391109 - 3.34236), P: 0.806654
aGvHD_all	6	31979309	chr6_31979309_G_A	A	G	G	OR: 0.886852 (0.636539 - 1.2356), P: 0.47791	OR: 0.942401 (0.534291 - 1.66224), P: 0.837658	OR: 1.2329 (0.604841 - 2.51315), P: 0.564465	OR: 0.572526 (0.291763 - 1.12347), P: 0.104914	OR: 0.722342 (0.195887 - 2.66367), P: 0.625186
aGvHD_all	4	89765665	chr4_89765665_CAG_C	C	CAG	CAG	OR: 1540.7 (2.35051e-06 - 1.00989e+12), P: 0.478544	OR: 16702.8 (4.71888e-09 - 5.9121e+16), P: 0.50955	OR: 1.7887e-15 (5.84709e-45 - 5.47187e+14), P: 0.326942	OR: 95483.1 (4.69151e-33 - 1.9433e+42), P: 0.793619	OR: 1.4484e+27 (6.52252e-42 - 3.21634e+95), P: 0.436045
aGvHD_all	16	57625932	chr16_57625932_G_A	A	G	G	OR: 0.168287 (0.00120963 - 23.4125), P: 0.479123	OR: 0.14165 (0.000727307 - 27.5877), P: 0.467461	OR: 92467400 (1.17814e-16 - 7.2574e+31), P: 0.513493	OR: 2101.42 (7.02181e-26 - 6.2889e+31), P: 0.819115	OR: 2.93214e+16 (1.11603e-29 - 7.70359e+61), P: 0.477332
aGvHD_all	6	31487748	chr6_31487748_T_C	C	T	T	OR: 1.16366 (0.764538 - 1.77115), P: 0.479423	OR: 1.05839 (0.563834 - 1.98674), P: 0.859807	OR: 1.57653 (0.443446 - 5.60483), P: 0.481792	OR: 1.60784 (0.727003 - 3.55592), P: 0.240926	OR: 1.17805 (0.0801079 - 17.3241), P: 0.904906
aGvHD_all	1	160855916	chr1_160855916_T_C	C	T	T	OR: 0.927545 (0.752582 - 1.14318), P: 0.480662	OR: 0.809099 (0.612724 - 1.06841), P: 0.135323	OR: 1.5846 (0.872936 - 2.87645), P: 0.130218	OR: 1.40735 (0.766886 - 2.5827), P: 0.269971	OR: 0.723132 (0.260219 - 2.00953), P: 0.534184
aGvHD_all	19	54277156	chr19_54277156_T_C	C	T	T	OR: 0.91678 (0.719726 - 1.16778), P: 0.481608	OR: 0.852479 (0.643998 - 1.12845), P: 0.26467	OR: 1.23161 (0.580348 - 2.61372), P: 0.587382	OR: 4.39359 (0.44742 - 43.1443), P: 0.20411	OR: 1.00404 (0.29686 - 3.39584), P: 0.99483
aGvHD_all	18	70067402	chr18_70067402_G_A	A	G	G	OR: 0.833777 (0.502064 - 1.38465), P: 0.482408	OR: 0.737338 (0.395755 - 1.37375), P: 0.337171	OR: 2.18852 (0.476954 - 10.0421), P: 0.313661	OR: 2.44809 (2.96335e-12 - 2.02241e+12), P: 0.949011	OR: 0.590566 (0.14744 - 2.36549), P: 0.456945
aGvHD_all	18	70077828	chr18_70077828_G_T	T	G	G	OR: 0.831827 (0.496965 - 1.39232), P: 0.483543	OR: 0.938515 (0.525819 - 1.67512), P: 0.830017	OR: 0.364662 (0.045643 - 2.91345), P: 0.341388	OR: 2.1132 (1.23252e-06 - 3623150), P: 0.918631	OR: 1.28894 (0.117938 - 14.0867), P: 0.835209
aGvHD_all	18	70067138	chr18_70067138_A_G	G	A	A	OR: 0.834222 (0.50233 - 1.3854), P: 0.483699	OR: 0.738003 (0.396098 - 1.37503), P: 0.338629	OR: 2.18852 (0.476954 - 10.0421), P: 0.313661	OR: 2.44809 (2.96335e-12 - 2.02241e+12), P: 0.949011	OR: 0.590566 (0.14744 - 2.36549), P: 0.456945
aGvHD_all	18	70067590	chr18_70067590_A_G	G	A	A	OR: 0.834222 (0.50233 - 1.3854), P: 0.483699	OR: 0.738003 (0.396098 - 1.37503), P: 0.338629	OR: 2.18852 (0.476954 - 10.0421), P: 0.313661	OR: 2.44809 (2.96335e-12 - 2.02241e+12), P: 0.949011	OR: 0.590566 (0.14744 - 2.36549), P: 0.456945
aGvHD_all	18	70066246	chr18_70066246_A_G	G	A	A	OR: 0.834643 (0.502582 - 1.3861), P: 0.484919	OR: 0.738546 (0.39638 - 1.37608), P: 0.339819	OR: 2.18852 (0.476954 - 10.0421), P: 0.313661	OR: 2.44809 (2.96335e-12 - 2.02241e+12), P: 0.949011	OR: 0.590566 (0.14744 - 2.36549), P: 0.456945
aGvHD_all	18	70063319	chr18_70063319_T_G	G	T	T	OR: 0.834659 (0.502593 - 1.38612), P: 0.484964	OR: 0.738546 (0.39638 - 1.37608), P: 0.339819	OR: 2.18852 (0.476954 - 10.0421), P: 0.313661	OR: 2.58131 (3.15905e-12 - 2.10923e+12), P: 0.945976	OR: 0.590566 (0.14744 - 2.36549), P: 0.456945
aGvHD_all	18	70050995	chr18_70050995_T_G	G	T	T	OR: 0.834942 (0.502774 - 1.38656), P: 0.485765	OR: 0.738817 (0.396535 - 1.37655), P: 0.340384	OR: 2.18852 (0.476954 - 10.0421), P: 0.313661	OR: 2.58131 (3.15905e-12 - 2.10923e+12), P: 0.945976	OR: 0.590566 (0.14744 - 2.36549), P: 0.456945
aGvHD_all	6	41345322	chr6_41345322_C_A	A	C	C	OR: 2.67031 (0.168475 - 42.3241), P: 0.485998	OR: 27.0101 (0.000136902 - 5328940), P: 0.5962	OR: 12.2611 (0.203747 - 737.849), P: 0.230543	OR: 9030300 (8.30241e-29 - 9.822e+41), P: 0.697197	OR: 0.41141 (0.0012114 - 139.721), P: 0.765169
aGvHD_all	18	69811645	chr18_69811645_A_C	C	A	A	OR: 0.893386 (0.650477 - 1.227), P: 0.486212	OR: 0.835064 (0.57025 - 1.22285), P: 0.354349	OR: 1.41004 (0.631781 - 3.14701), P: 0.401535	OR: 1.58311 (0.0249463 - 100.465), P: 0.828255	OR: 0.264421 (0.0373788 - 1.87054), P: 0.18266
aGvHD_all	1	160858741	chr1_160858741_G_A	A	G	G	OR: 0.51721 (0.0806974 - 3.31493), P: 0.486689	OR: 0.675275 (0.0571499 - 7.97894), P: 0.755322	OR: 1.57126e-05 (2.12189e-13 - 1163.52), P: 0.231536	OR: 0.475349 (0.0167422 - 13.4963), P: 0.663112	OR: 680.097 (2.0006e-13 - 2.31196e+18), P: 0.720753
aGvHD_all	19	54636283	chr19_54636283_C_T	T	C	C	OR: 0.557394 (0.106875 - 2.90703), P: 0.487931	OR: 0.487897 (0.0884116 - 2.69244), P: 0.41024	OR: NA (NA - NA), P: NA	OR: NA (NA - NA), P: NA	OR: NA (NA - NA), P: NA
aGvHD_all	19	54935422	chr19_54935422_G_A	A	G	G	OR: 0.196757 (0.00190092 - 20.3655), P: 0.49221	OR: 0.113467 (0.000986631 - 13.0492), P: 0.368694	OR: 8.3158e-28 (1.47376e-186 - 4.69226e+131), P: 0.738128	OR: 8665190000 (5.00859e-40 - 1.49914e+59), P: 0.692413	OR: 2.80867e-23 (4.00826e-131 - 1.96809e+85), P: 0.681919
aGvHD_all	7	99823462	chr7_99823462_G_A	A	G	G	OR: 1.23612 (0.674499 - 2.26539), P: 0.492797	OR: 1.2048 (0.552454 - 2.62744), P: 0.63954	OR: 1.41543 (0.381 - 5.25841), P: 0.60385	OR: 0.304224 (8.53342e-05 - 1084.58), P: 0.775518	OR: 0.65527 (0.0668236 - 6.42555), P: 0.716681
aGvHD_all	19	54280068	chr19_54280068_G_A	A	G	G	OR: 1.20337 (0.707696 - 2.04622), P: 0.494297	OR: 1.38182 (0.761092 - 2.50879), P: 0.287876	OR: 1.31513 (0.233377 - 7.41104), P: 0.756164	OR: 2.25199 (3.91773e-06 - 1294490), P: 0.9045	OR: 0.924123 (0.0242992 - 35.1453), P: 0.966094
aGvHD_all	1	160957937	chr1_160957937_T_G	G	T	T	OR: 1.10839 (0.824527 - 1.48997), P: 0.495406	OR: 1.13583 (0.813647 - 1.58559), P: 0.454278	OR: 0.639537 (0.190017 - 2.15248), P: 0.470353	OR: 0.750612 (0.162571 - 3.46567), P: 0.713219	OR: 1.99066 (0.342521 - 11.5693), P: 0.443239
aGvHD_all	4	89830900	chr4_89830900_C_T	T	C	C	OR: 0.49495 (0.0654087 - 3.7453), P: 0.495799	OR: 0.295125 (0.0330578 - 2.63474), P: 0.27457	OR: 0.0351684 (1.13764e-05 - 108.718), P: 0.41425	OR: 7084.76 (4.21549e-09 - 1.1907e+16), P: 0.537052	OR: 64004.4 (0.00211045 - 1.94109e+12), P: 0.208013
aGvHD_all	6	30850571	chr6_30850571_G_A	A	G	G	OR: 0.694116 (0.242364 - 1.9879), P: 0.496431	OR: 0.837039 (0.178624 - 3.92239), P: 0.821418	OR: 88.3974 (0.0765366 - 102096), P: 0.212886	OR: 0.185343 (0.0245449 - 1.39955), P: 0.102243	OR: 2.16485 (0.0188764 - 248.278), P: 0.749563
aGvHD_all	12	9853821	chr12_9853821_G_A	A	G	G	OR: 0.924632 (0.737576 - 1.15913), P: 0.496826	OR: 0.894654 (0.663794 - 1.2058), P: 0.464775	OR: 0.801876 (0.487415 - 1.31921), P: 0.38469	OR: 1.3546 (0.542721 - 3.38103), P: 0.515457	OR: 0.994496 (0.350694 - 2.82018), P: 0.99172
aGvHD_all	1	160957147	chr1_160957147_T_C	C	T	T	OR: 1.10793 (0.824124 - 1.48947), P: 0.497249	OR: 1.13318 (0.811834 - 1.58172), P: 0.462456	OR: 0.630706 (0.185922 - 2.13955), P: 0.459568	OR: 0.749247 (0.162907 - 3.44597), P: 0.710779	OR: 2.02987 (0.340665 - 12.0951), P: 0.436898
aGvHD_all	19	54274976	chr19_54274976_G_A	A	G	G	OR: 0.825351 (0.474024 - 1.43707), P: 0.497518	OR: 0.816103 (0.454782 - 1.46449), P: 0.495765	OR: 0.551303 (0.000751583 - 404.393), P: 0.859594	OR: 0.000477616 (5.79019e-15 - 39397200), P: 0.551009	OR: 3.20942e-06 (3.99268e-13 - 25.7981), P: 0.118926
aGvHD_all	16	57656949	chr16_57656949_G_A	A	G	G	OR: 0.609245 (0.144979 - 2.56022), P: 0.498711	OR: 0.640032 (0.144548 - 2.83394), P: 0.556658	OR: 3.34028 (3.8529e-09 - 2895860000), P: 0.908558	OR: 5.20593e-10 (3.69496e-45 - 7.33478e+25), P: 0.604692	OR: 0.0117202 (1.10569e-27 - 1.24233e+23), P: 0.879787
aGvHD_all	1	116746994	chr1_116746994_T_C	C	T	T	OR: 0.909659 (0.690741 - 1.19796), P: 0.500252	OR: 0.811942 (0.548888 - 1.20106), P: 0.297018	OR: 0.777499 (0.387834 - 1.55867), P: 0.478186	OR: 1.03876 (0.551683 - 1.95589), P: 0.906233	OR: 2.2216 (0.660581 - 7.47149), P: 0.197078
aGvHD_all	19	54636537	chr19_54636537_A_C	C	A	A	OR: 0.366472 (0.019526 - 6.87809), P: 0.502223	OR: 0.353082 (0.0196969 - 6.32926), P: 0.479597	OR: 59035.9 (3.47768e-15 - 1.00217e+24), P: 0.626764	OR: 2.87678e-21 (7.24902e-55 - 1.14165e+13), P: 0.230817	OR: 8.94851e+16 (9.6654e-21 - 8.28479e+53), P: 0.368769
aGvHD_all	6	31307512	chr6_31307512_A_C	C	A	A	OR: 0.92555 (0.738137 - 1.16055), P: 0.502737	OR: 0.876583 (0.64378 - 1.19357), P: 0.402934	OR: 1.13602 (0.66449 - 1.94216), P: 0.641139	OR: 0.719169 (0.383767 - 1.34771), P: 0.303598	OR: 1.01885 (0.296063 - 3.50616), P: 0.976379
aGvHD_all	3	111787558	chr3_111787558_G_C	C	G	G	OR: 0.880768 (0.607409 - 1.27715), P: 0.503074	OR: 0.968389 (0.611349 - 1.53395), P: 0.891132	OR: 1.32984 (0.583566 - 3.03045), P: 0.497569	OR: 68.2572 (0.0225594 - 206523), P: 0.301715	OR: 0.887564 (0.0827912 - 9.51513), P: 0.921496
aGvHD_all	3	111314147	chr3_111314147_A_C	C	A	A	OR: 1.08866 (0.848053 - 1.39754), P: 0.505012	OR: 1.079 (0.778171 - 1.49613), P: 0.648413	OR: 1.28136 (0.767215 - 2.14005), P: 0.34345	OR: 1.26649 (0.29566 - 5.42512), P: 0.750271	OR: 1.26047 (0.308515 - 5.14978), P: 0.747185
aGvHD_all	1	160872701	chr1_160872701_T_C	C	T	T	OR: 0.925225 (0.736214 - 1.16276), P: 0.505037	OR: 0.862552 (0.63989 - 1.16269), P: 0.331781	OR: 0.621513 (0.330759 - 1.16785), P: 0.139457	OR: 1.16264 (0.587569 - 2.30054), P: 0.665178	OR: 0.781521 (0.235026 - 2.59875), P: 0.687601
aGvHD_all	18	70057604	chr18_70057604_G_C	C	G	G	OR: 1.17741 (0.727742 - 1.90491), P: 0.505861	OR: 0.898157 (0.457834 - 1.76196), P: 0.754722	OR: 3.10394 (1.21116 - 7.95472), P: 0.0183267	OR: 0.986198 (0.216853 - 4.48499), P: 0.985651	OR: 0.164979 (0.0119232 - 2.28277), P: 0.178874
aGvHD_all	12	10284926	chr12_10284926_A_G	G	A	A	OR: 0.421174 (0.0327563 - 5.41538), P: 0.506947	OR: 0.247039 (0.0170868 - 3.57165), P: 0.304935	OR: 0.000443314 (1.16249e-10 - 1690.57), P: 0.317973	OR: 3.07893 (5.12723e-26 - 1.84891e+26), P: 0.970379	OR: 17.5697 (4.51389e-10 - 6.83874e+11), P: 0.817802
aGvHD_all	4	89784809	chr4_89784809_C_T	T	C	C	OR: 0.519983 (0.0749773 - 3.60619), P: 0.508071	OR: 0.547917 (0.0683719 - 4.39088), P: 0.570989	OR: 3.49172e-07 (2.65941e-25 - 4.5845e+11), P: 0.484871	OR: 199584 (3.47278e-29 - 1.14703e+39), P: 0.758304	OR: 9.56347e+17 (2.13245e-30 - 4.28896e+65), P: 0.459566
aGvHD_all	19	54280214	chr19_54280214_C_G	G	C	C	OR: 1.60047 (0.395644 - 6.47424), P: 0.509534	OR: 2.28925 (0.497164 - 10.5411), P: 0.287774	OR: 323.298 (5.31517e-11 - 1.96648e+15), P: 0.700419	OR: 6.29842e-08 (1.9548e-39 - 2.02938e+24), P: 0.654208	OR: 4.26538e-12 (1.05829e-32 - 1719130000), P: 0.279471
aGvHD_all	18	69856770	chr18_69856770_T_C	C	T	T	OR: 2.82845 (0.128604 - 62.2074), P: 0.509681	OR: 2.06319 (0.0493695 - 86.2227), P: 0.703727	OR: 11428300 (11.4164 - 1.14401e+13), P: 0.0211447	OR: 0.282194 (0.000985828 - 80.7782), P: 0.661135	OR: 931461 (4.95854e-07 - 1.74975e+18), P: 0.340491
aGvHD_all	3	111350752	chr3_111350752_C_T	T	C	C	OR: 1.40066 (0.513881 - 3.8177), P: 0.510144	OR: 1.03953 (0.256708 - 4.20957), P: 0.956668	OR: 1.22805 (0.265486 - 5.68058), P: 0.792641	OR: 336.239 (0.000132817 - 851223000), P: 0.439309	OR: 0.108532 (3.63081e-05 - 324.424), P: 0.586527
aGvHD_all	19	54929329	chr19_54929329_C_T	T	C	C	OR: 2.14606 (0.221074 - 20.8326), P: 0.510219	OR: 2.63692 (0.19444 - 35.7608), P: 0.466066	OR: 0.0746535 (3.00117e-15 - 1.85699e+12), P: 0.869033	OR: 0.000407723 (4.98463e-17 - 3335020000), P: 0.606905	OR: 3519510 (1.2229e-19 - 1.01292e+32), P: 0.614276
aGvHD_all	4	89807740	chr4_89807740_C_T	T	C	C	OR: 0.402362 (0.0261819 - 6.18347), P: 0.513714	OR: 0.325633 (0.0177511 - 5.97354), P: 0.449732	OR: 0.0608385 (8.78744e-12 - 421206000), P: 0.808653	OR: 1.41379e-09 (3.09547e-25 - 6457220), P: 0.268027	OR: 0.108013 (1.22207e-12 - 9546730000), P: 0.862606
aGvHD_all	1	116768769	chr1_116768769_C_T	T	C	C	OR: 3.15003 (0.0992682 - 99.9584), P: 0.515391	OR: 344.964 (1.12089e-08 - 1.06166e+13), P: 0.635328	OR: 9.94301e-17 (1.4244e-52 - 6.94072e+19), P: 0.38156	OR: 4.26443e+19 (3.29467e-12 - 5.51963e+50), P: 0.216228	OR: 1.1405e-16 (2.92731e-79 - 4.44349e+46), P: 0.617613
aGvHD_all	1	161549584	chr1_161549584_G_A	A	G	G	OR: 2.95415 (0.112216 - 77.7696), P: 0.516244	OR: 75.2647 (1.28736e-05 - 440032000), P: 0.586761	OR: 12424.6 (0.00219796 - 70233600000), P: 0.234661	OR: 0.104639 (1.25493e-05 - 872.509), P: 0.624127	OR: 1709690 (2.92741e-15 - 9.98501e+26), P: 0.55635
aGvHD_all	19	54279838	chr19_54279838_C_T	T	C	C	OR: 1.19126 (0.70112 - 2.02405), P: 0.517571	OR: 0.981248 (0.545134 - 1.76626), P: 0.949671	OR: 1.61926 (0.314387 - 8.34009), P: 0.564398	OR: 67.3248 (8.44555e-05 - 53668900), P: 0.543748	OR: 24.3209 (0.34786 - 1700.41), P: 0.140837
aGvHD_all	18	69928099	chr18_69928099_A_C	C	A	A	OR: 0.755728 (0.322767 - 1.76946), P: 0.518774	OR: 0.798171 (0.32809 - 1.94177), P: 0.619197	OR: 1.02074e+25 (1.74592e-16 - 5.96773e+65), P: 0.229223	OR: 4.05144e-10 (2.91006e-69 - 5.64048e+49), P: 0.755607	OR: 1.64009e+27 (2.74951e-26 - 9.78321e+79), P: 0.312161
aGvHD_all	1	116759841	chr1_116759841_C_A	A	C	C	OR: 0.552618 (0.0909821 - 3.35656), P: 0.519341	OR: 0.523812 (0.0818447 - 3.35244), P: 0.494779	OR: 1.83087e-10 (3.08074e-39 - 1.08807e+19), P: 0.50716	OR: 2.28298e-18 (2.67775e-41 - 194641), P: 0.131586	OR: 2.46089e+20 (1.01992e-44 - 5.93771e+84), P: 0.534761
aGvHD_all	3	111989281	chr3_111989281_G_A	A	G	G	OR: 1.72003 (0.329878 - 8.96843), P: 0.519779	OR: 2.10459 (0.357639 - 12.3848), P: 0.410572	OR: 70.7173 (0.00112504 - 4445130), P: 0.449969	OR: 4.43835e-07 (6.26174e-46 - 3.14592e+32), P: 0.748597	OR: 7.05308 (4.51907e-08 - 1100800000), P: 0.839178
aGvHD_all	18	69889854	chr18_69889854_T_C	C	T	T	OR: 3.94078 (0.0591046 - 262.751), P: 0.522178	OR: 377.968 (2.69429e-05 - 5302300000), P: 0.479672	OR: 1.47528e+21 (0.000176067 - 1.23615e+46), P: 0.0959679	OR: 1.51348 (0.000130577 - 17542.4), P: 0.930834	OR: 2074840 (6.02693e-44 - 7.14286e+55), P: 0.802637
aGvHD_all	12	10261761	chr12_10261761_A_G	G	A	A	OR: 89.7004 (9.34901e-05 - 86064200), P: 0.522291	OR: 2.2808e+12 (2.20166e-12 - 2.36278e+36), P: 0.313176	OR: 4.25049e+13 (1.57057e-10 - 1.15032e+37), P: 0.254316	OR: 1.80435e-05 (4.5445e-28 - 7.16403e+17), P: 0.68077	OR: 2.06996e-20 (3.94211e-63 - 1.08691e+23), P: 0.366481
aGvHD_all	19	54904588	chr19_54904588_A_T	T	A	A	OR: 0.502823 (0.0610851 - 4.139), P: 0.522664	OR: 0.378881 (0.0435037 - 3.29974), P: 0.379471	OR: 5.26019e-11 (2.14719e-43 - 1.28864e+22), P: 0.533933	OR: 2.60852e+22 (1.53212e-13 - 4.44115e+57), P: 0.212375	OR: 2.66324e+15 (1.07512e-44 - 6.59724e+74), P: 0.610732
aGvHD_all	1	160966980	chr1_160966980_G_A	A	G	G	OR: 1.31265 (0.567249 - 3.03754), P: 0.525092	OR: 1.55937 (0.644164 - 3.77486), P: 0.324651	OR: 10.2165 (0.00309932 - 33677.4), P: 0.573911	OR: 0.434023 (4.41893e-07 - 426293), P: 0.90562	OR: 5.42653 (1.08011e-06 - 27263200), P: 0.829894
aGvHD_all	1	160956061	chr1_160956061_A_G	G	A	A	OR: 1.10028 (0.818422 - 1.47922), P: 0.526786	OR: 1.13194 (0.811012 - 1.57985), P: 0.466282	OR: 0.606381 (0.178214 - 2.06324), P: 0.423311	OR: 0.714885 (0.157187 - 3.25128), P: 0.66407	OR: 1.97618 (0.326656 - 11.9553), P: 0.458273
aGvHD_all	6	32372291	chr6_32372291_C_T	T	C	C	OR: 1.07172 (0.864765 - 1.3282), P: 0.526931	OR: 1.298 (0.974073 - 1.72964), P: 0.0749731	OR: 1.02268 (0.596728 - 1.7527), P: 0.934958	OR: 0.507904 (0.277374 - 0.930029), P: 0.0281642	OR: 1.40993 (0.437444 - 4.54438), P: 0.565071
aGvHD_all	1	145726117	chr1_145726117_A_G	G	A	A	OR: 3.64775 (0.0652467 - 203.935), P: 0.528453	OR: 6.16092 (0.0124712 - 3043.56), P: 0.565598	OR: 60609.5 (2.85025e-16 - 1.28884e+25), P: 0.644708	OR: 0.172625 (1.53066e-40 - 1.94683e+38), P: 0.969458	OR: 2.31325e+14 (0.0132834 - 4.02842e+30), P: 0.0830097
aGvHD_all	18	70206596	chr18_70206596_C_T	T	C	C	OR: 0.659949 (0.180814 - 2.40873), P: 0.529255	OR: 0.821116 (0.196087 - 3.43844), P: 0.787364	OR: 0.159939 (6.87241e-05 - 372.221), P: 0.643073	OR: 1.88164e-13 (8.3008e-34 - 42653200), P: 0.220463	OR: 2.07406 (0.000652346 - 6594.25), P: 0.859274
aGvHD_all	5	157100241	chr5_157100241_G_A	A	G	G	OR: 0.844752 (0.498771 - 1.43073), P: 0.530279	OR: 0.801735 (0.453398 - 1.41769), P: 0.447358	OR: 0.861892 (0.0454414 - 16.3476), P: 0.921146	OR: 51.1184 (0.00300372 - 869951), P: 0.428655	OR: 0.793376 (0.0478212 - 13.1625), P: 0.871693
aGvHD_all	1	160870508	chr1_160870508_T_C	C	T	T	OR: 1.07102 (0.863824 - 1.32792), P: 0.531652	OR: 0.915264 (0.687645 - 1.21823), P: 0.543907	OR: 1.18492 (0.662505 - 2.11927), P: 0.567334	OR: 1.1464 (0.644715 - 2.03848), P: 0.641752	OR: 0.656618 (0.200328 - 2.1522), P: 0.487372
aGvHD_all	5	157089702	chr5_157089702_A_C	C	A	A	OR: 0.797178 (0.391676 - 1.6225), P: 0.531854	OR: 1.0522 (0.463064 - 2.39086), P: 0.903295	OR: 0.177131 (0.00632865 - 4.95769), P: 0.308585	OR: 93284.7 (3.85202e-07 - 2.25908e+16), P: 0.3922	OR: 0.288039 (0.002009 - 41.2974), P: 0.62322
aGvHD_all	12	9869549	chr12_9869549_T_G	G	T	T	OR: 1.1019 (0.81279 - 1.49384), P: 0.532006	OR: 1.06284 (0.751952 - 1.50227), P: 0.729935	OR: 0.477163 (0.0801264 - 2.84156), P: 0.416354	OR: 1.47695 (0.603147 - 3.61669), P: 0.393397	OR: 20.5207 (0.388939 - 1082.68), P: 0.135371
aGvHD_all	18	70060112	chr18_70060112_T_C	C	T	T	OR: 0.851633 (0.514358 - 1.41007), P: 0.532464	OR: 0.758606 (0.408847 - 1.40758), P: 0.381038	OR: 2.18852 (0.476954 - 10.0421), P: 0.313661	OR: 2.58131 (3.15905e-12 - 2.10923e+12), P: 0.945976	OR: 0.590566 (0.14744 - 2.36549), P: 0.456945
aGvHD_all	16	57663656	chr16_57663656_C_A	A	C	C	OR: 0.910335 (0.677401 - 1.22337), P: 0.533288	OR: 0.938108 (0.674612 - 1.30452), P: 0.704114	OR: 0.334496 (0.101077 - 1.10695), P: 0.0728851	OR: 1.32706 (0.251581 - 7.0001), P: 0.738752	OR: 1.28343 (0.122162 - 13.4836), P: 0.835272
aGvHD_all	19	54925556	chr19_54925556_G_C	C	G	G	OR: 0.443858 (0.0338681 - 5.81696), P: 0.536101	OR: 0.622761 (0.0439595 - 8.82245), P: 0.726222	OR: 202071 (5.91837e-29 - 6.89934e+38), P: 0.756487	OR: 1.26192e+18 (1.43931e-18 - 1.10639e+54), P: 0.323619	OR: 1.06068e-16 (1.95516e-95 - 5.75422e+62), P: 0.690883
aGvHD_all	3	111215201	chr3_111215201_A_G	G	A	A	OR: 0.882439 (0.59345 - 1.31216), P: 0.536674	OR: 0.939517 (0.595112 - 1.48324), P: 0.788856	OR: 1.65822 (0.472113 - 5.82424), P: 0.430095	OR: 0.677721 (0.111461 - 4.12078), P: 0.67273	OR: 0.0736801 (0.00170758 - 3.1792), P: 0.174528
aGvHD_all	18	69957416	chr18_69957416_G_A	A	G	G	OR: 3.31396 (0.0739604 - 148.489), P: 0.536843	OR: 19.52 (0.0185014 - 20594.6), P: 0.402813	OR: NA (NA - NA), P: NA	OR: NA (NA - NA), P: NA	OR: NA (NA - NA), P: NA
aGvHD_all	4	89788999	chr4_89788999_C_T	T	C	C	OR: 4.32862e-06 (4.08559e-23 - 4.5861e+11), P: 0.536922	OR: 3.95912e-05 (1.00624e-23 - 1.55775e+14), P: 0.642628	OR: 9.08071e-14 (5.37152e-99 - 1.53512e+72), P: 0.764238	OR: NA (NA - NA), P: NA	OR: 3.70278e-24 (1.59766e-195 - 8.58168e+147), P: 0.788704
aGvHD_all	5	157097661	chr5_157097661_G_A	A	G	G	OR: 1.88307 (0.25139 - 14.1054), P: 0.537876	OR: 2.82849 (0.277434 - 28.8369), P: 0.380127	OR: 30.4682 (7.16594e-12 - 1.29545e+14), P: 0.817863	OR: 2.53262e+23 (1.53461e-11 - 4.17967e+57), P: 0.180069	OR: 1.8122e-21 (9.02566e-49 - 3638610), P: 0.136493
aGvHD_all	6	31624141	chr6_31624141_A_T	T	A	A	OR: 1.06971 (0.863274 - 1.32552), P: 0.537886	OR: 1.16672 (0.867262 - 1.56957), P: 0.308249	OR: 0.82719 (0.503417 - 1.3592), P: 0.454	OR: 1.37799 (0.771799 - 2.46029), P: 0.278315	OR: 0.566418 (0.212754 - 1.50798), P: 0.255221
aGvHD_all	19	54633927	chr19_54633927_G_A	A	G	G	OR: 0.793728 (0.37999 - 1.65795), P: 0.538756	OR: 0.695137 (0.321007 - 1.50531), P: 0.35629	OR: 3.19205e-10 (3.40256e-33 - 2.99457e+13), P: 0.417836	OR: 5.4657e+12 (2.37535e-30 - 1.25766e+55), P: 0.555637	OR: 5.13503e-28 (7.37237e-115 - 3.57667e+59), P: 0.537962
aGvHD_all	18	70201777	chr18_70201777_A_G	G	A	A	OR: 0.839948 (0.480996 - 1.46677), P: 0.539744	OR: 0.784595 (0.418798 - 1.4699), P: 0.448827	OR: 3.48804 (0.305451 - 39.8309), P: 0.314664	OR: 2469930000 (0.00568014 - 1.07401e+21), P: 0.113699	OR: 0.472249 (0.0661779 - 3.37), P: 0.454301
aGvHD_all	1	116755609	chr1_116755609_T_C	C	T	T	OR: 1.74008 (0.294515 - 10.2809), P: 0.541075	OR: 1.8407 (0.287289 - 11.7936), P: 0.519684	OR: 89.1108 (5.5509e-20 - 1.43053e+23), P: 0.856975	OR: 0.727858 (9.68566e-14 - 5.4697e+12), P: 0.983246	OR: 5.63465e+16 (6.55713e-27 - 4.84195e+59), P: 0.444459
aGvHD_all	1	161542287	chr1_161542287_C_G	G	C	C	OR: 1.735 (0.294263 - 10.2297), P: 0.542744	OR: 2.23254 (0.336187 - 14.8258), P: 0.405719	OR: 8.06874e-12 (5.69577e-34 - 1.14303e+11), P: 0.326328	OR: NA (NA - NA), P: NA	OR: 1.55866e+27 (4.54895e-38 - 5.34063e+91), P: 0.408883
aGvHD_all	18	69872492	chr18_69872492_C_T	T	C	C	OR: 0.660421 (0.173043 - 2.5205), P: 0.543767	OR: 0.48576 (0.116867 - 2.01908), P: 0.320551	OR: 3425240 (27.6755 - 4.23921e+11), P: 0.011904	OR: 0.234281 (0.00109518 - 50.1176), P: 0.596035	OR: 86636.4 (1.82025e-06 - 4.12354e+15), P: 0.364746
aGvHD_all	19	54935946	chr19_54935946_G_A	A	G	G	OR: 4.05108 (0.0437223 - 375.353), P: 0.544888	OR: 2.58676 (0.0329722 - 202.938), P: 0.669384	OR: 1.83273e+11 (1.20168e-51 - 2.79515e+73), P: 0.722587	OR: 0.00415038 (8.96736e-27 - 1.92093e+21), P: 0.843617	OR: 249895000 (2.45069e-109 - 2.54815e+125), P: 0.888133
aGvHD_all	6	31593970	chr6_31593970_A_G	G	A	A	OR: 1.20132 (0.661417 - 2.18195), P: 0.546914	OR: 1.44129 (0.60923 - 3.40976), P: 0.405401	OR: 1.22595 (0.265704 - 5.65646), P: 0.794002	OR: 0.753752 (0.153696 - 3.69653), P: 0.727502	OR: 1.82038 (0.224108 - 14.7866), P: 0.575123
aGvHD_all	18	69913960	chr18_69913960_T_C	C	T	T	OR: 0.851756 (0.505248 - 1.43591), P: 0.547059	OR: 0.960564 (0.540405 - 1.70739), P: 0.890955	OR: 0.459507 (0.0441278 - 4.78488), P: 0.515394	OR: 0.377002 (4.93529e-07 - 287988), P: 0.887757	OR: 1.30921 (0.0766164 - 22.3717), P: 0.852409
aGvHD_all	19	54633523	chr19_54633523_G_A	A	G	G	OR: 1.33313 (0.518031 - 3.43073), P: 0.551052	OR: 1.16778 (0.30034 - 4.54056), P: 0.82286	OR: 0.835366 (0.13693 - 5.09631), P: 0.845423	OR: 1.07796 (0.0349643 - 33.2337), P: 0.96577	OR: 0.260883 (0.00148258 - 45.9066), P: 0.610496
aGvHD_all	18	69933125	chr18_69933125_G_A	A	G	G	OR: 2.43918 (0.128271 - 46.3831), P: 0.552936	OR: 3.46479 (0.12042 - 99.6903), P: 0.468457	OR: 10.9424 (1.81241e-07 - 660647000), P: 0.793516	OR: 1.83935e+14 (1.60689e-20 - 2.10545e+48), P: 0.411712	OR: 1.84819e+27 (1.2867e-15 - 2.65469e+69), P: 0.204913
aGvHD_all	16	57631112	chr16_57631112_G_A	A	G	G	OR: 0.923107 (0.707635 - 1.20419), P: 0.55523	OR: 0.908604 (0.678595 - 1.21658), P: 0.519844	OR: 1.20361 (0.418307 - 3.46321), P: 0.731077	OR: 0.808948 (0.168413 - 3.88567), P: 0.791164	OR: 0.914695 (0.0989771 - 8.45313), P: 0.937359
aGvHD_all	16	57631111	chr16_57631111_T_C	C	T	T	OR: 0.923132 (0.707643 - 1.20424), P: 0.555381	OR: 0.908716 (0.678677 - 1.21673), P: 0.520381	OR: 1.20361 (0.418307 - 3.46321), P: 0.731077	OR: 0.809554 (0.168498 - 3.88953), P: 0.791917	OR: 0.913074 (0.0984074 - 8.47197), P: 0.93623
aGvHD_all	4	89749314	chr4_89749314_C_T	T	C	C	OR: 0.24956 (0.00239483 - 26.0061), P: 0.5582	OR: 0.00150197 (1.20913e-11 - 186573), P: 0.494192	OR: 1.14447e-12 (1.11821e-40 - 1.17135e+16), P: 0.40339	OR: 1872990000 (1.10464e-35 - 3.17578e+53), P: 0.681146	OR: 1.44823e+27 (1.24592e-27 - 1.6834e+81), P: 0.324807
aGvHD_all	6	31589449	chr6_31589449_G_A	A	G	G	OR: 1.09615 (0.805286 - 1.49208), P: 0.559544	OR: 1.10781 (0.715356 - 1.71559), P: 0.646351	OR: 1.35839 (0.649719 - 2.84002), P: 0.415647	OR: 1.42737 (0.636513 - 3.20086), P: 0.387814	OR: 0.425324 (0.0891436 - 2.02932), P: 0.283585
aGvHD_all	3	111596797	chr3_111596797_G_C	C	G	G	OR: 0.518643 (0.0568867 - 4.72852), P: 0.560419	OR: 0.425358 (0.0342143 - 5.28814), P: 0.506195	OR: 5.51015e+14 (0.187864 - 1.61615e+30), P: 0.0617693	OR: 6824110000 (1.43701e-18 - 3.24066e+37), P: 0.486169	OR: 8.46101 (1.22526e-30 - 5.84273e+31), P: 0.952999
aGvHD_all	6	41343685	chr6_41343685_T_C	C	T	T	OR: 1.78422 (0.251766 - 12.6444), P: 0.562258	OR: 2.12135 (0.247197 - 18.2046), P: 0.492903	OR: 8.78834 (3.8016e-08 - 2031640000), P: 0.824944	OR: 0.000426359 (2.53959e-24 - 7.15792e+16), P: 0.743969	OR: 1.20264e-07 (2.51417e-24 - 5752750000), P: 0.416147
aGvHD_all	6	31802228	chr6_31802228_C_T	T	C	C	OR: 0.731979 (0.254521 - 2.10511), P: 0.562668	OR: 4.42178 (0.0910442 - 214.754), P: 0.453044	OR: 0.116057 (0.00379687 - 3.54744), P: 0.217097	OR: 0.666465 (0.151801 - 2.92604), P: 0.590874	OR: 1.66101 (0.00464888 - 593.469), P: 0.865654
aGvHD_all	3	111662118	chr3_111662118_G_A	A	G	G	OR: 1.8781 (0.221375 - 15.9335), P: 0.563443	OR: 1.87536 (0.202099 - 17.4023), P: 0.580124	OR: 2.08387e+15 (19.7532 - 2.19838e+29), P: 0.03227	OR: 11.7583 (1.31565e-21 - 1.05087e+23), P: 0.923863	OR: 4.25102e+24 (3.45049e-17 - 5.23729e+65), P: 0.240097
aGvHD_all	1	160844630	chr1_160844630_A_C	C	A	A	OR: 1.11153 (0.776331 - 1.59147), P: 0.56365	OR: 1.17064 (0.756631 - 1.81117), P: 0.479234	OR: 2.0547 (0.592441 - 7.12607), P: 0.256408	OR: 1.20647 (0.366305 - 3.97363), P: 0.757607	OR: 1.0255 (0.170979 - 6.15073), P: 0.978024
aGvHD_all	18	69958638	chr18_69958638_T_C	C	T	T	OR: 1.42596 (0.426908 - 4.76301), P: 0.564161	OR: 2.24684 (0.435168 - 11.6007), P: 0.333769	OR: 1.78388 (0.199022 - 15.9893), P: 0.604979	OR: 2.4142e-07 (1.70187e-40 - 3.42468e+26), P: 0.695638	OR: 0.458373 (0.000615944 - 341.112), P: 0.817141
aGvHD_all	12	10380417	chr12_10380417_C_A	A	C	C	OR: 0.374004 (0.0132031 - 10.5944), P: 0.564299	OR: 0.480204 (0.0154512 - 14.9241), P: 0.67568	OR: 1.19799e-06 (4.70616e-41 - 3.04957e+28), P: 0.73587	OR: 1.27452e+27 (1.12233e-14 - 1.44735e+68), P: 0.195665	OR: 5.44285e-28 (2.76076e-73 - 1.07306e+18), P: 0.238097
aGvHD_all	4	89751135	chr4_89751135_C_T	T	C	C	OR: 4.77783 (0.0233549 - 977.421), P: 0.564552	OR: 15.6242 (0.0142318 - 17152.9), P: 0.441576	OR: 0.000621886 (1.16934e-12 - 330734), P: 0.471408	OR: 9.61287e+13 (1.59908e-13 - 5.77878e+40), P: 0.306114	OR: 141478000 (1.92942e-13 - 1.03742e+29), P: 0.443897
aGvHD_all	18	69835333	chr18_69835333_T_C	C	T	T	OR: 0.479019 (0.0388583 - 5.90504), P: 0.565759	OR: 1.65442 (0.0435308 - 62.8774), P: 0.786197	OR: 1211.61 (2.03594e-16 - 7.21037e+21), P: 0.747539	OR: 0.1357 (0.00107494 - 17.1308), P: 0.418449	OR: 127413 (8.8631e-28 - 1.83164e+37), P: 0.755682
aGvHD_all	3	112062952	chr3_112062952_G_A	A	G	G	OR: 1.09022 (0.811456 - 1.46474), P: 0.566442	OR: 1.17591 (0.831008 - 1.66395), P: 0.360277	OR: 1.60077 (0.634087 - 4.04119), P: 0.319364	OR: 5.72211 (0.00823713 - 3974.99), P: 0.601334	OR: 0.253789 (0.0577289 - 1.11571), P: 0.0695182
aGvHD_all	18	69799253	chr18_69799253_T_C	C	T	T	OR: 1.49509 (0.377958 - 5.91411), P: 0.566496	OR: 4.32054 (0.5579 - 33.4595), P: 0.161157	OR: 0.907654 (0.0359908 - 22.8902), P: 0.953081	OR: 0.191066 (0.000342547 - 106.573), P: 0.607972	OR: 0.00308358 (3.30693e-07 - 28.7531), P: 0.215067
aGvHD_all	12	10449183	chr12_10449183_T_C	C	T	T	OR: 0.451575 (0.029794 - 6.84434), P: 0.566512	OR: 0.273006 (0.0159876 - 4.66187), P: 0.369879	OR: 0.0446274 (7.71134e-11 - 25826900), P: 0.762611	OR: 8555.17 (1.03114e-23 - 7.09803e+30), P: 0.774644	OR: 387882 (1.76059e-06 - 8.54557e+16), P: 0.334209
aGvHD_all	1	160837619	chr1_160837619_A_G	G	A	A	OR: 1.08079 (0.828224 - 1.41038), P: 0.567242	OR: 1.24785 (0.892861 - 1.74399), P: 0.194821	OR: 0.417639 (0.190522 - 0.915499), P: 0.0292253	OR: 0.987672 (0.43921 - 2.22102), P: 0.976065	OR: 0.899086 (0.250831 - 3.22271), P: 0.870266
aGvHD_all	6	41338999	chr6_41338999_T_C	C	T	T	OR: 0.727279 (0.243729 - 2.17017), P: 0.568066	OR: 0.773606 (0.249855 - 2.39525), P: 0.656207	OR: 31669700 (3.3803e-13 - 2.96711e+27), P: 0.461675	OR: 0.00395876 (4.23056e-11 - 370441), P: 0.55471	OR: 1.28014e-26 (4.66428e-66 - 3.51345e+13), P: 0.198169
aGvHD_all	16	57655024	chr16_57655024_A_C	C	A	A	OR: 0.927333 (0.713331 - 1.20554), P: 0.573044	OR: 0.772076 (0.560388 - 1.06373), P: 0.113626	OR: 4.5847 (1.44543 - 14.542), P: 0.00972397	OR: 0.878597 (0.413286 - 1.8678), P: 0.736602	OR: 1.89813 (0.527474 - 6.83045), P: 0.326637
aGvHD_all	19	54935601	chr19_54935601_C_CAGG	CAGG	C	C	OR: 0.920697 (0.690691 - 1.2273), P: 0.573165	OR: 0.871486 (0.625531 - 1.21415), P: 0.416194	OR: 0.718778 (0.174527 - 2.96024), P: 0.647511	OR: 1.84246 (0.731179 - 4.64271), P: 0.194984	OR: 1.19143 (0.102126 - 13.8995), P: 0.888865
aGvHD_all	12	10301586	chr12_10301586_T_A	A	T	T	OR: 2.22539 (0.137472 - 36.0245), P: 0.573362	OR: 8.48323 (0.105951 - 679.228), P: 0.339007	OR: 1.93073e+44 (956769000 - 3.89615e+79), P: 0.0139505	OR: 3.28233 (7.43561e-37 - 1.44893e+37), P: 0.977975	OR: 6.28707e-28 (3.83192e-93 - 1.03152e+38), P: 0.413636
aGvHD_all	12	10297251	chr12_10297251_G_A	A	G	G	OR: 0.67682 (0.173463 - 2.64083), P: 0.574146	OR: 0.778142 (0.191758 - 3.15766), P: 0.725582	OR: 174984 (0.00235456 - 1.30043e+13), P: 0.191706	OR: 0.776022 (1.15263e-07 - 5224660), P: 0.974783	OR: 1.2247e-10 (6.99884e-26 - 214307), P: 0.202489
aGvHD_all	18	69859944	chr18_69859944_T_C	C	T	T	OR: 0.284599 (0.00345415 - 23.4492), P: 0.576626	OR: 0.05057 (2.50964e-05 - 101.9), P: 0.442013	OR: NA (NA - NA), P: NA	OR: NA (NA - NA), P: NA	OR: NA (NA - NA), P: NA
aGvHD_all	7	100643779	chr7_100643779_A_G	G	A	A	OR: 0.704608 (0.205293 - 2.41835), P: 0.577905	OR: 0.38704 (0.0877104 - 1.70789), P: 0.21011	OR: 1.94114 (0.170143 - 22.1462), P: 0.593332	OR: 49721.3 (0.0144132 - 1.71523e+11), P: 0.159138	OR: 20.345 (0.000154834 - 2673320), P: 0.616355
aGvHD_all	1	160841584	chr1_160841584_C_G	G	C	C	OR: 2.24292 (0.129876 - 38.7345), P: 0.578403	OR: 2.66813 (0.0598706 - 118.905), P: 0.612448	OR: 0.921388 (1.63233e-09 - 520087000), P: 0.993646	OR: 1.74106 (0.00975769 - 310.657), P: 0.833952	OR: 3.48415e-06 (1.17425e-15 - 10337.9), P: 0.258763
aGvHD_all	3	111946266	chr3_111946266_C_T	T	C	C	OR: 0.794525 (0.352801 - 1.78931), P: 0.578693	OR: 0.838193 (0.36445 - 1.92775), P: 0.677868	OR: 80.2532 (8.9971e-06 - 715851000), P: 0.591234	OR: 4.30092e-27 (1.79967e-73 - 1.02785e+20), P: 0.26517	OR: 1.28107e-08 (3.13282e-25 - 523858000), P: 0.351747
aGvHD_all	19	54927849	chr19_54927849_C_T	T	C	C	OR: 1575.32 (7.72068e-09 - 3.21426e+14), P: 0.57951	OR: 1.91897e+15 (1.24011e-54 - 2.96945e+84), P: 0.665066	OR: NA (NA - NA), P: NA	OR: NA (NA - NA), P: NA	OR: NA (NA - NA), P: NA
aGvHD_all	1	160877274	chr1_160877274_G_A	A	G	G	OR: 0.938146 (0.74826 - 1.17622), P: 0.580026	OR: 0.909206 (0.674773 - 1.22509), P: 0.531568	OR: 0.661463 (0.365164 - 1.19818), P: 0.172729	OR: 1.06451 (0.539822 - 2.09917), P: 0.856807	OR: 0.711759 (0.212553 - 2.38341), P: 0.581345
aGvHD_all	12	9935758	chr12_9935758_A_G	G	A	A	OR: 0.86761 (0.524198 - 1.436), P: 0.580671	OR: 0.771233 (0.437645 - 1.35909), P: 0.368865	OR: 0.866486 (0.159153 - 4.71745), P: 0.868351	OR: 1.94464 (0.172095 - 21.9741), P: 0.590863	OR: 17.1614 (0.0786373 - 3745.2), P: 0.30089
aGvHD_all	16	57627295	chr16_57627295_G_T	T	G	G	OR: 0.812001 (0.386506 - 1.70591), P: 0.582436	OR: 0.992712 (0.414179 - 2.37935), P: 0.986915	OR: 0.188696 (0.0177844 - 2.0021), P: 0.166395	OR: 0.719505 (0.000142278 - 3638.56), P: 0.939696	OR: NA (NA - NA), P: NA
aGvHD_all	5	157106375	chr5_157106375_C_T	T	C	C	OR: 0.527757 (0.0538409 - 5.17316), P: 0.583155	OR: 0.638208 (0.0446202 - 9.12835), P: 0.740762	OR: 0.068055 (5.96714e-05 - 77.6165), P: 0.454293	OR: 3.62757e+14 (5.06587e-12 - 2.59763e+40), P: 0.26972	OR: 0.0262854 (1.81572e-08 - 38052.3), P: 0.615137
aGvHD_all	1	160840829	chr1_160840829_T_C	C	T	T	OR: 1.10547 (0.772234 - 1.5825), P: 0.583812	OR: 1.16713 (0.754539 - 1.80534), P: 0.487406	OR: 2.08816 (0.596079 - 7.31514), P: 0.249693	OR: 1.20647 (0.366305 - 3.97363), P: 0.757607	OR: 1.047 (0.173395 - 6.32204), P: 0.960072
aGvHD_all	1	160835328	chr1_160835328_A_G	G	A	A	OR: 0.762695 (0.289354 - 2.01035), P: 0.583817	OR: 0.348407 (0.0894086 - 1.35767), P: 0.128673	OR: 1557.43 (6.75451 - 359106), P: 0.00809419	OR: 1.04792 (0.223009 - 4.92415), P: 0.952725	OR: 5.4802 (3.11541e-06 - 9640010), P: 0.816649
aGvHD_all	16	57655116	chr16_57655116_C_T	T	C	C	OR: 1.07371 (0.831969 - 1.38569), P: 0.584752	OR: 0.940892 (0.689251 - 1.28441), P: 0.701207	OR: 3.1936 (1.17283 - 8.69613), P: 0.0230938	OR: 0.88439 (0.414034 - 1.88909), P: 0.751036	OR: 1.71974 (0.534855 - 5.52958), P: 0.362902
aGvHD_all	16	57664131	chr16_57664131_C_T	T	C	C	OR: 0.417405 (0.0181228 - 9.61368), P: 0.585136	OR: 0.498738 (0.0179651 - 13.8457), P: 0.681629	OR: 4.75227 (4.46254e-07 - 50608200), P: 0.850256	OR: 0.939756 (1.61744e-27 - 5.46011e+26), P: 0.998423	OR: 2.93867 (1.24958e-09 - 6910970000), P: 0.922003
aGvHD_all	1	198731313	chr1_198731313_G_A	A	G	G	OR: 1.10528 (0.769744 - 1.58706), P: 0.587645	OR: 1.36083 (0.767465 - 2.41294), P: 0.29175	OR: 0.379965 (0.160399 - 0.900087), P: 0.0278642	OR: 1.83556 (0.785638 - 4.28859), P: 0.160692	OR: 6.18482 (0.50058 - 76.4154), P: 0.155464
aGvHD_all	6	32420769	chr6_32420769_T_C	C	T	T	OR: 1.07814 (0.821393 - 1.41514), P: 0.587708	OR: 1.01132 (0.694787 - 1.47207), P: 0.953125	OR: 1.10291 (0.595325 - 2.04325), P: 0.755538	OR: 1.80356 (0.853266 - 3.81221), P: 0.122487	OR: 0.84705 (0.224168 - 3.2007), P: 0.80666
aGvHD_all	18	69893844	chr18_69893844_T_C	C	T	T	OR: 0.933056 (0.725485 - 1.20002), P: 0.589391	OR: 0.963233 (0.692912 - 1.33901), P: 0.823617	OR: 1.09806 (0.499915 - 2.41189), P: 0.815754	OR: 0.837365 (0.46262 - 1.51567), P: 0.557674	OR: 1.17738 (0.240759 - 5.75774), P: 0.840199
aGvHD_all	1	161548203	chr1_161548203_T_C	C	T	T	OR: 1.1832 (0.641102 - 2.18367), P: 0.590549	OR: 1.05123 (0.534221 - 2.06861), P: 0.884969	OR: 4.5263 (7.3621e-05 - 278282), P: 0.788402	OR: 3.5648 (0.467546 - 27.1798), P: 0.220037	OR: 146.764 (3.65373e-07 - 58952900000), P: 0.62162
aGvHD_all	12	10328935	chr12_10328935_T_A	A	T	T	OR: 1.09221 (0.791705 - 1.50677), P: 0.591093	OR: 1.06292 (0.760249 - 1.48608), P: 0.721206	OR: 0.428583 (0.0165527 - 11.0969), P: 0.609812	OR: 0.983981 (0.00445205 - 217.477), P: 0.995322	OR: 25.2466 (0.156257 - 4079.11), P: 0.213322
aGvHD_all	1	160843973	chr1_160843973_G_A	A	G	G	OR: 0.882058 (0.557901 - 1.39456), P: 0.591293	OR: 0.550482 (0.307223 - 0.986352), P: 0.0448407	OR: 5.94454 (1.49366 - 23.6584), P: 0.0114291	OR: 1.08147 (0.361674 - 3.23378), P: 0.888546	OR: 1.09288 (0.0261911 - 45.6028), P: 0.962788
aGvHD_all	7	100675932	chr7_100675932_G_A	A	G	G	OR: 1.17146 (0.657152 - 2.08826), P: 0.591596	OR: 1.64254 (0.680891 - 3.96236), P: 0.269376	OR: 0.810374 (0.287083 - 2.28751), P: 0.69128	OR: 20.8159 (2.66834e-06 - 162387000), P: 0.70772	OR: 0.880478 (0.0489009 - 15.8533), P: 0.931222
aGvHD_all	16	57624680	chr16_57624680_A_G	G	A	A	OR: 1.58628 (0.292628 - 8.59888), P: 0.592639	OR: 2.17108 (0.330747 - 14.2514), P: 0.419378	OR: 12.8454 (1.3677e-06 - 120644000), P: 0.755301	OR: 3.20797 (6.44527e-10 - 15966900000), P: 0.918503	OR: 239848 (4.32306e-09 - 1.3307e+19), P: 0.442964
aGvHD_all	18	69891174	chr18_69891174_A_G	G	A	A	OR: 0.938056 (0.741801 - 1.18623), P: 0.593386	OR: 1.10173 (0.813323 - 1.49242), P: 0.531546	OR: 0.773291 (0.377687 - 1.58327), P: 0.481931	OR: 0.739717 (0.421116 - 1.29936), P: 0.294229	OR: 0.99094 (0.211241 - 4.64855), P: 0.990792
aGvHD_all	16	57652391	chr16_57652391_T_C	C	T	T	OR: 0.931036 (0.716165 - 1.21037), P: 0.5935	OR: 0.929317 (0.683514 - 1.26352), P: 0.640007	OR: 1.07814 (0.431564 - 2.69345), P: 0.872041	OR: 0.901347 (0.372923 - 2.17854), P: 0.817571	OR: 1.27093 (0.222214 - 7.26901), P: 0.787574
aGvHD_all	16	57639830	chr16_57639830_G_C	C	G	G	OR: 0.932179 (0.719745 - 1.20731), P: 0.59457	OR: 0.964922 (0.711863 - 1.30794), P: 0.818019	OR: 1.21204 (0.487191 - 3.01534), P: 0.679202	OR: 0.863361 (0.370622 - 2.0112), P: 0.733465	OR: 1.05373 (0.199135 - 5.57584), P: 0.950909
aGvHD_all	1	116768392	chr1_116768392_A_G	G	A	A	OR: 0.467446 (0.0283461 - 7.70851), P: 0.594872	OR: 0.637697 (0.0363957 - 11.1733), P: 0.758125	OR: 4.05871e-19 (4.08845e-56 - 4.02918e+18), P: 0.329896	OR: 2.23983e-05 (1.24049e-22 - 4.04425e+12), P: 0.597422	OR: 1.87525e+27 (3.28739e-32 - 1.06971e+86), P: 0.362948
aGvHD_all	1	161483076	chr1_161483076_G_T	T	G	G	OR: 0.841804 (0.44518 - 1.59179), P: 0.596246	OR: 0.808841 (0.344606 - 1.89847), P: 0.626007	OR: 1.87396 (0.204134 - 17.203), P: 0.578737	OR: 0.730031 (0.206493 - 2.58094), P: 0.62528	OR: 1.71879 (0.0528482 - 55.9003), P: 0.760463
aGvHD_all	16	57630292	chr16_57630292_G_A	A	G	G	OR: 1.08118 (0.809377 - 1.44427), P: 0.597248	OR: 1.07335 (0.767355 - 1.50137), P: 0.679297	OR: 0.953028 (0.437773 - 2.07473), P: 0.903523	OR: 2.29223 (0.0655326 - 80.1788), P: 0.647403	OR: 1.23082 (0.214267 - 7.07022), P: 0.815889
aGvHD_all	18	69887985	chr18_69887985_C_T	T	C	C	OR: 0.938715 (0.742345 - 1.18703), P: 0.597397	OR: 1.10128 (0.813032 - 1.49171), P: 0.533232	OR: 0.76979 (0.377242 - 1.57081), P: 0.472152	OR: 0.746527 (0.424062 - 1.3142), P: 0.311028	OR: 0.97761 (0.209802 - 4.55534), P: 0.976992
aGvHD_all	5	157092000	chr5_157092000_T_C	C	T	T	OR: 0.8719 (0.523807 - 1.45132), P: 0.598005	OR: 0.952896 (0.548085 - 1.65669), P: 0.864235	OR: 0.749298 (0.0547105 - 10.2622), P: 0.828871	OR: 19.2875 (0.00185725 - 200302), P: 0.530527	OR: 0.0365148 (0.000126638 - 10.5286), P: 0.252054
aGvHD_all	18	69924160	chr18_69924160_T_C	C	T	T	OR: 0.387076 (0.0110788 - 13.5238), P: 0.600633	OR: 0.0792989 (0.000890393 - 7.0624), P: 0.268495	OR: 3058010 (2.25222e-15 - 4.15208e+27), P: 0.547512	OR: 3.74436e+15 (4.65916e-128 - 3.00918e+158), P: 0.830866	OR: NA (NA - NA), P: NA
aGvHD_all	19	54625555	chr19_54625555_T_A	A	T	T	OR: 0.85202 (0.467533 - 1.5527), P: 0.600967	OR: 0.855408 (0.450858 - 1.62296), P: 0.632676	OR: 1.76016 (0.0470133 - 65.8996), P: 0.759685	OR: 29.908 (0.0310806 - 28779.5), P: 0.332265	OR: 5.90607e-05 (3.26403e-12 - 1068.67), P: 0.253455
aGvHD_all	3	111823152	chr3_111823152_G_A	A	G	G	OR: 0.874235 (0.527896 - 1.4478), P: 0.601522	OR: 0.82556 (0.412313 - 1.65299), P: 0.588403	OR: 0.575206 (0.212505 - 1.55696), P: 0.276363	OR: 178.779 (0.00711289 - 4493520), P: 0.315753	OR: 2.94205 (0.382601 - 22.6231), P: 0.299812
aGvHD_all	1	160831256	chr1_160831256_C_G	G	C	C	OR: 0.932129 (0.715863 - 1.21373), P: 0.601785	OR: 0.796911 (0.569846 - 1.11445), P: 0.184617	OR: 2.36002 (1.11498 - 4.99534), P: 0.0248043	OR: 0.932506 (0.413342 - 2.10375), P: 0.866316	OR: 1.17211 (0.335281 - 4.09755), P: 0.803607
aGvHD_all	1	161544670	chr1_161544670_C_T	T	C	C	OR: 0.7722 (0.292272 - 2.0402), P: 0.602015	OR: 0.619906 (0.220145 - 1.74559), P: 0.365311	OR: 137.364 (1.37958 - 13677.3), P: 0.03599	OR: 0.099599 (0.000515733 - 19.2347), P: 0.390375	OR: 39.7483 (0.000281792 - 5606730), P: 0.542701
aGvHD_all	12	10254236	chr12_10254236_G_C	C	G	G	OR: 47.71 (2.27402e-05 - 100098000), P: 0.602769	OR: 51.5725 (1.2545e-05 - 212014000), P: 0.611836	OR: 1.70348e+16 (4.64015e-09 - 6.25378e+40), P: 0.1953	OR: 0.0965058 (6.01052e-26 - 1.54951e+23), P: 0.93447	OR: 2.76943e-14 (1.73791e-60 - 4.41322e+32), P: 0.565203
aGvHD_all	1	116760789	chr1_116760789_G_A	A	G	G	OR: 3.71157 (0.0263521 - 522.757), P: 0.603399	OR: 3.12988 (0.0252376 - 388.158), P: 0.642702	OR: 7.75966e+11 (1.21297e-19 - 4.96404e+42), P: 0.44937	OR: 4.56687e+14 (5.62348e-08 - 3.7088e+36), P: 0.189722	OR: 5.28062e-28 (9.68459e-104 - 2.87932e+48), P: 0.48025
aGvHD_all	3	111575744	chr3_111575744_A_G	G	A	A	OR: 4.0752 (0.0202929 - 818.38), P: 0.603544	OR: 28.5625 (1.83529e-06 - 444518000), P: 0.691568	OR: 2.95912e+22 (455882000 - 1.92076e+36), P: 0.00142937	OR: 2.92279e-05 (3.38212e-27 - 2.52584e+17), P: 0.685392	OR: 0.000893116 (2.19393e-31 - 3.63574e+24), P: 0.828637
aGvHD_all	18	69889449	chr18_69889449_T_C	C	T	T	OR: 0.939678 (0.742907 - 1.18857), P: 0.60377	OR: 1.10231 (0.81375 - 1.49319), P: 0.529338	OR: 0.77187 (0.376699 - 1.58159), P: 0.479281	OR: 0.746527 (0.424062 - 1.3142), P: 0.311028	OR: 0.976857 (0.20704 - 4.60901), P: 0.976401
aGvHD_all	3	111565278	chr3_111565278_G_A	A	G	G	OR: 0.0824251 (6.62844e-06 - 1024.96), P: 0.603869	OR: 0.0128681 (6.4649e-07 - 256.135), P: 0.388741	OR: 3.15644e+16 (4.25645e-09 - 2.34071e+41), P: 0.19351	OR: 3.46428e+18 (3.93334e-20 - 3.05116e+56), P: 0.338251	OR: 9.26855e-23 (3.61763e-76 - 2.37465e+31), P: 0.41877
aGvHD_all	12	6775560	chr12_6775560_G_A	A	G	G	OR: 0.00170312 (5.84307e-14 - 49642000), P: 0.604059	OR: 6.79108e-13 (4.7538e-30 - 97014.5), P: 0.164464	OR: 45256700 (2.52299e-12 - 8.11802e+26), P: 0.435791	OR: 1.28445e-06 (2.46092e-40 - 6.70404e+27), P: 0.73201	OR: 1.7936e+27 (3.71279e-19 - 8.66461e+72), P: 0.242301
aGvHD_all	1	116755406	chr1_116755406_G_A	A	G	G	OR: 1.51458 (0.314987 - 7.28271), P: 0.604365	OR: 1.02828 (0.0772862 - 13.6812), P: 0.983148	OR: 237.429 (4.08438e-12 - 1.3802e+16), P: 0.735167	OR: 1.63619 (0.207361 - 12.9105), P: 0.640374	OR: 3.89691e+15 (1.27681e-13 - 1.18936e+44), P: 0.283377
aGvHD_all	1	160847427	chr1_160847427_A_G	G	A	A	OR: 1.96312 (0.151887 - 25.3731), P: 0.605434	OR: 5.43121e-12 (5.81712e-45 - 5.07089e+21), P: 0.503067	OR: 165635 (12.9255 - 2122560000), P: 0.0127642	OR: 1.3409 (0.100113 - 17.9598), P: 0.824646	OR: 1.95301 (2.00843e-12 - 1.89912e+12), P: 0.962092
aGvHD_all	6	41338270	chr6_41338270_G_C	C	G	G	OR: 1.37598 (0.408678 - 4.63279), P: 0.606354	OR: 1.24984 (0.359337 - 4.3472), P: 0.725839	OR: 6625270000 (1.05984e-19 - 4.14157e+38), P: 0.503834	OR: 0.00770966 (1.05281e-41 - 5.64571e+36), P: 0.91514	OR: 3.40128e-13 (1.30475e-67 - 8.86665e+41), P: 0.653369
aGvHD_all	1	161546861	chr1_161546861_C_T	T	C	C	OR: 0.644659 (0.121318 - 3.42558), P: 0.606434	OR: 0.700311 (0.124375 - 3.9432), P: 0.686214	OR: 9.47291e-08 (9.06365e-26 - 99006400000), P: 0.444894	OR: 13.3234 (0.000858304 - 206819), P: 0.598929	OR: 1750830 (2.14524e-49 - 1.42893e+61), P: 0.82366
aGvHD_all	12	10291347	chr12_10291347_G_A	A	G	G	OR: 87.8616 (3.52317e-06 - 2191110000), P: 0.606516	OR: 57.7712 (1.10265e-09 - 3.02681e+12), P: 0.747362	OR: 3.27525e+13 (0.00566022 - 1.8952e+29), P: 0.0928519	OR: 15376400000 (2.10253e-18 - 1.12452e+38), P: 0.473655	OR: 2.41567e-20 (1.72757e-54 - 3.37786e+14), P: 0.260158
aGvHD_all	6	41345589	chr6_41345589_C_G	G	C	C	OR: 5.01296 (0.0107336 - 2341.22), P: 0.607222	OR: 11.1244 (0.00579655 - 21349.3), P: 0.532226	OR: NA (NA - NA), P: NA	OR: 1.31225e+24 (1.29362e-13 - 1.33115e+61), P: 0.201473	OR: 9437.08 (5.07891e-67 - 1.7535e+74), P: 0.911722
aGvHD_all	1	161549621	chr1_161549621_C_A	A	C	C	OR: 1.06601 (0.834191 - 1.36226), P: 0.609395	OR: 0.896898 (0.662655 - 1.21394), P: 0.481068	OR: 1.92353 (0.666357 - 5.55253), P: 0.226488	OR: 1.68176 (0.927191 - 3.05043), P: 0.0870571	OR: 2.01553 (0.286713 - 14.1687), P: 0.48118
aGvHD_all	19	54908329	chr19_54908329_C_G	G	C	C	OR: 1.5179 (0.305663 - 7.53776), P: 0.60978	OR: 2.13812 (0.383966 - 11.9061), P: 0.385725	OR: NA (NA - NA), P: NA	OR: NA (NA - NA), P: NA	OR: NA (NA - NA), P: NA
aGvHD_all	16	57646117	chr16_57646117_T_A	A	T	T	OR: 15.2764 (0.00042398 - 550423), P: 0.610554	OR: 189.833 (0.000304037 - 118527000), P: 0.440989	OR: 2.57908e-48 (1.26791e-87 - 5.24616e-09), P: 0.0176527	OR: 4.96711e-11 (6.29001e-37 - 3.92244e+15), P: 0.435499	OR: 2.92898e-07 (3.52399e-60 - 2.43444e+46), P: 0.808803
aGvHD_all	12	10449091	chr12_10449091_C_T	T	C	C	OR: 0.926838 (0.691737 - 1.24184), P: 0.610775	OR: 0.960192 (0.662027 - 1.39265), P: 0.830451	OR: 1.02583 (0.555165 - 1.89553), P: 0.935114	OR: 0.772069 (0.0496783 - 11.999), P: 0.853384	OR: 0.987465 (0.229137 - 4.25547), P: 0.986496
aGvHD_all	3	111601943	chr3_111601943_G_A	A	G	G	OR: 0.605347 (0.0874119 - 4.19216), P: 0.611184	OR: 0.648084 (0.087605 - 4.79439), P: 0.670981	OR: 3157.76 (7.52365e-17 - 1.32534e+23), P: 0.726697	OR: 7.12691 (1.37486e-30 - 3.6944e+31), P: 0.956596	OR: 6.24117e-18 (5.9521e-73 - 6.54428e+37), P: 0.53996
aGvHD_all	1	161253626	chr1_161253626_C_T	T	C	C	OR: 0.796402 (0.330474 - 1.91923), P: 0.611961	OR: 0.581603 (0.214368 - 1.57795), P: 0.287209	OR: 5.10544 (0.527055 - 49.455), P: 0.159377	OR: 1.23284 (2.38061e-07 - 6384440), P: 0.978829	OR: 0.131457 (9.08223e-07 - 19027.2), P: 0.737866
aGvHD_all	12	10299239	chr12_10299239_C_A	A	C	C	OR: 0.59763 (0.08088 - 4.41594), P: 0.613926	OR: 0.496267 (0.0569559 - 4.32406), P: 0.525862	OR: 2.59427e-08 (3.17782e-44 - 2.11788e+28), P: 0.678859	OR: 5.2032e-11 (7.82634e-42 - 3.45925e+20), P: 0.51316	OR: 5.37117e-28 (3.20828e-95 - 8.9922e+39), P: 0.426569
aGvHD_all	18	69825349	chr18_69825349_G_A	A	G	G	OR: 1.08056 (0.799372 - 1.46065), P: 0.614398	OR: 1.13547 (0.77154 - 1.67106), P: 0.519314	OR: 0.830283 (0.381544 - 1.80679), P: 0.639193	OR: 0.905613 (0.35497 - 2.31044), P: 0.835639	OR: 2.56853 (0.340816 - 19.3575), P: 0.359976
aGvHD_all	18	69895421	chr18_69895421_T_C	C	T	T	OR: 0.941579 (0.744593 - 1.19068), P: 0.615204	OR: 1.10153 (0.813179 - 1.49214), P: 0.53231	OR: 0.775213 (0.378026 - 1.58972), P: 0.487134	OR: 0.755386 (0.431161 - 1.32342), P: 0.32683	OR: 0.98617 (0.209012 - 4.65299), P: 0.985963
aGvHD_all	3	111567762	chr3_111567762_G_A	A	G	G	OR: 0.0505136 (4.19995e-07 - 6075.37), P: 0.61691	OR: 1.09972e-06 (7.90052e-21 - 153077000), P: 0.408955	OR: 7.52325e-07 (7.09919e-16 - 797.263), P: 0.183573	OR: 1.33047e+27 (3.53935e-11 - 5.00134e+64), P: 0.157121	OR: 3901460 (3.61126e-10 - 4.21498e+22), P: 0.420404
aGvHD_all	1	160710974	chr1_160710974_A_G	G	A	A	OR: 0.858393 (0.471818 - 1.5617), P: 0.617028	OR: 0.867966 (0.463441 - 1.62559), P: 0.658265	OR: 2.12638 (2.97795e-08 - 151832000), P: 0.934833	OR: 0.00607842 (5.46402e-06 - 6.76191), P: 0.153897	OR: 0.0159395 (2.85574e-19 - 8.89675e+14), P: 0.833376
aGvHD_all	4	89761286	chr4_89761286_T_C	C	T	T	OR: 1.60022 (0.252222 - 10.1526), P: 0.617964	OR: 1.70244 (0.201674 - 14.3712), P: 0.624939	OR: 3.5976 (0.00136974 - 9449.05), P: 0.749951	OR: 1.13944e+14 (1.58785e-10 - 8.17657e+37), P: 0.248141	OR: 0.0011236 (2.43571e-19 - 5.18322e+12), P: 0.712095
aGvHD_all	6	41336401	chr6_41336401_G_A	A	G	G	OR: 1.68607 (0.215632 - 13.1838), P: 0.618583	OR: 2.15696 (0.252323 - 18.4386), P: 0.482589	OR: 5.81654e+34 (220.307 - 1.53568e+67), P: 0.0355878	OR: 1.19913e+16 (1.05154e-22 - 1.36744e+54), P: 0.407629	OR: 1.791 (9.61813e-60 - 3.33504e+59), P: 0.993322
aGvHD_all	12	10268203	chr12_10268203_G_C	C	G	G	OR: 0.89877 (0.589456 - 1.37039), P: 0.619965	OR: 0.948643 (0.543069 - 1.65711), P: 0.85303	OR: 1.73628 (0.629561 - 4.78853), P: 0.286438	OR: 0.894569 (0.0255032 - 31.3786), P: 0.951056	OR: 0.526577 (0.103842 - 2.67025), P: 0.438775
aGvHD_all	1	161544969	chr1_161544969_C_A	A	C	C	OR: 0.342934 (0.00497739 - 23.6276), P: 0.620194	OR: 0.158814 (0.00143193 - 17.6139), P: 0.443739	OR: 15779300 (0.000438834 - 5.67383e+17), P: 0.18138	OR: 19015.1 (1.56514e-12 - 2.31016e+20), P: 0.602071	OR: 33755900 (1.71877e-26 - 6.62954e+40), P: 0.657626
aGvHD_all	12	10304013	chr12_10304013_T_C	C	T	T	OR: 0.884228 (0.543234 - 1.43927), P: 0.620597	OR: 0.983187 (0.566334 - 1.70686), P: 0.951958	OR: 0.591372 (0.0868244 - 4.02791), P: 0.591512	OR: 1.02642 (1.44474e-07 - 7292180), P: 0.997415	OR: 0.67187 (0.0276126 - 16.348), P: 0.80707
aGvHD_all	7	99587783	chr7_99587783_T_C	C	T	T	OR: 0.930396 (0.69919 - 1.23806), P: 0.620637	OR: 0.886613 (0.635954 - 1.23607), P: 0.47779	OR: 1.09273 (0.504769 - 2.36556), P: 0.821946	OR: 3.40804 (0.0310562 - 373.992), P: 0.608984	OR: 1.81014 (0.431846 - 7.58745), P: 0.417039
aGvHD_all	18	69904194	chr18_69904194_G_T	T	G	G	OR: 0.737171 (0.219229 - 2.47878), P: 0.622129	OR: 0.63262 (0.174023 - 2.29974), P: 0.486854	OR: 800.695 (0.149521 - 4287780), P: 0.12697	OR: 9.23591e-10 (5.75057e-20 - 14.8337), P: 0.0827352	OR: 0.00537166 (5.68069e-08 - 507.944), P: 0.371255
aGvHD_all	12	10379304	chr12_10379304_T_A	A	T	T	OR: 1.13115 (0.691078 - 1.85146), P: 0.623995	OR: 1.10603 (0.659932 - 1.85366), P: 0.702102	OR: 0.892885 (0.0267209 - 29.8359), P: 0.949541	OR: 1.18349 (9.53755e-06 - 146856), P: 0.977541	OR: 0.0273113 (0.000318183 - 2.34427), P: 0.112984
aGvHD_all	1	160900689	chr1_160900689_G_A	A	G	G	OR: 1.05578 (0.849618 - 1.31196), P: 0.624359	OR: 0.894739 (0.669064 - 1.19653), P: 0.453246	OR: 1.20212 (0.680374 - 2.12398), P: 0.526156	OR: 1.10008 (0.620233 - 1.95115), P: 0.744254	OR: 0.581504 (0.169546 - 1.99443), P: 0.388616
aGvHD_all	1	160858495	chr1_160858495_C_T	T	C	C	OR: 0.935328 (0.715534 - 1.22264), P: 0.624705	OR: 0.818533 (0.579929 - 1.15531), P: 0.254755	OR: 2.30184 (1.07962 - 4.9077), P: 0.0309044	OR: 0.785848 (0.359734 - 1.7167), P: 0.545527	OR: 1.04994 (0.287351 - 3.83634), P: 0.941238
aGvHD_all	5	157098680	chr5_157098680_A_AT	AT	A	A	OR: 1.30571 (0.447631 - 3.80869), P: 0.625287	OR: 1.92453 (0.593843 - 6.23702), P: 0.275149	OR: 1.02834 (0.00765038 - 138.225), P: 0.991084	OR: 1760.07 (3.90495e-11 - 7.93314e+16), P: 0.641299	OR: 0.0481165 (2.15234e-05 - 107.566), P: 0.440657
aGvHD_all	1	116755351	chr1_116755351_G_A	A	G	G	OR: 0.641831 (0.106992 - 3.85026), P: 0.627598	OR: 2.24664 (0.0209836 - 240.54), P: 0.73426	OR: 9.10947e-08 (1.91175e-24 - 4340650000), P: 0.40802	OR: 0.415868 (0.0505628 - 3.42043), P: 0.414443	OR: 3.67558e-18 (7.87911e-55 - 1.71464e+19), P: 0.351393
aGvHD_all	1	160859508	chr1_160859508_A_G	G	A	A	OR: 0.936468 (0.716699 - 1.22363), P: 0.630506	OR: 0.822622 (0.585217 - 1.15634), P: 0.261061	OR: 2.29436 (1.07451 - 4.8991), P: 0.0319027	OR: 0.873416 (0.389943 - 1.95632), P: 0.742193	OR: 1.036 (0.284756 - 3.76917), P: 0.957198
aGvHD_all	19	54912395	chr19_54912395_A_G	G	A	A	OR: 0.921011 (0.658251 - 1.28866), P: 0.631128	OR: 0.834663 (0.583397 - 1.19415), P: 0.322664	OR: 9.47579 (0.608769 - 147.495), P: 0.108363	OR: 2.5702 (0.304933 - 21.6634), P: 0.385419	OR: 4.82651 (0.00960072 - 2426.4), P: 0.619885
aGvHD_all	18	69892196	chr18_69892196_A_T	T	A	A	OR: 0.944214 (0.746464 - 1.19435), P: 0.632123	OR: 1.10153 (0.813179 - 1.49214), P: 0.53231	OR: 0.775577 (0.379579 - 1.5847), P: 0.48573	OR: 0.762656 (0.432451 - 1.34499), P: 0.349253	OR: 0.986291 (0.209415 - 4.64518), P: 0.986071
aGvHD_all	19	54622548	chr19_54622548_T_G	G	T	T	OR: 2.48367 (0.0596043 - 103.493), P: 0.632607	OR: 1.83162 (0.0434615 - 77.1911), P: 0.751193	OR: NA (NA - NA), P: NA	OR: NA (NA - NA), P: NA	OR: NA (NA - NA), P: NA
aGvHD_all	18	69926495	chr18_69926495_T_C	C	T	T	OR: 0.538078 (0.0422983 - 6.84489), P: 0.632925	OR: 0.397346 (0.0288943 - 5.4642), P: 0.490113	OR: 1.39384e+14 (4.38585e-09 - 4.42967e+36), P: 0.217958	OR: 2.79226e-14 (6.78487e-70 - 1.14913e+42), P: 0.632884	OR: 1.76368e+27 (1.30853e-15 - 2.37716e+69), P: 0.204954
aGvHD_all	12	10378922	chr12_10378922_G_A	A	G	G	OR: 0.570016 (0.0563768 - 5.76333), P: 0.633951	OR: 1.09219 (0.071821 - 16.6092), P: 0.949364	OR: 0.00055672 (1.11694e-08 - 27.7488), P: 0.174526	OR: 46.1536 (7.2578e-08 - 29349900000), P: 0.711	OR: 1.58915e-08 (1.04963e-21 - 240598), P: 0.246157
aGvHD_all	7	100444790	chr7_100444790_T_C	C	T	T	OR: 0.9432 (0.741002 - 1.20057), P: 0.634762	OR: 0.975514 (0.713896 - 1.33301), P: 0.876332	OR: 1.01946 (0.590107 - 1.76122), P: 0.944905	OR: 0.198492 (0.0418261 - 0.941977), P: 0.041831	OR: 1.17982 (0.442898 - 3.1429), P: 0.740796
aGvHD_all	1	161284456	chr1_161284456_A_G	G	A	A	OR: 1.20181 (0.562799 - 2.56637), P: 0.634848	OR: 0.991681 (0.36945 - 2.66188), P: 0.98677	OR: 1.52972 (0.373727 - 6.26135), P: 0.554404	OR: 0.00212094 (8.44637e-18 - 5.32581e+11), P: 0.715943	OR: 2.11543 (0.119362 - 37.4915), P: 0.60948
aGvHD_all	7	100220477	chr7_100220477_C_T	T	C	C	OR: 1.4746 (0.294375 - 7.3866), P: 0.63662	OR: 1.58003 (0.280541 - 8.89887), P: 0.603966	OR: 1.54798e-39 (3.71511e-99 - 6.44998e+20), P: 0.202004	OR: 2.1607e-06 (9.43911e-38 - 4.94606e+25), P: 0.723275	OR: 1.35116e+27 (5.67313e-99 - 3.21806e+152), P: 0.671476
aGvHD_all	18	69943847	chr18_69943847_C_G	G	C	C	OR: 0.780246 (0.278026 - 2.18966), P: 0.637409	OR: 0.490289 (0.167563 - 1.43459), P: 0.1932	OR: 27.4219 (0.000152135 - 4942710), P: 0.591765	OR: 22.7247 (1.55789e-16 - 3.31481e+18), P: 0.876901	OR: 601041000 (0.0730801 - 4.94322e+18), P: 0.082676
aGvHD_all	1	160905966	chr1_160905966_C_T	T	C	C	OR: 0.946805 (0.754084 - 1.18878), P: 0.637826	OR: 0.903988 (0.666317 - 1.22643), P: 0.516635	OR: 0.743599 (0.411529 - 1.34362), P: 0.326372	OR: 1.00858 (0.515796 - 1.97216), P: 0.980079	OR: 0.724871 (0.217356 - 2.4174), P: 0.600563
aGvHD_all	6	31003102	chr6_31003102_G_A	A	G	G	OR: 0.793961 (0.302329 - 2.08506), P: 0.639533	OR: 0.634933 (0.126232 - 3.19365), P: 0.581549	OR: 0.555947 (0.0422894 - 7.30862), P: 0.65512	OR: 0.895256 (0.184875 - 4.33528), P: 0.890653	OR: 1.25195 (0.0100004 - 156.731), P: 0.927345
aGvHD_all	1	160889990	chr1_160889990_G_C	C	G	G	OR: 1.05311 (0.847756 - 1.30822), P: 0.640067	OR: 0.889462 (0.665648 - 1.18853), P: 0.428318	OR: 1.19298 (0.675498 - 2.10689), P: 0.543145	OR: 1.10801 (0.625267 - 1.96345), P: 0.725331	OR: 0.586386 (0.170376 - 2.01818), P: 0.397304
aGvHD_all	3	111657365	chr3_111657365_C_T	T	C	C	OR: 244.987 (2.21292e-08 - 2.71218e+12), P: 0.64107	OR: 4.7321 (1.25291e-12 - 1.78726e+13), P: 0.916219	OR: 83015200000 (7.62151e-11 - 9.04221e+31), P: 0.309009	OR: 101246 (2.84846e-27 - 3.59871e+36), P: 0.755847	OR: 1.7216e+27 (2.17126e-50 - 1.36506e+104), P: 0.487573
aGvHD_all	4	89791080	chr4_89791080_G_T	T	G	G	OR: 0.24794 (0.000702189 - 87.5462), P: 0.641288	OR: 0.000996812 (6.84436e-11 - 14517.6), P: 0.411523	OR: 0.00371887 (7.17308e-10 - 19280.4), P: 0.478215	OR: 71713.2 (5.86981e-35 - 8.76142e+43), P: 0.807636	OR: 9.47844e+22 (0.109833 - 8.17976e+46), P: 0.0599154
aGvHD_all	1	160869094	chr1_160869094_A_T	T	A	A	OR: 0.946719 (0.751944 - 1.19195), P: 0.641295	OR: 0.898659 (0.664032 - 1.21619), P: 0.488845	OR: 0.619406 (0.329577 - 1.16411), P: 0.13677	OR: 1.14642 (0.580609 - 2.26363), P: 0.693827	OR: 0.792046 (0.239417 - 2.62027), P: 0.702519
aGvHD_all	1	161694165	chr1_161694165_A_C	C	A	A	OR: 0.9447 (0.743232 - 1.20078), P: 0.642037	OR: 1.2576 (0.918755 - 1.72141), P: 0.152445	OR: 1.16292 (0.588111 - 2.29953), P: 0.664359	OR: 0.341115 (0.175188 - 0.664198), P: 0.00155902	OR: 0.456109 (0.11439 - 1.81865), P: 0.265955
aGvHD_all	19	54632866	chr19_54632866_G_A	A	G	G	OR: 1.28148 (0.44981 - 3.65088), P: 0.642425	OR: 1.19131 (0.38693 - 3.6679), P: 0.760293	OR: 20.3798 (0.0607698 - 6834.6), P: 0.309617	OR: 0.372892 (0.000356684 - 389.836), P: 0.780932	OR: 1.71454e-06 (2.94722e-20 - 99742700), P: 0.411646
aGvHD_all	12	6773068	chr12_6773068_G_C	C	G	G	OR: 3.29433 (0.0210105 - 516.533), P: 0.643898	OR: 8085.98 (6.48256e-07 - 1.0086e+14), P: 0.44808	OR: NA (NA - NA), P: NA	OR: NA (NA - NA), P: NA	OR: NA (NA - NA), P: NA
aGvHD_all	18	69898732	chr18_69898732_G_A	A	G	G	OR: 1.07205 (0.796438 - 1.44303), P: 0.646352	OR: 1.28565 (0.904102 - 1.82821), P: 0.161888	OR: 0.58934 (0.126208 - 2.75199), P: 0.501282	OR: 0.675387 (0.310731 - 1.46798), P: 0.321777	OR: 0.444067 (0.0105802 - 18.6382), P: 0.670283
aGvHD_all	1	160832360	chr1_160832360_G_C	C	G	G	OR: 0.725712 (0.182775 - 2.88145), P: 0.648603	OR: 1.03263 (0.221362 - 4.81713), P: 0.967402	OR: 0.187316 (8.80849e-11 - 398337000), P: 0.878517	OR: 0.13879 (0.00155427 - 12.3934), P: 0.388877	OR: 103420 (1.04235e-14 - 1.02611e+24), P: 0.604891
aGvHD_all	18	69870631	chr18_69870631_C_A	A	C	C	OR: 0.438535 (0.0124023 - 15.5062), P: 0.650462	OR: 0.00403491 (4.02113e-15 - 4048740000), P: 0.695803	OR: 4267540 (2.06258 - 8.82965e+12), P: 0.0396348	OR: 0.040556 (1.21647e-06 - 1352.11), P: 0.546388	OR: 356554000 (1.19689e-10 - 1.06217e+27), P: 0.364239
aGvHD_all	16	57632227	chr16_57632227_G_A	A	G	G	OR: 0.763449 (0.236266 - 2.46694), P: 0.651966	OR: 0.741866 (0.209049 - 2.63271), P: 0.644053	OR: 2170.75 (0.000119979 - 39274800000), P: 0.367543	OR: 17.5199 (4.97288e-07 - 617242000), P: 0.746733	OR: 7.14658 (1.13032e-09 - 45185100000), P: 0.86438
aGvHD_all	1	160873655	chr1_160873655_A_G	G	A	A	OR: 0.948406 (0.753032 - 1.19447), P: 0.652645	OR: 0.903256 (0.667119 - 1.22298), P: 0.510486	OR: 0.625235 (0.333112 - 1.17354), P: 0.143782	OR: 1.15464 (0.584654 - 2.28031), P: 0.678785	OR: 0.782062 (0.235823 - 2.59356), P: 0.687768
aGvHD_all	19	54933920	chr19_54933920_C_T	T	C	C	OR: 1.47117 (0.273063 - 7.92621), P: 0.653218	OR: 1.44217 (0.246329 - 8.44345), P: 0.684682	OR: 0.305059 (7.96633e-35 - 1.16818e+33), P: 0.975994	OR: 33920300 (8.58835e-18 - 1.33971e+32), P: 0.548466	OR: 8.77001e+17 (1.84841e-42 - 4.16104e+77), P: 0.555655
aGvHD_all	1	160882256	chr1_160882256_T_C	C	T	T	OR: 0.949027 (0.755353 - 1.19236), P: 0.653254	OR: 0.936816 (0.692164 - 1.26794), P: 0.672545	OR: 0.663895 (0.366619 - 1.20222), P: 0.176351	OR: 1.06451 (0.539822 - 2.09917), P: 0.856807	OR: 0.711272 (0.212864 - 2.37667), P: 0.579911
aGvHD_all	19	54935262	chr19_54935262_C_T	T	C	C	OR: 0.820662 (0.346281 - 1.94491), P: 0.653474	OR: 0.847784 (0.334207 - 2.15057), P: 0.728077	OR: 0.00400249 (8.40106e-07 - 19.0689), P: 0.201358	OR: 6.70166e-05 (4.58567e-15 - 979404), P: 0.42094	OR: 0.0231249 (1.27976e-05 - 41.7859), P: 0.324888
aGvHD_all	18	69894272	chr18_69894272_G_T	T	G	G	OR: 0.947755 (0.749497 - 1.19845), P: 0.654065	OR: 1.10584 (0.815859 - 1.49889), P: 0.516747	OR: 0.775414 (0.378053 - 1.59043), P: 0.487693	OR: 0.762907 (0.436075 - 1.33469), P: 0.342977	OR: 0.992145 (0.210748 - 4.67076), P: 0.99204
aGvHD_all	19	54919413	chr19_54919413_T_C	C	T	T	OR: 1.12793 (0.665906 - 1.91052), P: 0.654348	OR: 1.33626 (0.613773 - 2.9092), P: 0.465234	OR: 0.921277 (0.328537 - 2.58342), P: 0.876145	OR: 4.83579 (0.333881 - 70.0393), P: 0.247836	OR: 0.797805 (0.0835132 - 7.62147), P: 0.844474
aGvHD_all	16	57657306	chr16_57657306_C_T	T	C	C	OR: 0.672731 (0.118185 - 3.8293), P: 0.655051	OR: 0.668175 (0.108009 - 4.13352), P: 0.664537	OR: 8.59737e-19 (3.42562e-50 - 2.1577e+13), P: 0.259465	OR: 8.44542e-16 (5.62789e-47 - 1.26735e+16), P: 0.343323	OR: 8.90999e-27 (4.36278e-77 - 1.81967e+24), P: 0.310177
aGvHD_all	1	161727208	chr1_161727208_C_G	G	C	C	OR: 1.05386 (0.837075 - 1.32679), P: 0.655262	OR: 0.871266 (0.654623 - 1.15961), P: 0.344777	OR: 2.64469 (1.35336 - 5.16816), P: 0.0044384	OR: 0.853347 (0.330057 - 2.20629), P: 0.7435	OR: 0.662489 (0.232356 - 1.88888), P: 0.441152
aGvHD_all	19	54637494	chr19_54637494_C_T	T	C	C	OR: 1.15089 (0.62073 - 2.13384), P: 0.655502	OR: 1.06078 (0.550045 - 2.04576), P: 0.860222	OR: 0.989419 (0.00568838 - 172.096), P: 0.996775	OR: 0.972847 (0.0359998 - 26.2899), P: 0.986942	OR: 6.42774e-05 (5.10055e-11 - 81.0026), P: 0.178046
aGvHD_all	19	54935973	chr19_54935973_T_C	C	T	T	OR: 0.895465 (0.550687 - 1.4561), P: 0.656238	OR: 0.601682 (0.350549 - 1.03273), P: 0.0653102	OR: 12.4671 (1.83388 - 84.7546), P: 0.00987721	OR: 10.2589 (0.401771 - 261.953), P: 0.159028	OR: 9.13132 (0.561167 - 148.585), P: 0.120178
aGvHD_all	1	161726992	chr1_161726992_G_C	C	G	G	OR: 1.05356 (0.837126 - 1.32595), P: 0.656535	OR: 0.870317 (0.653864 - 1.15842), P: 0.341089	OR: 2.62451 (1.34843 - 5.10821), P: 0.00451469	OR: 0.854948 (0.333016 - 2.19489), P: 0.744595	OR: 0.666048 (0.234901 - 1.88854), P: 0.444709
aGvHD_all	19	54274733	chr19_54274733_T_C	C	T	T	OR: 1.25266 (0.463739 - 3.38369), P: 0.656815	OR: 1.23213 (0.424579 - 3.57564), P: 0.700967	OR: 2.41969 (0.00053733 - 10896.3), P: 0.836891	OR: 74924000 (0.00151389 - 3.70808e+18), P: 0.148974	OR: 0.00117113 (1.315e-10 - 10429.9), P: 0.408396
aGvHD_all	18	69999912	chr18_69999912_G_A	A	G	G	OR: 0.874938 (0.484393 - 1.58036), P: 0.657854	OR: 0.346754 (0.139076 - 0.864553), P: 0.0230745	OR: 4.00696 (0.949188 - 16.9153), P: 0.0588927	OR: 1.00864 (0.28003 - 3.63304), P: 0.989499	OR: 0.305975 (0.0346829 - 2.69934), P: 0.286396
aGvHD_all	3	111633982	chr3_111633982_G_C	C	G	G	OR: 3.70391 (0.0111418 - 1231.3), P: 0.658501	OR: 1.44819 (0.00530319 - 395.472), P: 0.897055	OR: 9.40825e+20 (0.107189 - 8.25785e+42), P: 0.0610217	OR: 27696000 (6.3065e-30 - 1.21631e+44), P: 0.690568	OR: 213.217 (2.99018e-53 - 1.52036e+57), P: 0.933683
aGvHD_all	3	112004271	chr3_112004271_G_C	C	G	G	OR: 0.88533 (0.514848 - 1.52241), P: 0.659676	OR: 1.10091 (0.473326 - 2.56062), P: 0.823357	OR: 0.457917 (0.134222 - 1.56225), P: 0.212231	OR: 0.596264 (0.167733 - 2.11962), P: 0.424263	OR: 1.82606 (0.23891 - 13.9571), P: 0.561717
aGvHD_all	3	111639522	chr3_111639522_G_A	A	G	G	OR: 0.531776 (0.0319312 - 8.85609), P: 0.65988	OR: 0.400503 (0.0237664 - 6.74914), P: 0.525449	OR: NA (NA - NA), P: NA	OR: NA (NA - NA), P: NA	OR: NA (NA - NA), P: NA
aGvHD_all	16	57630046	chr16_57630046_A_G	G	A	A	OR: 0.913973 (0.611877 - 1.36522), P: 0.660393	OR: 0.618915 (0.353774 - 1.08277), P: 0.0927062	OR: 1.84365 (0.748466 - 4.54133), P: 0.183505	OR: 1.23734 (0.450375 - 3.39939), P: 0.679606	OR: 0.61808 (0.0833534 - 4.58317), P: 0.637873
aGvHD_all	19	54616709	chr19_54616709_C_T	T	C	C	OR: 2.97929 (0.0228119 - 389.103), P: 0.660544	OR: 0.991932 (0.00977633 - 100.644), P: 0.997258	OR: 3.54994e+16 (0.000169081 - 7.45325e+36), P: 0.110448	OR: 2.25869e+18 (7.99889e-10 - 6.37801e+45), P: 0.190044	OR: 6.08195e-28 (2.06501e-89 - 1.79128e+34), P: 0.385509
aGvHD_all	6	159061489	chr6_159061489_C_T	T	C	C	OR: 1.05826 (0.821579 - 1.36313), P: 0.661076	OR: 0.976094 (0.663857 - 1.43519), P: 0.902091	OR: 1.26903 (0.718972 - 2.23991), P: 0.41116	OR: 0.754186 (0.412651 - 1.3784), P: 0.359185	OR: 1.28427 (0.429961 - 3.83606), P: 0.654058
aGvHD_all	6	31268274	chr6_31268274_G_A	A	G	G	OR: 0.952979 (0.768221 - 1.18217), P: 0.661381	OR: 1.04279 (0.77711 - 1.3993), P: 0.780051	OR: 0.760985 (0.43626 - 1.32741), P: 0.335944	OR: 0.889218 (0.500682 - 1.57926), P: 0.688673	OR: 1.16096 (0.392289 - 3.43582), P: 0.787463
aGvHD_all	3	111628363	chr3_111628363_A_G	G	A	A	OR: 0.778427 (0.252861 - 2.39636), P: 0.662398	OR: 0.893194 (0.245793 - 3.2458), P: 0.863775	OR: 0.0608865 (0.000573942 - 6.45912), P: 0.23957	OR: 0.000179313 (2.77155e-16 - 116011000), P: 0.534141	OR: 49101.6 (3.23375e-09 - 7.45565e+17), P: 0.485473
aGvHD_all	16	57643482	chr16_57643482_C_A	A	C	C	OR: 2.4978 (0.0408354 - 152.784), P: 0.662725	OR: 3.45449 (0.00712608 - 1674.62), P: 0.694375	OR: 734.386 (0.00332811 - 162051000), P: 0.293185	OR: 0.0531704 (2.89099e-14 - 97789700000), P: 0.83863	OR: 0.0784326 (1.91028e-12 - 3220300000), P: 0.838235
aGvHD_all	4	89729749	chr4_89729749_A_C	C	A	A	OR: 3.16462 (0.0173842 - 576.087), P: 0.664385	OR: 3.74329 (0.0169164 - 828.32), P: 0.631839	OR: 61393200 (9.3036e-20 - 4.05126e+34), P: 0.569251	OR: 1.33204e+20 (2.59583e-17 - 6.83535e+56), P: 0.282621	OR: 3.47518e-25 (1.59385e-78 - 7.57716e+28), P: 0.368778
aGvHD_all	1	161215085	chr1_161215085_A_G	G	A	A	OR: 0.941139 (0.714723 - 1.23928), P: 0.665698	OR: 1.02 (0.69102 - 1.5056), P: 0.920606	OR: 0.770138 (0.394464 - 1.50359), P: 0.444187	OR: 0.784928 (0.359303 - 1.71474), P: 0.543591	OR: 2.18919 (0.545963 - 8.77817), P: 0.268804
aGvHD_all	16	57635143	chr16_57635143_T_C	C	T	T	OR: 0.943719 (0.725604 - 1.2274), P: 0.665757	OR: 0.927254 (0.687821 - 1.25003), P: 0.620186	OR: 1.1857 (0.471002 - 2.98487), P: 0.717648	OR: 0.821656 (0.196444 - 3.43669), P: 0.787887	OR: 1.59259 (0.318303 - 7.9683), P: 0.571071
aGvHD_all	16	57663886	chr16_57663886_C_A	A	C	C	OR: 0.796981 (0.283747 - 2.23854), P: 0.666715	OR: 0.704219 (0.188385 - 2.6325), P: 0.602207	OR: 0.43961 (0.0372722 - 5.18502), P: 0.513897	OR: 2.78387e-14 (2.72658e-35 - 28423700), P: 0.206015	OR: 1.67606 (0.00462131 - 607.873), P: 0.863634
aGvHD_all	19	54934003	chr19_54934003_C_T	T	C	C	OR: 0.595032 (0.0558474 - 6.33983), P: 0.667159	OR: 0.616614 (0.0541351 - 7.02341), P: 0.696874	OR: 0.0347305 (2.43184e-13 - 4960070000), P: 0.797637	OR: 5402630 (2.80638e-12 - 1.04007e+25), P: 0.470487	OR: 2.32397 (3.47847e-18 - 1.55265e+18), P: 0.967878
aGvHD_all	1	161544512	chr1_161544512_T_G	G	T	T	OR: 0.884791 (0.505512 - 1.54864), P: 0.668231	OR: 0.916216 (0.456296 - 1.83971), P: 0.805668	OR: 0.406397 (0.00727952 - 22.6881), P: 0.660837	OR: 0.908965 (0.279361 - 2.95753), P: 0.874011	OR: 0.0264196 (1.1115e-05 - 62.7974), P: 0.359583
aGvHD_all	1	160867138	chr1_160867138_G_A	A	G	G	OR: 1.06171 (0.807031 - 1.39676), P: 0.668719	OR: 0.991048 (0.706592 - 1.39002), P: 0.95845	OR: 2.77897 (1.17256 - 6.58615), P: 0.0202574	OR: 0.90103 (0.389593 - 2.08385), P: 0.807523	OR: 1.06817 (0.22487 - 5.07399), P: 0.93389
aGvHD_all	1	160881146	chr1_160881146_T_C	C	T	T	OR: 0.951472 (0.757545 - 1.19504), P: 0.668828	OR: 0.940624 (0.694923 - 1.2732), P: 0.691892	OR: 0.664548 (0.367753 - 1.20087), P: 0.175855	OR: 1.05693 (0.535915 - 2.08448), P: 0.873044	OR: 0.706305 (0.211923 - 2.35399), P: 0.571319
aGvHD_all	18	69920849	chr18_69920849_C_T	T	C	C	OR: 4848.98 (5.40239e-14 - 4.35226e+20), P: 0.670033	OR: 1.91363e+23 (4.35902e-36 - 8.40092e+81), P: 0.436491	OR: NA (NA - NA), P: NA	OR: 3.05248e-19 (1.6338e-54 - 5.70303e+16), P: 0.303545	OR: NA (NA - NA), P: NA
aGvHD_all	16	57634844	chr16_57634844_T_C	C	T	T	OR: 0.944496 (0.72616 - 1.22848), P: 0.670292	OR: 0.927499 (0.687961 - 1.25044), P: 0.62148	OR: 1.1913 (0.473368 - 2.99808), P: 0.710091	OR: 0.829538 (0.197649 - 3.4816), P: 0.79844	OR: 1.5943 (0.317892 - 7.99577), P: 0.570747
aGvHD_all	19	54275825	chr19_54275825_G_A	A	G	G	OR: 7.5498 (0.000672279 - 84785.5), P: 0.670961	OR: 1.10982 (0.000222119 - 5545.26), P: 0.980868	OR: 4.7385e+23 (3.15321e-06 - 7.12082e+52), P: 0.111741	OR: 5.60829e+21 (1.97388e-20 - 1.59346e+63), P: 0.303806	OR: 1.01242e-17 (9.98241e-81 - 1.02679e+46), P: 0.597041
aGvHD_all	1	160879270	chr1_160879270_G_A	A	G	G	OR: 0.952031 (0.758033 - 1.19568), P: 0.672428	OR: 0.936904 (0.692329 - 1.26788), P: 0.672844	OR: 0.662877 (0.365989 - 1.2006), P: 0.174872	OR: 1.06451 (0.539822 - 2.09917), P: 0.856807	OR: 0.711857 (0.212972 - 2.37938), P: 0.580926
aGvHD_all	19	54624723	chr19_54624723_T_C	C	T	T	OR: 0.280767 (0.000776847 - 101.474), P: 0.672528	OR: 0.11129 (0.000113053 - 109.554), P: 0.53237	OR: 8.68179 (7.68378e-10 - 98094400000), P: 0.854803	OR: 1.81348 (6.61467e-07 - 4971820), P: 0.937271	OR: 2.50879e-08 (1.44483e-44 - 4.35623e+28), P: 0.681026
aGvHD_all	12	10327304	chr12_10327304_T_A	A	T	T	OR: 0.715913 (0.15096 - 3.39515), P: 0.673892	OR: 0.577065 (0.116773 - 2.85171), P: 0.500023	OR: 16.5141 (5.79881e-13 - 4.70294e+14), P: 0.859187	OR: 0.681193 (3.36841e-31 - 1.37758e+30), P: 0.991397	OR: 464.503 (6.76917e-56 - 3.18744e+60), P: 0.927986
aGvHD_all	5	157096366	chr5_157096366_A_G	G	A	A	OR: 0.806149 (0.29462 - 2.20581), P: 0.674789	OR: 0.790042 (0.27642 - 2.25803), P: 0.660053	OR: 36709000 (1.91961e-15 - 7.0199e+29), P: 0.505779	OR: 3.85119e+16 (2.78381e-36 - 5.32783e+68), P: 0.53299	OR: 3.35371e-22 (7.08555e-66 - 1.58737e+22), P: 0.335203
aGvHD_all	7	99749883	chr7_99749883_T_C	C	T	T	OR: 1.08436 (0.741668 - 1.58539), P: 0.676021	OR: 1.0012 (0.624593 - 1.60488), P: 0.996027	OR: 1.01263 (0.442659 - 2.3165), P: 0.976287	OR: 1.21817 (0.00117632 - 1261.5), P: 0.955571	OR: 2.46039 (0.416474 - 14.5352), P: 0.320497
aGvHD_all	19	54919836	chr19_54919836_G_A	A	G	G	OR: 1.77088 (0.12077 - 25.9668), P: 0.6766	OR: 2.02748 (0.118289 - 34.7514), P: 0.625879	OR: NA (NA - NA), P: NA	OR: NA (NA - NA), P: NA	OR: NA (NA - NA), P: NA
aGvHD_all	1	160869677	chr1_160869677_T_C	C	T	T	OR: 0.952407 (0.756412 - 1.19919), P: 0.678283	OR: 0.909769 (0.672216 - 1.23127), P: 0.540219	OR: 0.624091 (0.332723 - 1.17061), P: 0.141807	OR: 1.15616 (0.585623 - 2.28254), P: 0.675856	OR: 0.787958 (0.23787 - 2.61016), P: 0.696556
aGvHD_all	1	160870900	chr1_160870900_A_C	C	A	A	OR: 0.952484 (0.756536 - 1.19918), P: 0.678682	OR: 0.911297 (0.673288 - 1.23344), P: 0.547543	OR: 0.625857 (0.334146 - 1.17223), P: 0.143289	OR: 1.14642 (0.580609 - 2.26363), P: 0.693827	OR: 0.782419 (0.236888 - 2.58425), P: 0.687316
aGvHD_all	1	160917404	chr1_160917404_A_G	G	A	A	OR: 0.925683 (0.642108 - 1.33449), P: 0.679028	OR: 0.734967 (0.433533 - 1.24599), P: 0.252891	OR: 0.975694 (0.402029 - 2.36794), P: 0.956621	OR: 1.00442 (0.408151 - 2.47179), P: 0.992337	OR: 0.646384 (0.142241 - 2.93736), P: 0.572112
aGvHD_all	18	69955916	chr18_69955916_GC_G	G	GC	GC	OR: 2.97283 (0.0167169 - 528.671), P: 0.680212	OR: 6.10321 (0.0332162 - 1121.41), P: 0.496503	OR: 102590 (3.39233e-23 - 3.10249e+32), P: 0.720792	OR: NA (NA - NA), P: NA	OR: 6.27301e-05 (1.2997e-26 - 3.02768e+17), P: 0.704048
aGvHD_all	1	160870329	chr1_160870329_T_C	C	T	T	OR: 0.952701 (0.756491 - 1.1998), P: 0.680477	OR: 0.911297 (0.673288 - 1.23344), P: 0.547543	OR: 0.620399 (0.330092 - 1.16602), P: 0.138112	OR: 1.14642 (0.580609 - 2.26363), P: 0.693827	OR: 0.792413 (0.239543 - 2.62132), P: 0.703066
aGvHD_all	1	160874906	chr1_160874906_C_A	A	C	C	OR: 0.952844 (0.756712 - 1.19981), P: 0.68123	OR: 0.909769 (0.672216 - 1.23127), P: 0.540219	OR: 0.62679 (0.33396 - 1.17638), P: 0.145874	OR: 1.15464 (0.584654 - 2.28031), P: 0.678785	OR: 0.780639 (0.235315 - 2.58971), P: 0.685663
aGvHD_all	1	160870936	chr1_160870936_A_G	G	A	A	OR: 0.952843 (0.756596 - 1.19999), P: 0.681421	OR: 0.911297 (0.673288 - 1.23344), P: 0.547543	OR: 0.621386 (0.330594 - 1.16796), P: 0.139472	OR: 1.14642 (0.580609 - 2.26363), P: 0.693827	OR: 0.7904 (0.238876 - 2.6153), P: 0.700036
aGvHD_all	1	160871730	chr1_160871730_A_G	G	A	A	OR: 0.952848 (0.756591 - 1.20001), P: 0.681467	OR: 0.911297 (0.673288 - 1.23344), P: 0.547543	OR: 0.621587 (0.330644 - 1.16854), P: 0.139849	OR: 1.14642 (0.580609 - 2.26363), P: 0.693827	OR: 0.790395 (0.238875 - 2.61528), P: 0.700028
aGvHD_all	18	70078129	chr18_70078129_A_C	C	A	A	OR: 0.876878 (0.468188 - 1.64232), P: 0.681525	OR: 1.01097 (0.483256 - 2.11493), P: 0.976896	OR: 0.298282 (0.0288891 - 3.07979), P: 0.309819	OR: 11.223 (1.77478e-08 - 7096960000), P: 0.815095	OR: 1.17568 (0.089911 - 15.3734), P: 0.901795
aGvHD_all	1	160874729	chr1_160874729_G_A	A	G	G	OR: 0.952929 (0.756777 - 1.19992), P: 0.681786	OR: 0.909769 (0.672216 - 1.23127), P: 0.540219	OR: 0.627367 (0.334274 - 1.17745), P: 0.146659	OR: 1.15464 (0.584654 - 2.28031), P: 0.678785	OR: 0.780639 (0.235315 - 2.58971), P: 0.685663
aGvHD_all	1	160835131	chr1_160835131_C_T	T	C	C	OR: 2.11181 (0.0589393 - 75.6667), P: 0.682245	OR: 455.699 (6.22847e-10 - 3.33406e+14), P: 0.66051	OR: 0.011725 (2.86944e-13 - 479103000), P: 0.721358	OR: 0.107463 (3.07208e-10 - 37590900), P: 0.824134	OR: 0.024605 (6.48469e-24 - 9.33596e+19), P: 0.883812
aGvHD_all	1	116755162	chr1_116755162_A_G	G	A	A	OR: 0.946103 (0.72548 - 1.23382), P: 0.682558	OR: 0.864629 (0.630498 - 1.1857), P: 0.366649	OR: 0.513461 (0.0129052 - 20.4292), P: 0.722831	OR: 1.41091 (0.794965 - 2.50408), P: 0.239578	OR: 2.85165 (0.0131705 - 617.431), P: 0.702521
aGvHD_all	6	41347246	chr6_41347246_A_G	G	A	A	OR: 0.916155 (0.601989 - 1.39428), P: 0.682758	OR: 0.937598 (0.568867 - 1.54533), P: 0.800468	OR: 1.44282 (0.150915 - 13.794), P: 0.750287	OR: 0.721813 (0.254637 - 2.0461), P: 0.539733	OR: 1.22628 (0.0680164 - 22.1088), P: 0.890047
aGvHD_all	1	160868022	chr1_160868022_A_T	T	A	A	OR: 1.04911 (0.83288 - 1.32148), P: 0.683913	OR: 1.09727 (0.810777 - 1.48499), P: 0.547677	OR: 1.62422 (0.861564 - 3.06199), P: 0.133783	OR: 0.865024 (0.438072 - 1.70809), P: 0.676169	OR: 1.25804 (0.377771 - 4.18949), P: 0.70841
aGvHD_all	18	69424363	chr18_69424363_C_T	T	C	C	OR: 1.06004 (0.799801 - 1.40495), P: 0.684981	OR: 1.0186 (0.69976 - 1.48272), P: 0.923352	OR: 1.26699 (0.694003 - 2.31304), P: 0.440976	OR: 0.779883 (0.0478225 - 12.7182), P: 0.861437	OR: 1.83823 (0.576446 - 5.86191), P: 0.303511
aGvHD_all	18	69901627	chr18_69901627_T_TC	TC	T	T	OR: 0.942744 (0.708872 - 1.25378), P: 0.685255	OR: 0.931819 (0.656527 - 1.32255), P: 0.692662	OR: 1.64681 (0.540368 - 5.01875), P: 0.380279	OR: 0.570899 (0.274539 - 1.18718), P: 0.133451	OR: 2.69878 (0.26133 - 27.8706), P: 0.404605
aGvHD_all	1	161560317	chr1_161560317_G_C	C	G	G	OR: 0.889703 (0.505479 - 1.56598), P: 0.685377	OR: 0.931824 (0.458821 - 1.89245), P: 0.845127	OR: 0.345875 (0.00621737 - 19.2412), P: 0.604607	OR: 0.895744 (0.275339 - 2.91407), P: 0.854853	OR: 0.0309302 (1.3217e-05 - 72.3826), P: 0.379848
aGvHD_all	12	10388728	chr12_10388728_T_C	C	T	T	OR: 0.668013 (0.0947418 - 4.71008), P: 0.685585	OR: 0.777914 (0.104184 - 5.80849), P: 0.806587	OR: 4.62812e+12 (1.23432e-10 - 1.73532e+35), P: 0.27148	OR: 0.00157625 (1.74148e-44 - 1.4267e+38), P: 0.893318	OR: 3.89216e+13 (2.84142e-18 - 5.33146e+44), P: 0.392294
aGvHD_all	1	160871308	chr1_160871308_A_C	C	A	A	OR: 0.953558 (0.757275 - 1.20072), P: 0.68591	OR: 0.911297 (0.673288 - 1.23344), P: 0.547543	OR: 0.623969 (0.332494 - 1.17096), P: 0.141953	OR: 1.15612 (0.585521 - 2.28277), P: 0.675996	OR: 0.786172 (0.237287 - 2.60472), P: 0.693856
aGvHD_all	16	57636030	chr16_57636030_T_C	C	T	T	OR: 0.947237 (0.728287 - 1.23201), P: 0.686079	OR: 0.930796 (0.690145 - 1.25536), P: 0.638438	OR: 1.17798 (0.468774 - 2.96013), P: 0.727528	OR: 0.823557 (0.199455 - 3.40049), P: 0.788461	OR: 1.63152 (0.329299 - 8.08345), P: 0.54882
aGvHD_all	1	160872306	chr1_160872306_G_A	A	G	G	OR: 0.953604 (0.757302 - 1.20079), P: 0.686232	OR: 0.911297 (0.673288 - 1.23344), P: 0.547543	OR: 0.625008 (0.33305 - 1.1729), P: 0.143359	OR: 1.15545 (0.585134 - 2.28163), P: 0.677255	OR: 0.782512 (0.236045 - 2.5941), P: 0.688371
aGvHD_all	1	160951440	chr1_160951440_T_G	G	T	T	OR: 1.04698 (0.837743 - 1.30848), P: 0.686514	OR: 1.04411 (0.767684 - 1.42008), P: 0.783228	OR: 0.806439 (0.470484 - 1.38229), P: 0.433944	OR: 1.13523 (0.566846 - 2.27354), P: 0.720387	OR: 1.21491 (0.437171 - 3.37625), P: 0.708932
aGvHD_all	19	54279666	chr19_54279666_T_C	C	T	T	OR: 0.943855 (0.712892 - 1.24964), P: 0.686545	OR: 0.908303 (0.6608 - 1.24851), P: 0.553485	OR: 1.59794 (0.643092 - 3.97054), P: 0.31282	OR: 21462400 (26.1238 - 1.76328e+13), P: 0.0151182	OR: 1.20742 (0.206604 - 7.05636), P: 0.834248
aGvHD_all	1	160872016	chr1_160872016_T_C	C	T	T	OR: 0.953787 (0.757451 - 1.20102), P: 0.687426	OR: 0.911297 (0.673288 - 1.23344), P: 0.547543	OR: 0.624883 (0.332973 - 1.1727), P: 0.143208	OR: 1.15545 (0.585134 - 2.28163), P: 0.677255	OR: 0.78691 (0.237566 - 2.60654), P: 0.694933
aGvHD_all	1	160874335	chr1_160874335_C_T	T	C	C	OR: 0.953806 (0.75745 - 1.20106), P: 0.687574	OR: 0.911297 (0.673288 - 1.23344), P: 0.547543	OR: 0.626558 (0.333865 - 1.17585), P: 0.145502	OR: 1.15464 (0.584654 - 2.28031), P: 0.678785	OR: 0.780441 (0.23525 - 2.58911), P: 0.685363
aGvHD_all	18	69903230	chr18_69903230_A_G	G	A	A	OR: 1.15845 (0.564866 - 2.3758), P: 0.688155	OR: 1.04712 (0.424234 - 2.58455), P: 0.920443	OR: 1.41495 (0.307892 - 6.50258), P: 0.65555	OR: 1.23224 (0.00254258 - 597.195), P: 0.947223	OR: 1.96025 (0.00366386 - 1048.78), P: 0.833678
aGvHD_all	1	160865797	chr1_160865797_G_A	A	G	G	OR: 1.05659 (0.806386 - 1.38442), P: 0.689729	OR: 0.991136 (0.706649 - 1.39015), P: 0.958862	OR: 2.3978 (1.08173 - 5.31501), P: 0.0312862	OR: 0.875908 (0.378317 - 2.02797), P: 0.757078	OR: 1.05487 (0.260231 - 4.27603), P: 0.940368
aGvHD_all	1	160684276	chr1_160684276_G_T	T	G	G	OR: 0.850521 (0.383742 - 1.88509), P: 0.690102	OR: 0.574269 (0.236884 - 1.39218), P: 0.219581	OR: 4.31579 (0.561572 - 33.1676), P: 0.159904	OR: 0.000858359 (3.31605e-10 - 2221.86), P: 0.348689	OR: 17.7777 (0.0372903 - 8475.31), P: 0.360371
aGvHD_all	18	69896235	chr18_69896235_G_T	T	G	G	OR: 0.257883 (0.00032455 - 204.911), P: 0.6908	OR: 9.64107e-13 (1.89873e-37 - 4.89539e+12), P: 0.340463	OR: 4.75353e-15 (2.09289e-40 - 1.07966e+11), P: 0.26824	OR: 216.24 (0.00643847 - 7262520), P: 0.311969	OR: 2.58688e-24 (1.31441e-71 - 5.09122e+23), P: 0.32832
aGvHD_all	16	57635529	chr16_57635529_A_C	C	A	A	OR: 0.948333 (0.729653 - 1.23255), P: 0.691629	OR: 0.917971 (0.680434 - 1.23843), P: 0.575322	OR: 1.35669 (0.565183 - 3.25667), P: 0.494742	OR: 0.79768 (0.196494 - 3.23824), P: 0.751837	OR: 1.3857 (0.29404 - 6.53025), P: 0.680034
aGvHD_all	1	160951176	chr1_160951176_C_T	T	C	C	OR: 1.04623 (0.836714 - 1.30822), P: 0.691803	OR: 1.03715 (0.761095 - 1.41333), P: 0.817311	OR: 0.800763 (0.465403 - 1.37778), P: 0.422267	OR: 1.1404 (0.576314 - 2.2566), P: 0.705952	OR: 1.20958 (0.432991 - 3.37902), P: 0.716594
aGvHD_all	1	160951019	chr1_160951019_A_G	G	A	A	OR: 1.04614 (0.836629 - 1.30812), P: 0.692393	OR: 1.03715 (0.761095 - 1.41333), P: 0.817311	OR: 0.80609 (0.470023 - 1.38244), P: 0.433487	OR: 1.14164 (0.572152 - 2.27796), P: 0.707046	OR: 1.21293 (0.435926 - 3.37488), P: 0.711587
aGvHD_all	1	160879577	chr1_160879577_G_T	T	G	G	OR: 0.955311 (0.761258 - 1.19883), P: 0.693114	OR: 0.946816 (0.701843 - 1.2773), P: 0.72052	OR: 0.662877 (0.365989 - 1.2006), P: 0.174872	OR: 1.06451 (0.539822 - 2.09917), P: 0.856807	OR: 0.711857 (0.212972 - 2.37938), P: 0.580926
aGvHD_all	1	160865793	chr1_160865793_C_T	T	C	C	OR: 1.05581 (0.805742 - 1.3835), P: 0.693722	OR: 0.991136 (0.706649 - 1.39015), P: 0.958862	OR: 2.41104 (1.08302 - 5.36752), P: 0.0311401	OR: 0.867469 (0.37607 - 2.00097), P: 0.738832	OR: 1.06675 (0.261086 - 4.35851), P: 0.928308
aGvHD_all	16	57655302	chr16_57655302_C_T	T	C	C	OR: 1.8976 (0.078204 - 46.0449), P: 0.693799	OR: 6.97224 (0.0214349 - 2267.89), P: 0.510559	OR: 3.31494e+18 (1.13325e-33 - 9.69668e+69), P: 0.480619	OR: 1.89023e-09 (3.18619e-50 - 1.12139e+32), P: 0.67497	OR: 8.76794e+26 (2.22325e-24 - 3.45785e+77), P: 0.296623
aGvHD_all	3	111642469	chr3_111642469_C_T	T	C	C	OR: 0.792741 (0.247857 - 2.53548), P: 0.6954	OR: 0.911179 (0.268653 - 3.0904), P: 0.881339	OR: 0.00943581 (8.92386e-07 - 99.7714), P: 0.323954	OR: 8.89013e-08 (1.69908e-24 - 4651610000), P: 0.408457	OR: 1.06751e-20 (5.51176e-42 - 20.6754), P: 0.0659378
aGvHD_all	1	160955284	chr1_160955284_G_A	A	G	G	OR: 0.947351 (0.722167 - 1.24275), P: 0.696114	OR: 0.889958 (0.648409 - 1.22149), P: 0.470546	OR: 0.699807 (0.164495 - 2.97718), P: 0.628968	OR: 0.775111 (0.332398 - 1.80746), P: 0.555378	OR: 1.73299 (0.358015 - 8.38867), P: 0.494376
aGvHD_all	1	160874955	chr1_160874955_T_C	C	T	T	OR: 0.95522 (0.758733 - 1.20259), P: 0.696603	OR: 0.913069 (0.674846 - 1.23538), P: 0.555468	OR: 0.626445 (0.333771 - 1.17576), P: 0.145412	OR: 1.15464 (0.584654 - 2.28031), P: 0.678785	OR: 0.780853 (0.235477 - 2.58934), P: 0.685887
aGvHD_all	1	160866924	chr1_160866924_G_A	A	G	G	OR: 1.05521 (0.805121 - 1.38299), P: 0.696985	OR: 0.991155 (0.706675 - 1.39015), P: 0.958948	OR: 2.41084 (1.07953 - 5.38396), P: 0.031821	OR: 0.871622 (0.379143 - 2.00379), P: 0.746313	OR: 1.05297 (0.255063 - 4.34692), P: 0.943123
aGvHD_all	4	89760544	chr4_89760544_T_C	C	T	T	OR: 0.714896 (0.13093 - 3.90343), P: 0.698374	OR: 0.825535 (0.097135 - 7.0161), P: 0.860609	OR: 0.0241372 (2.64675e-05 - 22.012), P: 0.284208	OR: 0.00978751 (1.32578e-07 - 722.561), P: 0.418535	OR: 28.5096 (0.0185037 - 43926.1), P: 0.371004
aGvHD_all	3	111596958	chr3_111596958_A_G	G	A	A	OR: 1.59654 (0.149585 - 17.04), P: 0.698558	OR: 1.39867 (0.110079 - 17.7715), P: 0.795875	OR: NA (NA - NA), P: NA	OR: NA (NA - NA), P: NA	OR: NA (NA - NA), P: NA
aGvHD_all	18	69834615	chr18_69834615_A_C	C	A	A	OR: 1.06305 (0.778011 - 1.45252), P: 0.701049	OR: 1.08528 (0.72927 - 1.6151), P: 0.686591	OR: 0.832677 (0.361958 - 1.91556), P: 0.666631	OR: 0.970157 (0.383504 - 2.45422), P: 0.948984	OR: 2.87341 (0.323734 - 25.5038), P: 0.343376
aGvHD_all	16	57636402	chr16_57636402_A_G	G	A	A	OR: 0.949916 (0.730355 - 1.23548), P: 0.701615	OR: 0.916449 (0.67864 - 1.23759), P: 0.569203	OR: 1.37514 (0.568967 - 3.32361), P: 0.479256	OR: 0.815385 (0.204349 - 3.25352), P: 0.772531	OR: 1.43144 (0.303869 - 6.74307), P: 0.65012
aGvHD_all	6	31021149	chr6_31021149_G_A	A	G	G	OR: 0.897999 (0.516182 - 1.56225), P: 0.703335	OR: 0.824197 (0.374766 - 1.8126), P: 0.630634	OR: 0.638459 (0.0413782 - 9.85131), P: 0.747912	OR: 1.38642 (0.522142 - 3.68128), P: 0.511985	OR: 0.350811 (0.0191476 - 6.42736), P: 0.480193
aGvHD_all	3	111597954	chr3_111597954_G_A	A	G	G	OR: 1.1108 (0.646458 - 1.90866), P: 0.703612	OR: 1.28578 (0.615088 - 2.68778), P: 0.504038	OR: 0.955153 (0.316765 - 2.88011), P: 0.935061	OR: 6.54558 (0.00109533 - 39115.7), P: 0.671946	OR: 0.110055 (0.0113767 - 1.06463), P: 0.0566667
aGvHD_all	1	160907133	chr1_160907133_G_A	A	G	G	OR: 0.957032 (0.763059 - 1.20031), P: 0.703919	OR: 0.909917 (0.672857 - 1.2305), P: 0.539855	OR: 0.743175 (0.41091 - 1.34411), P: 0.326206	OR: 1.04585 (0.540031 - 2.02543), P: 0.894249	OR: 0.729298 (0.217978 - 2.44004), P: 0.608435
aGvHD_all	18	69884425	chr18_69884425_T_C	C	T	T	OR: 0.00762397 (9.00411e-14 - 645537000), P: 0.70406	OR: 3.12138e-23 (7.50758e-93 - 1.29776e+47), P: 0.526344	OR: 0.138092 (9.45455e-13 - 20169600000), P: 0.880019	OR: NA (NA - NA), P: NA	OR: 1.36601e+27 (3.16096e-91 - 5.90323e+144), P: 0.651188
aGvHD_all	6	41343182	chr6_41343182_C_A	A	C	C	OR: 1.6422 (0.125111 - 21.5553), P: 0.705714	OR: 2.8223 (0.185324 - 42.9808), P: 0.455211	OR: 5481.84 (7.02434e-05 - 4.27806e+11), P: 0.353139	OR: 1.25952e+11 (1.06378e-21 - 1.49127e+43), P: 0.497569	OR: 686.946 (1.51373e-15 - 3.11743e+20), P: 0.752833
aGvHD_all	6	41344525	chr6_41344525_C_T	T	C	C	OR: 0.604086 (0.0438908 - 8.31426), P: 0.706344	OR: 0.524579 (0.0343429 - 8.01281), P: 0.642771	OR: 1.5501e+25 (3.65418e-26 - 6.57554e+75), P: 0.329459	OR: 3.94442e+12 (1.17299e-26 - 1.32639e+51), P: 0.521656	OR: 9437.08 (5.07891e-67 - 1.7535e+74), P: 0.911722
aGvHD_all	1	160887174	chr1_160887174_A_G	G	A	A	OR: 0.957609 (0.764059 - 1.20019), P: 0.706918	OR: 0.909526 (0.67308 - 1.22903), P: 0.536988	OR: 0.735088 (0.410891 - 1.31508), P: 0.299716	OR: 1.12172 (0.567157 - 2.21853), P: 0.741317	OR: 0.682096 (0.207991 - 2.2369), P: 0.527805
aGvHD_all	7	100141596	chr7_100141596_T_C	C	T	T	OR: 0.917271 (0.584605 - 1.43924), P: 0.707129	OR: 0.875574 (0.509271 - 1.50535), P: 0.630809	OR: 0.853293 (0.303286 - 2.40073), P: 0.763715	OR: 9.06269 (0.0542194 - 1514.82), P: 0.398697	OR: 1.26261 (0.113317 - 14.0684), P: 0.849638
aGvHD_all	1	160862422	chr1_160862422_A_G	G	A	A	OR: 1.05409 (0.799922 - 1.38901), P: 0.708274	OR: 0.960447 (0.676764 - 1.36304), P: 0.821245	OR: 2.41303 (1.09402 - 5.32232), P: 0.029064	OR: 0.871552 (0.386115 - 1.9673), P: 0.740668	OR: 1.06235 (0.266753 - 4.23087), P: 0.931634
aGvHD_all	18	69874203	chr18_69874203_G_A	A	G	G	OR: 1.10669 (0.650351 - 1.88323), P: 0.708598	OR: 1.09275 (0.59621 - 2.00284), P: 0.774151	OR: 0.0262361 (1.44781e-05 - 47.5428), P: 0.341547	OR: 2.09755 (0.45827 - 9.60073), P: 0.339822	OR: 0.00223449 (7.13727e-10 - 6995.61), P: 0.4238
aGvHD_all	12	10446439	chr12_10446439_C_T	T	C	C	OR: 0.582466 (0.0340172 - 9.97339), P: 0.709185	OR: 0.395376 (0.0218962 - 7.13924), P: 0.529653	OR: 3499510 (7.92884e-19 - 1.54456e+31), P: 0.60276	OR: 0.00177779 (3.66205e-35 - 8.63046e+28), P: 0.864923	OR: 1.52305e-25 (8.74319e-61 - 26531300000), P: 0.167514
aGvHD_all	1	160869539	chr1_160869539_A_G	G	A	A	OR: 0.957112 (0.76004 - 1.20528), P: 0.709405	OR: 0.920766 (0.679773 - 1.2472), P: 0.593905	OR: 0.624848 (0.333623 - 1.17029), P: 0.141886	OR: 1.14642 (0.580609 - 2.26363), P: 0.693827	OR: 0.783857 (0.237324 - 2.589), P: 0.689534
aGvHD_all	1	160869163	chr1_160869163_A_G	G	A	A	OR: 0.957321 (0.759981 - 1.2059), P: 0.711144	OR: 0.920766 (0.679773 - 1.2472), P: 0.593905	OR: 0.61987 (0.329835 - 1.16494), P: 0.137362	OR: 1.14642 (0.580609 - 2.26363), P: 0.693827	OR: 0.792046 (0.239417 - 2.62027), P: 0.702519
aGvHD_all	1	160951570	chr1_160951570_G_C	C	G	G	OR: 1.04363 (0.83212 - 1.30891), P: 0.711692	OR: 1.03139 (0.757033 - 1.40518), P: 0.844705	OR: 0.788087 (0.451079 - 1.37688), P: 0.402854	OR: 1.14521 (0.562184 - 2.33288), P: 0.708778	OR: 1.23801 (0.428986 - 3.57279), P: 0.692962
aGvHD_all	1	160876206	chr1_160876206_T_C	C	T	T	OR: 0.957834 (0.762004 - 1.20399), P: 0.712001	OR: 0.949596 (0.700742 - 1.28683), P: 0.738714	OR: 0.658458 (0.363295 - 1.19343), P: 0.168462	OR: 1.06451 (0.539822 - 2.09917), P: 0.856807	OR: 0.716168 (0.213589 - 2.40132), P: 0.588632
aGvHD_all	1	160876052	chr1_160876052_C_T	T	C	C	OR: 0.95798 (0.762103 - 1.2042), P: 0.713006	OR: 0.950108 (0.70109 - 1.28758), P: 0.741378	OR: 0.657537 (0.362785 - 1.19177), P: 0.167043	OR: 1.06451 (0.539822 - 2.09917), P: 0.856807	OR: 0.717164 (0.213736 - 2.40636), P: 0.590401
aGvHD_all	1	160873349	chr1_160873349_G_C	C	G	G	OR: 0.958003 (0.761764 - 1.20479), P: 0.713715	OR: 0.918484 (0.680534 - 1.23963), P: 0.57834	OR: 0.625386 (0.333251 - 1.17361), P: 0.143877	OR: 1.15464 (0.584654 - 2.28031), P: 0.678785	OR: 0.782597 (0.235955 - 2.59566), P: 0.688622
aGvHD_all	6	32238086	chr6_32238086_C_A	A	C	C	OR: 0.959886 (0.771282 - 1.19461), P: 0.713763	OR: 1.08318 (0.802592 - 1.46187), P: 0.60142	OR: 1.01208 (0.616421 - 1.66169), P: 0.962153	OR: 0.796461 (0.416015 - 1.52482), P: 0.492211	OR: 0.196224 (0.0422814 - 0.910654), P: 0.0375738
aGvHD_all	1	160877620	chr1_160877620_A_G	G	A	A	OR: 0.958325 (0.762432 - 1.20455), P: 0.715221	OR: 0.949596 (0.700742 - 1.28683), P: 0.738714	OR: 0.661451 (0.365154 - 1.19817), P: 0.172719	OR: 1.06451 (0.539822 - 2.09917), P: 0.856807	OR: 0.712154 (0.212729 - 2.38409), P: 0.581878
aGvHD_all	16	57648363	chr16_57648363_C_T	T	C	C	OR: 1.04748 (0.8161 - 1.34445), P: 0.715698	OR: 1.0887 (0.807948 - 1.46701), P: 0.576506	OR: 1.18455 (0.51239 - 2.73848), P: 0.692026	OR: 0.937073 (0.450727 - 1.9482), P: 0.861828	OR: 1.04327 (0.18099 - 6.01372), P: 0.962194
aGvHD_all	19	54907100	chr19_54907100_C_T	T	C	C	OR: 1.06147 (0.769986 - 1.46331), P: 0.715698	OR: 1.1608 (0.800865 - 1.6825), P: 0.431071	OR: 4.25661 (1.03436 - 17.517), P: 0.0447749	OR: 0.3853 (0.109035 - 1.36155), P: 0.138663	OR: 0.563304 (0.0419232 - 7.56888), P: 0.665024
aGvHD_all	16	57639548	chr16_57639548_A_G	G	A	A	OR: 0.953162 (0.736261 - 1.23396), P: 0.715758	OR: 0.978293 (0.722622 - 1.32442), P: 0.887086	OR: 1.24884 (0.505049 - 3.088), P: 0.630461	OR: 0.865353 (0.364709 - 2.05324), P: 0.742875	OR: 1.05599 (0.20537 - 5.4298), P: 0.948006
aGvHD_all	7	100229170	chr7_100229170_G_A	A	G	G	OR: 1.11769 (0.613604 - 2.03588), P: 0.716121	OR: 1.25804 (0.550641 - 2.87423), P: 0.586064	OR: 0.461749 (0.119273 - 1.78759), P: 0.263188	OR: 10.2706 (0.656852 - 160.592), P: 0.0968406	OR: 0.748473 (0.0415813 - 13.4727), P: 0.844251
aGvHD_all	3	111365258	chr3_111365258_T_C	C	T	T	OR: 0.878398 (0.436478 - 1.76775), P: 0.716337	OR: 0.902076 (0.373575 - 2.17826), P: 0.818776	OR: 0.546786 (0.100173 - 2.98458), P: 0.48569	OR: 0.00937176 (8.69178e-09 - 10105), P: 0.509938	OR: 22.4901 (0.382043 - 1323.94), P: 0.134342
aGvHD_all	1	160859261	chr1_160859261_A_G	G	A	A	OR: 0.951855 (0.72869 - 1.24337), P: 0.717364	OR: 0.849208 (0.604623 - 1.19273), P: 0.345646	OR: 2.30341 (1.07951 - 4.91491), P: 0.0309423	OR: 0.855749 (0.383148 - 1.91129), P: 0.703975	OR: 1.036 (0.284756 - 3.76917), P: 0.957198
aGvHD_all	6	32218468	chr6_32218468_G_A	A	G	G	OR: 0.94032 (0.673617 - 1.31262), P: 0.717666	OR: 0.912487 (0.542387 - 1.53513), P: 0.730054	OR: 1.13533 (0.570196 - 2.26058), P: 0.717943	OR: 0.673956 (0.319709 - 1.42072), P: 0.299714	OR: 0.783197 (0.157152 - 3.90322), P: 0.765551
aGvHD_all	1	160879147	chr1_160879147_T_C	C	T	T	OR: 0.958728 (0.762769 - 1.20503), P: 0.717889	OR: 0.949596 (0.700742 - 1.28683), P: 0.738714	OR: 0.662877 (0.365989 - 1.2006), P: 0.174872	OR: 1.06451 (0.539822 - 2.09917), P: 0.856807	OR: 0.711857 (0.212972 - 2.37938), P: 0.580926
aGvHD_all	19	54934407	chr19_54934407_G_GC	GC	G	G	OR: 0.926198 (0.611034 - 1.40392), P: 0.717896	OR: 0.936199 (0.601733 - 1.45657), P: 0.770032	OR: 0.564011 (0.0116386 - 27.3321), P: 0.772404	OR: 0.538731 (0.0289267 - 10.0333), P: 0.678476	OR: 0.652101 (0.000205414 - 2070.15), P: 0.917224
aGvHD_all	1	161528952	chr1_161528952_T_C	C	T	T	OR: 1.04748 (0.814156 - 1.34768), P: 0.71824	OR: 0.971292 (0.716388 - 1.31689), P: 0.851231	OR: 1.85392 (0.390554 - 8.80033), P: 0.437266	OR: 1.29748 (0.728909 - 2.30956), P: 0.37606	OR: 1.94845 (0.11307 - 33.5761), P: 0.646061
aGvHD_all	1	161057702	chr1_161057702_A_G	G	A	A	OR: 0.91988 (0.584389 - 1.44797), P: 0.71826	OR: 0.877018 (0.510887 - 1.50554), P: 0.634101	OR: 0.983816 (0.27498 - 3.51988), P: 0.979986	OR: 3.62792 (0.0122468 - 1074.71), P: 0.657188	OR: 0.555939 (0.0762043 - 4.05578), P: 0.562563
aGvHD_all	1	161604630	chr1_161604630_T_C	C	T	T	OR: 0.856185 (0.368251 - 1.99063), P: 0.718332	OR: 0.766183 (0.295706 - 1.98521), P: 0.583491	OR: 2.13556 (0.0939916 - 48.5216), P: 0.633983	OR: 0.868814 (0.0515792 - 14.6345), P: 0.92225	OR: 0.232073 (0.000183058 - 294.211), P: 0.688649
aGvHD_all	1	160906262	chr1_160906262_A_G	G	A	A	OR: 0.958839 (0.762985 - 1.20497), P: 0.718435	OR: 0.921348 (0.677958 - 1.25212), P: 0.600691	OR: 0.743447 (0.411597 - 1.34285), P: 0.325736	OR: 0.983139 (0.502541 - 1.92335), P: 0.960389	OR: 0.724871 (0.217356 - 2.4174), P: 0.600563
aGvHD_all	18	69901651	chr18_69901651_A_G	G	A	A	OR: 0.944339 (0.691462 - 1.2897), P: 0.718741	OR: 0.950912 (0.677162 - 1.33533), P: 0.771378	OR: 0.621361 (0.103281 - 3.73825), P: 0.603252	OR: 0.830828 (0.156011 - 4.42452), P: 0.828062	OR: 0.18154 (0.00121495 - 27.1261), P: 0.504169
aGvHD_all	12	10450044	chr12_10450044_T_A	A	T	T	OR: 1.29506 (0.316983 - 5.29109), P: 0.718807	OR: 2.12622 (0.409765 - 11.0327), P: 0.369213	OR: 0.0101738 (7.52551e-11 - 1375400), P: 0.631017	OR: 191801 (8.78481e-12 - 4.18764e+21), P: 0.526273	OR: 8722580000 (8.80957e-30 - 8.63645e+48), P: 0.617338
aGvHD_all	1	160946178	chr1_160946178_G_A	A	G	G	OR: 1.04171 (0.833589 - 1.3018), P: 0.719309	OR: 1.02635 (0.754384 - 1.39635), P: 0.8685	OR: 0.80609 (0.470023 - 1.38244), P: 0.433487	OR: 1.14041 (0.573463 - 2.26784), P: 0.707968	OR: 1.21293 (0.435926 - 3.37488), P: 0.711587
aGvHD_all	18	69901695	chr18_69901695_T_C	C	T	T	OR: 0.021698 (1.76288e-11 - 26706500), P: 0.719827	OR: 0.0411962 (5.34939e-13 - 3172570000), P: 0.803071	OR: 12793000 (8.44464e-25 - 1.93804e+38), P: 0.655066	OR: 1.6752e+14 (2.15542e-10 - 1.30196e+38), P: 0.243237	OR: 1.51881e-23 (1.41437e-98 - 1.63098e+52), P: 0.551131
aGvHD_all	7	100212536	chr7_100212536_A_G	G	A	A	OR: 1.13593 (0.564445 - 2.28602), P: 0.720957	OR: 1.00763 (0.402295 - 2.52381), P: 0.987056	OR: 0.850265 (0.219295 - 3.2967), P: 0.814515	OR: 146.812 (0.0170918 - 1261060), P: 0.280359	OR: 2.4927 (0.124266 - 50.0023), P: 0.55052
aGvHD_all	16	57637682	chr16_57637682_T_A	A	T	T	OR: 1.04943 (0.805101 - 1.36792), P: 0.721227	OR: 1.0597 (0.784223 - 1.43194), P: 0.705795	OR: 1.22115 (0.495576 - 3.00903), P: 0.664134	OR: 0.815121 (0.211722 - 3.13819), P: 0.766309	OR: 1.29455 (0.241394 - 6.9424), P: 0.763204
aGvHD_all	1	160878317	chr1_160878317_C_T	T	C	C	OR: 0.959219 (0.763066 - 1.20579), P: 0.721312	OR: 0.950563 (0.701288 - 1.28844), P: 0.743867	OR: 0.66226 (0.365617 - 1.19959), P: 0.17396	OR: 1.06451 (0.539822 - 2.09917), P: 0.856807	OR: 0.711229 (0.212617 - 2.37915), P: 0.58019
aGvHD_all	1	160868115	chr1_160868115_A_G	G	A	A	OR: 1.0424 (0.827962 - 1.31236), P: 0.723826	OR: 1.09918 (0.812169 - 1.48762), P: 0.540219	OR: 1.608 (0.856563 - 3.01865), P: 0.139368	OR: 0.81274 (0.413985 - 1.59558), P: 0.546889	OR: 1.26929 (0.381984 - 4.21768), P: 0.697129
aGvHD_all	1	160868317	chr1_160868317_T_C	C	T	T	OR: 1.0424 (0.827962 - 1.31236), P: 0.723826	OR: 1.09918 (0.812169 - 1.48762), P: 0.540219	OR: 1.608 (0.856563 - 3.01865), P: 0.139368	OR: 0.81274 (0.413985 - 1.59558), P: 0.546889	OR: 1.26929 (0.381984 - 4.21768), P: 0.697129
aGvHD_all	16	57653802	chr16_57653802_A_C	C	A	A	OR: 0.954606 (0.737509 - 1.23561), P: 0.724172	OR: 0.886852 (0.650609 - 1.20888), P: 0.447407	OR: 2.36916 (0.877094 - 6.39945), P: 0.0888873	OR: 0.890477 (0.410497 - 1.93168), P: 0.769072	OR: 1.94367 (0.44585 - 8.47337), P: 0.376333
aGvHD_all	19	54903084	chr19_54903084_T_G	G	T	T	OR: 0.77705 (0.190944 - 3.16222), P: 0.724645	OR: 1.06297 (0.233862 - 4.83152), P: 0.936992	OR: 1.02573e-06 (1.63644e-20 - 64292700), P: 0.394898	OR: 9.0993e-09 (8.86937e-22 - 93352), P: 0.22579	OR: 154594 (3.52526e-19 - 6.77948e+28), P: 0.667055
aGvHD_all	1	160877144	chr1_160877144_G_A	A	G	G	OR: 0.959752 (0.763546 - 1.20638), P: 0.724798	OR: 0.951746 (0.702297 - 1.2898), P: 0.749782	OR: 0.661226 (0.364998 - 1.19787), P: 0.172428	OR: 1.06451 (0.539822 - 2.09917), P: 0.856807	OR: 0.712053 (0.21265 - 2.38429), P: 0.58179
aGvHD_all	16	57644327	chr16_57644327_A_G	G	A	A	OR: 0.92294 (0.589425 - 1.44517), P: 0.72596	OR: 0.740427 (0.419117 - 1.30807), P: 0.300646	OR: 1.59926 (0.629085 - 4.06564), P: 0.323968	OR: 0.594334 (0.0473052 - 7.4671), P: 0.686984	OR: 0.984921 (0.145984 - 6.64504), P: 0.987555
aGvHD_all	1	160878103	chr1_160878103_A_G	G	A	A	OR: 0.959985 (0.763747 - 1.20664), P: 0.726331	OR: 0.951746 (0.702297 - 1.2898), P: 0.749782	OR: 0.662356 (0.365693 - 1.19968), P: 0.174065	OR: 1.06451 (0.539822 - 2.09917), P: 0.856807	OR: 0.711177 (0.212589 - 2.37911), P: 0.580127
aGvHD_all	1	160878108	chr1_160878108_T_C	C	T	T	OR: 0.959985 (0.763747 - 1.20664), P: 0.726331	OR: 0.951746 (0.702297 - 1.2898), P: 0.749782	OR: 0.662356 (0.365693 - 1.19968), P: 0.174065	OR: 1.06451 (0.539822 - 2.09917), P: 0.856807	OR: 0.711177 (0.212589 - 2.37911), P: 0.580127
aGvHD_all	19	54637177	chr19_54637177_C_T	T	C	C	OR: 0.00173962 (6.11826e-19 - 4.94629e+12), P: 0.72635	OR: 3.73852e+29 (4.11794e-30 - 3.39406e+88), P: 0.32556	OR: 3.30242e-12 (8.28001e-35 - 1.31715e+11), P: 0.319416	OR: 29269.7 (5.7529e-27 - 1.48919e+35), P: 0.775578	OR: 2.99572e-22 (5.98422e-109 - 1.49966e+65), P: 0.626564
aGvHD_all	19	54932266	chr19_54932266_A_G	G	A	A	OR: 0.690828 (0.0866329 - 5.5088), P: 0.726973	OR: 0.738633 (0.0792201 - 6.88687), P: 0.790268	OR: 1524 (8.5832e-08 - 2.70595e+13), P: 0.542739	OR: 5.50649e-05 (2.49853e-13 - 12135.7), P: 0.317047	OR: 0.023955 (4.55803e-21 - 1.25897e+17), P: 0.86527
aGvHD_all	1	160881774	chr1_160881774_C_G	G	C	C	OR: 0.960415 (0.764107 - 1.20716), P: 0.729186	OR: 0.951746 (0.702297 - 1.2898), P: 0.749782	OR: 0.663898 (0.366631 - 1.20219), P: 0.176336	OR: 1.06451 (0.539822 - 2.09917), P: 0.856807	OR: 0.711857 (0.212972 - 2.37938), P: 0.580926
aGvHD_all	1	160882036	chr1_160882036_A_T	T	A	A	OR: 0.960468 (0.764146 - 1.20723), P: 0.729548	OR: 0.951746 (0.702297 - 1.2898), P: 0.749782	OR: 0.664035 (0.366676 - 1.20254), P: 0.176615	OR: 1.06451 (0.539822 - 2.09917), P: 0.856807	OR: 0.711857 (0.212972 - 2.37938), P: 0.580926
aGvHD_all	1	160882232	chr1_160882232_C_T	T	C	C	OR: 0.960471 (0.76416 - 1.20721), P: 0.729552	OR: 0.951807 (0.702353 - 1.28986), P: 0.750084	OR: 0.664051 (0.366694 - 1.20254), P: 0.176623	OR: 1.06451 (0.539822 - 2.09917), P: 0.856807	OR: 0.711615 (0.21288 - 2.37878), P: 0.580575
aGvHD_all	6	32203060	chr6_32203060_C_T	T	C	C	OR: 0.911636 (0.539299 - 1.54104), P: 0.729793	OR: 0.818846 (0.434071 - 1.5447), P: 0.537117	OR: 3.24281 (0.617838 - 17.0203), P: 0.164309	OR: 1.90442 (0.231221 - 15.6855), P: 0.549318	OR: 1.15159 (0.0955499 - 13.8793), P: 0.911509
aGvHD_all	1	160882104	chr1_160882104_G_A	A	G	G	OR: 0.960514 (0.764191 - 1.20727), P: 0.729843	OR: 0.951807 (0.702353 - 1.28986), P: 0.750084	OR: 0.663958 (0.366633 - 1.2024), P: 0.176491	OR: 1.06451 (0.539822 - 2.09917), P: 0.856807	OR: 0.711857 (0.212972 - 2.37938), P: 0.580926
aGvHD_all	1	160876494	chr1_160876494_T_G	G	T	T	OR: 0.960572 (0.764312 - 1.20723), P: 0.730126	OR: 0.952992 (0.703426 - 1.2911), P: 0.755961	OR: 0.660581 (0.3646 - 1.19684), P: 0.171501	OR: 1.06451 (0.539822 - 2.09917), P: 0.856807	OR: 0.713633 (0.213066 - 2.39021), P: 0.58434
aGvHD_all	3	111581984	chr3_111581984_A_G	G	A	A	OR: 1.15264 (0.512566 - 2.592), P: 0.731172	OR: 1.14584 (0.495031 - 2.65227), P: 0.75054	OR: 1.9144e+12 (0.0432819 - 8.46755e+25), P: 0.0777162	OR: 20575.6 (7.07936e-15 - 5.98015e+22), P: 0.647038	OR: 5.63592e-22 (1.30774e-57 - 2.42889e+14), P: 0.242509
aGvHD_all	1	116759017	chr1_116759017_C_T	T	C	C	OR: 0.746512 (0.140718 - 3.96027), P: 0.731313	OR: 1.04557 (0.176744 - 6.18535), P: 0.960811	OR: 20402400000 (2.5986e-24 - 1.60186e+44), P: 0.551072	OR: 1.5695e-16 (3.00848e-34 - 81.8792), P: 0.0804083	OR: 7.8171e-13 (1.90066e-77 - 3.21504e+52), P: 0.713437
aGvHD_all	1	160879292	chr1_160879292_A_G	G	A	A	OR: 0.960816 (0.764662 - 1.20729), P: 0.731529	OR: 0.955632 (0.705276 - 1.29486), P: 0.769672	OR: 0.664147 (0.367492 - 1.20027), P: 0.175295	OR: 1.05693 (0.535915 - 2.08448), P: 0.873044	OR: 0.706262 (0.211908 - 2.35388), P: 0.571256
aGvHD_all	3	111803024	chr3_111803024_G_T	T	G	G	OR: 0.844614 (0.321584 - 2.21831), P: 0.731769	OR: 0.970158 (0.271792 - 3.46296), P: 0.962779	OR: 1.82013 (0.308259 - 10.7471), P: 0.508581	OR: 3.44617e+12 (5.77336e-11 - 2.05705e+35), P: 0.280636	OR: 0.675928 (0.00330675 - 138.165), P: 0.885269
aGvHD_all	16	57634816	chr16_57634816_C_T	T	C	C	OR: 1.04692 (0.805202 - 1.3612), P: 0.7321	OR: 1.06293 (0.789173 - 1.43165), P: 0.687926	OR: 1.10342 (0.443976 - 2.74235), P: 0.832206	OR: 0.863539 (0.206058 - 3.61888), P: 0.840944	OR: 1.44222 (0.274988 - 7.56391), P: 0.664958
aGvHD_all	6	32255481	chr6_32255481_T_C	C	T	T	OR: 1.03935 (0.832715 - 1.29725), P: 0.732922	OR: 1.07275 (0.804189 - 1.43099), P: 0.632897	OR: 1.08763 (0.639328 - 1.85028), P: 0.756673	OR: 0.688516 (0.321597 - 1.47406), P: 0.336592	OR: 0.827835 (0.292658 - 2.34168), P: 0.721736
[truncated: 434 more rows]

## Sheet: Supplementary Table S3
PHENOTYPE	CHR	POS	ID	REF	ALT	A1	COMBINED	FINLAND	UK	SPAIN	POLAND
[truncated: 1,638 more rows]

## Sheet: Supplementary Table S4
PHENOTYPE	CHR	POS	ID	REF	ALT	A1	COMBINED	FINLAND	UK	SPAIN	POLAND
[truncated: 1,638 more rows]

## Sheet: Supplementary Table S5
PHENOTYPE	CHR	POS	ID	REF	ALT	A1	COMBINED	FINLAND	UK	SPAIN	POLAND
[truncated: 1,638 more rows]

[truncated: 37 more sheets: Supplementary Table S6, Supplementary Table S7, Supplementary Table S8, Supplementary Table S9, Supplementary Table S10, Supplementary Table S11, Supplementary Table S12, Supplementary Table S13, Supplementary Table S14, Supplementary Table S15, Supplementary Table S16, Supplementary Table S17, Supplementary Table S18, Supplementary Table S19, Supplementary Table S20, Supplementary Table S21, Supplementary Table S22, Supplementary Table S23, Supplementary Table S24, Supplementary Table S25 …]
